# Supplementary material for: Next-generation sequencing reveals how RNA catalysts evolve from random space
Source: Nucleic Acids Res. 2013 Oct 23;42(2):1303–10. doi: 10.1093/nar/gkt949 (PMC3902939; doi:10.1093/nar/gkt949)
Supplement: Supplementary Data [file gkt949_suppmat.zip]

Archive with 2 entries (2 files):
- nar-02361-z-2013-File007.xlsx
- nar-02361-z-2013-File006.pdf
