# Supplementary material for: Next-generation sequencing reveals how RNA catalysts evolve from random space
Source: Nucleic Acids Res. 2013 Oct 23;42(2):1303–10. doi: 10.1093/nar/gkt949 (PMC3902939; doi:10.1093/nar/gkt949)
Supplement: Supplementary Data [file gkt949_suppmat.zip › nar-02361-z-2013-File007.xlsx]

## Sheet: content
This database contains all distinct sequences from all 10 selection pools of the Diels-Alderase selection and all 14 pools from MIRzyme selection that passed quality control.
Only sequences which did not contain any single base of Phred-score < 20 are counted.
Sequences are sorted according to abundance. Sequences of equal abundance are sorted alphabetically.
Column A shows the rank, column B the sequence, column C the read number.
Note that sequences do not contain the forward constant region, but do contain the reverse constant region and the barcode.

## Sheet: pool 1 DAse
1	CGCATTTCTTAAAATGTACCATACTATTTCCAGGCGAGAAATTGGGACCGTAATACCGGCCGAAAGATTGTAGAAATTTCATTACTATCAGATTTGGCACCACGGTCGGATCCACCCTTGC	3
2	AAAAACCTGAGTACGCTGCTCTATTCCCCCTTTAATGCGTATGCGATTTATATTATGTTCGAACAAGCTGGACTTCACTGTACTATATCCTGGGCACTATTGCGCTTCTTTATTTGGCACCACGGTCGGATCCACCCTTGC	2
3	AAAATAATGCAAGAAAGAAGAGAGTGGGTCGGGGCGCAGGCAGCACTTTGTTGCGTACGTATCCCAGCAGAGGCTCAGGTGCTCGGGCAGGTGAAGGGGATATGGCATTACAAGGGTTGAGGCACCACGGTCGGATCCACCCTTGC	2
4	AAAATTGAAGATATGAATTCGGTGGCTCATCTCCACAACACATGAACTCTCACACCTGTATGTCTAGCAGGCCGTTTCTGTAAGCGTGTTGCACGAGCATAGATTGGCTAGTAGTTTAGGCACCACGGTCGGATCCACCCTTGC	2
5	AAAATTTCGCTATTTTGATGAGACATTCTCTAAAATTATTCATCCGGAAGTGTCATTGACGAAACTAGGGGGGTGCATCCTGCGAACAACGTGCGTAACGCCCATTTTGAAGGTAACCAGAGGCACCACGGTCGGATCCACCCTTGC	2
6	AAAGAAATATTGCACTTGTGGGAACGACAAGAGGGAGGGGGGGTGCCATTTCTACCGCGCCTGGGAAGGTGGCAAGCGAATGCTATCATGAACGTGCGTATTGTGTCCCCGATCCAGCGGCACCACGGTCGGATCCACCCTTGC	2
7	AAAGCACAATATTGCTCCGGATGTATCTGTGGGCCCAATCCAAATCCAGAAGTTCTCGAAGACGCCGTATAGCCTACTCTTGGTACGTCATGGTCGGTAGGGCAGCCCATCCAGTGGGCACCACGGTCGGATCCACCCTTGC	2
8	AAAGGCAAGGCATTCAGAACGGAAAATGACGCTGTGCAGGTCGTTAGCGTACCGGTTAAGCCGGTAGGTAACATCACTGGTCAAGCTGTGTTGCGTGCCTCATTGAACTAGCAACTAAGGGCACCACGGTCGGATCCACCCTTGC	2
9	AAAGTCGTGGTCCATGGGAGGCGGCCTATTCGGTAATCGTGAGTTACAGTGATAAGTCAAGGGGGTTGGTCCGTTCAGGAAGCACGAAGGTTTACGGTGAGTATTCGATGGATCAGTTCGGGCACCACGGTCGGATCCACCCTTGC	2
10	AAGAGACAAATAGGTGGCCGGGAATAACTTTGGGTACGTGGTATAGAGCCATGCACGCGATGTGGTTGCTATTGACGAAATAACAGGATTCTACGCGATCAGACAGTAGGGGGCACCACGGTCGGATCCACCCTTGC	2
11	AAGCAACCTGCAGATAAGGTCTGGAGCGAGCGCTTATAGTATTTGAGATGAGAACGGCTCGTGCCCCTTGGGCCTTCGCCCTAGATCAGCCGGGCAGGTGGATGGACAAATGTGTACGGCACCACGGTCGGATCCACCCTTGC	2
12	AAGCTGGTGGTCAGTCCGAAACGGCAGGCCTGAGTTATGCAGTGTCCGGAGTTCGCATCGGACGCGCGTGCCCCGGACAATTGAACAAGATGCGTCGCACACAGGGCTGCGTCGCTTATGGCACCACGGTCGGATCCACCCTTGC	2
13	AAGGACCCCTGCTTCCCCAGACAGTTAAATGAGCTCCATTGAGCAAGCCGTCCGTGCGTCGGGCACCGCGTTGTTCCAGCCACTTTGTATGCATATGATCAATCTCTCCCCGCCTGGCACCACGGTCGGATCCACCCTTGC	2
14	AAGGCCAAGGAGTTCACACTGCCTTTTGCGCGTAGCTTCACTGTCCGGATGAGCGTGCCTAACCTCGCATTGGCGCAGCGAAAGCGTTACCTGCAACTGTCCCCGGCACCACGGTCGGATCCACCCTTGC	2
15	AAGGCGTACAAACACCGATGCCGTCCCACAAAATTTCTTTCTTTAGGGCCTACTCTGCCGATGTGTTATTGCCTGTGTGCAGGTGTTGCGCGGTAGTGTCTTCATGGCCGACTTAGTGTGGGCACCACGGTCGGATCCACCCTTGC	2
16	AATCCCCCTTGCCATATTCCCTCTCCAACCCACCCGAATGACATGAATACCAAGGATAACGCACTTTATTGCCCTCACAAGAGGTATCTACCCGCGGACGCGGTAACTCATACTCTTGGCACCACGGTCGGATCCACCCTTGC	2
17	AATCCCGTCTCGTCGACAACGAACCAGCGGCTCTTCACTCTTCTAAGCAGAGACTGCCATTCGATCCCTACACGACTTGGCGTCAAGATGTGGCACCACGGTCGGATCCACCCTTGC	2
18	AATCGGACGGTATCGCGCGCTAATGGAATATCCCTAAATCGAATCGTCCCTTCCTAGCTGGACCTTCCGACCCTGCACTGACTAAGCACTCCCACCCTTTACCAAATATCGTCTCTCGTGAGGCACCACGGTCGGATCCACCCTTGC	2
19	AATGACGGCAGCACAACACATATGAGAGCTAACATAAACCGGGCATGTATTACGCCAGTCGGCAACCCTCCGAGCCGCAGGAGATCTTTCTGGTTCGTGCGGCAGTAGCGGACAGCATCGGCACCACGGTCGGATCCACCCTTGC	2
20	AATTGATATTTCCTGGGCCACCCCGATCAGAACTACCCAATTAGGGCGACAAATCTAATTAACTTTAAGCTGACGATGTATGGCAATAGTGACAGCATCATAAAAACGAACTCCCCGGCACCACGGTCGGATCCACCCTTGC	2
21	AATTTTGTGAACAACAGAGATGTGTGAGTTGCGGGCATGCTCGAGCTGAGGAAGAGGAAAATGGGGAGGCAGTGAGGCCAGAAACGTCTAACAGGGCTGGTGCGGGCAGCTACACCTGCTGGCACCACGGTCGGATCCACTTGC	2
22	ACACACCTTAGGACGTCTCCGCCACACTGCGCTTTTGCTCCTTCGCAGCTTGCAAAGGCCTCCCTGGGGGCTTCTTGCGCTCCCCACGGCTTGAGTGCTGGCACCGCGATAGTGGCACCACGGTCGGATCCACCCTTGC	2
23	ACAGAAGGTGATTGCGTCGTGCAGGTACGCTGGGACCTAAGGTCGGATAGGTTGATGACGCCGATTGAGGGTAAATGCGTGCACGCGGAGTGAGGACTGCCCGGGGTACAGCTCTACTGTGGCACCACGGTCGGATCCACCCTTGC	2
24	ACAGCATTAAAAGTACAAAAACCCAGCTTAAGCACCTGTTCAGCCGCTAGTTTCTCAGCTTCACTCTTTCCTTTCTAATAGGCGTCCCAGCGACAAATACAAGCATTCCAGCATGGCACCACGGTCGGATCCACCCTTGC	2
25	ACCACCACTCTACTTTCAACGAGCCACCGCCTCCGTCGGCGCCCGCGCCACGGTACCACCGCACCCACATTCCTCCAACACCCTCATTCACGTATATTCAAAACCCACGTAGTGGCACCACGGTCGGATCCACCCTTGC	2
26	ACCGAAGGCCTCTGTACCCGTATTTAAACACAATTGCCGCGCTTATTGTCCCGTCCATAATAATTACGTTGTGCGCTCGGCGGCCGCACGTTATAGTCATAGGTCGGTTGCAGTGTGGCACCACGGTCGGATCCACCCTTGC	2
27	ACCGGAGGGGCTGGTCCGCTGGGCATTATTGAGCGCGGGACGGTTGTATTACCTATGGTCACACTAACACGGGTCTAGAGGGGCAATCGAGGCAAGGGCAGGGGATTGACCCATGCAGCAGGCACCACGGTCGGATCCACCCTTGC	2
28	ACGACTAGCGTCATTGTCTTCTGGACGGCTTCTGTTACCCTTCCGCCTTTCCCACTGCCGGGGACACGCTTATTTTCCACCGACTGGTAGACGGCGATTATTCACACTGATGCTTCAGGCACCACGGTCGGATCCACCCTTGC	2
29	ACGAGTAGTGAACGTGACGTGCTGACTAACTAGGGGAACGCGGTTGTCTAACCGCTGCCCAGTACGGGGGATTTAGTGGCGCGCCACCCTCCCCCAACGCACCCTTTTTAATGAAACAGTGGCACCACGGTCGGATCCACCCTTGC	2
30	ACGCGAGGGGATCAGACAGTGGCAAAGTGACAGAGTCGCCCCTGAGCGCGGTACCCGCGGGTGGGCCAACAACGTAGGCTACGGGTTACCTGGTATACAAATCGTTTTAACCATCGGTTTGGCACCACGGTCGGATCCACCCTTGC	2
31	ACGGGTTGGATCTTACACCAGAAACCCATACTTCGATTGACCATACACATTAATTATTGGTAACTTTGAACCGAACGGGATTTTTAAAGATCATTAACGTTATCGGCACCACGGTCGGATCCACCCTTTC	2
32	ACTATGACCCAGTTCAAACATGTTGAGAATACACCACCAAGGGGGACCTAGATGTCTCCGTCGACAAAACTGATTTTGAACCAACTTCCACCGTGAGCACATTTCTTCAGTGGCACCACGGCGGATCCACCCTTGC	2
33	ACTCCATCCAGGGTCCTGTCCCAACGCAGCCTTCCAATGTTCGATTCCTGGTGGTCTACGGTTACAGCATGTCAATGCTCTCTTCGGGTAGTGAACGACTTTTCATACGGATCTGGCACCACGGTCGGATCCACCCTTGC	2
34	ACTTGTGAACGCACACCTAGTCGCCCCCCCGTGCAGAACTGCATACTAGCCATCAGTCCTTGCATGACTAAACAACCTCCCTTTAGACGTTTGCTCTGTACGAACTGCGACGATGTGGCACCACGGTCGGATCCACCCTTGC	2
35	AGAGTGGCATAGTTACGTAGTTGGTCATGTACGGGGGATTGTATTGTGCAATGGGCGGGGTGTGGCAGAAAGCAGTAGCTCAACTAATGTCGTAAGAAAGCTTTCCCAGCTTGTACTGGGCACCACGGTCGGATCCACCCTTGC	2
36	AGCATCGCACCACACGGGCACACCGTCATCCTGTACAGGAGCCTCGGCCCCACCGAACGACAGTAGAATAGAAAGCGTCATCGGCATACGTCTCTCCTAACAAATGTCGCCTACTTGGCACCACGGTCGGATCCACCCTTGC	2
37	AGCGCGGCACGCTGAGTGTACCCCCCACGAGTGTTGATCACGCCCCGTAGTTCCCACCCGACCTTTTAAAGAAGGTTCAGGTTTCACTACGTCGACTAATTTGCGAAGTGTTCACGGCACCACGGTCGGATCCACCCTTGC	2
38	AGGATGAGGTCCCTAGACGCATACAGATGTTATTTAAAACGCTTGGCATGGCGGGCGAGCTTTAAGCGGCCCGCAGACCCCGAGCGCACTATGTGGCCTAGCGATGTTTTGAAGCAGAGGGCACCACGGTCGGATCCACCCTTGC	2
39	AGTGCTACTAATTGCACACAACATAAGCCGCGACACGTGATTCACCCGACCCATCGGCCCAGACTTCCTCAGGAGCCCCCCTACTATCGATATCGACCTACAAACATAGAGGGTACCTACGGCACCACGGTCGGATCCACCCTTGC	2
40	AGTGGCTGTGAGGCAAGATCGGCACATGATCAGCAGGGCGAGGTAAGTCTGGCCGGGGGCACGGGATGTAACATTAGCGAACACGATCGTGGCCCAGCATCGGGGGAGGGTGGGCCTAAGGCACCACGGTCGGATCCACCCTTGC	2
41	AGTTCGTACCTTCAGTGTAATCACTGGCGTACTAGGTAATCCCAGCAATTCCCTTCAAACCTTCCAAATCATCGGACTTATCTCCGAACTTTCCTGGCATACCTGCGCCCACCACGGTCGGATCCACCCTTGC	2
42	ATACTATGCAAACTGCTGCTGCCCGGCCAGTTCCATGATCTGTTAAGGGTCCATCCGACGTTCGAGTTCGCCGAGGCTCTAAGCTCCATATCGCGTGGGCGTTTCGAACTCTGGGCGGGGCACCACGGTCGGATCCACCCTTGC	2
43	ATCAATATCTATCCCTGCCGCTTTAAACCCTGCATCTTGCGCAGAATCCCTGGCTGCCTCATCCCGCATGGTGTCTCTCCCGTACAAGTGACGTTGTGACGGACAGCGGCACCACGGTCGGATCCACCCTTGC	2
44	ATCACCCAGCTGTCGTTCCTATTGCAACGAACCCTTGTTTCGCACCCGTCGGAATAGGTTTACTATTCCATTAGTAGATCTGAGCATTGGGCGACTCCGGCCGCCCTGCGCCTTCGCCGGCACCACGGTCGGATCCACCCTTGC	2
45	ATCCCAGTCGCTCCCCTACATTGTCAATCGGGGCAACCCATAATGGCTCGTTCCCGTACAAATTATACTTTTTGCTGACCATTGAAGCTCACACAACATGCGGCACCACGGTCGGATCCACCCTTGC	2
46	ATCGGCCAAAGATCTTTCCATGTAAATTGGAAGCTAGGGAGCTCCGGGCTTGAGGTCTTGAGAAGTGATTAATGGGAGCCGTGATTAAAAGAGGGGATTTCCAATGCGGCAAGGGTCGGCACCACGGTCGGATCCACCCTTGC	2
47	ATGATCAGCGGACGTACGCAACGCGAGCATTCATGTGCACCGCCACAAATGAAGCGTAGATCAGTCCAATTTTCAGGACTGTGTTGCTTTCTGTATTTGCCTTATAGGCACCACGGTCGGATCCACCCTTGC	2
48	ATGCTTGCGACGGTGAGCGGACGGTAATGTTGATGAGCAGACACGAGGGGTCTCGACCTAAAACTGGCATCTGACAGATCGGCCAGGGGTTTATTTCAGGACGGGGGGTGGTGATGTAAGGGCACCACGGTCGGATCCACCCTTGC	2
49	ATGGCCCAACCCAGCTGACAACCAGATTCCCCACGAATGACGATTCCGATACTAACGGCAGCTCCCAGTGGATCGCGACCGGACGCTTAAACATCCAGGTTTCCCGGATAAACTCGTAGGCACCACGGTCGGATCCACTCTTGC	2
50	ATGGGAAATGTCGCATTGGTGGGGGGATGGGCCCGTAGTGGACAAGGTAATACTCGCGAATTCCGAGAAACTAGGTTATGATTGGTGGTCTTGGCGCAGCCTGCGTTAGCCAGGTAGCGGGGGGCACCACGGTCGGATCCACCCTTGC	2
51	ATTCACTCAGCATCGGTAGTTACGCCCAACTAATCGACTCCGGTCAAGATGTTTGCGTTTGATCTACACGTCCGCACCACCGCCAAGTAAGCCTCCGTCGCCATTTACCCGGCCTCACGGCACCACGGTCGGATCCACCCTTGC	2
52	ATTGCCTGTGTATGGGCAAGGCAAATCACTGAGCTGTGCTTCAGGTTGAAATATGTAAAAGGTGGTTGGGGGAGATATGCTAGAGGGGGAAGCTACAGTCGGGGGATGCAGCACATGAGGGCACCACGGTCGGATCCACGCTTGC	2
53	ATTGCTGTGACCGTCAGCCGTCACCAATCCACGCCGTCCCCGCTATCGGATTTATGCATCGTAACGTACTAAGCACCGCCCCAGCCATCTGACCCTCACTAGTCTAGGCAGTCCCCGGCACCACGGTCGGATCCACCCTTGC	2
54	CAAACCACCCGCCATTTCTACATGACCCCGTGCGGCCAAATATACCACCCCTTTAGCACCGAACCCAAGTCTTCTGAACCACAATTCTGCTGGAGATTAACGTGCGTTACGGCACCACGGTCGGATCCACCCTTGC	2
55	CAACGCACCGGTCGTTGAAGTCGCGTTAGCCCAGCGTACACCATGATAGCGCTCCTTAGTTCTACAACGTCTCTGACGGCCGCCCGAGTGTATGCGTGTGACCAGACCTCTGGGCACCACGGTCGGATCCACCCTTGC	2
56	CACCACGTCGCGTAGTACCGCGATTCCTGCCTACGAATAACTTCTGACACCCACTTACTTTGTGACAGACTTCTAAATCTATGTTGCAGACTCCAAATGCTTCGGCTCGGCAGGCACCACGGTCGGATCCACCCTTGC	2
57	CACCCGCTCACCCTCGGCATCAGGGTAAACCAATTCCTTTCACCCGTTTCCTGCGATATCGCCCCCCCACTCTAAGCCCCAAAGATGCTTAAGTGTATTGGCACCACGGTCGGATCCACCCTTGC	2
58	CACCGCTTTCCCTCATGCATACCTTTGCCGCTCCTGCGCACTCCAGGGACGAACGAAATCAGGGCACCCAATACAACCACCTTTTACTAACACCAGGGAGAGTAGCACATACAGCGGCACCACGGTCGGACCACCCTTGC	2
59	CACGAACCCCGGGAGGTCCGAATACCGGTAATGCTACCTTTAACACGTTAGCAAGTCAGCAGGGCGCGGGGCGAAGCGTCCCCACGTTAGTTGGGGTGCGCTGGTGGGCTAACTAGGGGCGGCACCACGGTCGGATCCACCCTTGC	2
60	CACGGGCTGTATAGGCCTCCCCCCATCGAATCAGCTTTACGTGAATCGGCGCGTTATGCACGCAAAGACCTAGCAATATTATCACCGAGAGGTGGATTCTTAACTAAGGAGGCACCACGGTCGGATCCACCCTTGC	2
61	CAGAGCCCTCCCCGTCTTCTCCCGCGCTGCCACAGACTCGGCCCGCCTCATTGGAAGAACATATTCCTGACTTGGACTACGTCCCTGCTTCCTCTAACATCGTAGGCACCACGGTCGGATCCACCCTTGC	2
62	CAGATACGCAGCCCACACAATTCTCCCCCGCCGCCCTCTGAGGGACCTGCCCAGAGTTATCAAAGCCAAGCTAGGAAAATGACGTGTACAAGTGTACCAGCTTGCGGTCCTAGTCGGGCACCACGGTCGGATCCACCCTTGC	2
63	CAGGGACGCTAGGTCGAGTCACACCAAGGCACGCCAAATCGGGGTGACCCTCAATCAAATGCGAGTTCCGTGTTCAATTCTCGATACAGGATGATGGATCTCGGTGAGAAATGGGCACCACGGTCGGATCCACCCTTGC	2
64	CAGGGCGGACGGGACAGGATGGTTAGTCGTGATGACTCGAGGGGACAGTATAGTTCGACGCGGGATGAGTCGGTGCGAGTTACGGGTGTGAATAAGATACAATCATGAGGGGCACCACGGTCGGATCCACCCTTGC	2
65	CAGTAAAGTCTACTGGACCGAATTTCGTAGCATTGCGTATTTCCCACAAATAGCTTGTTGCCCTCCCCCGGAATGAGCGAGCTAATTACGGAAACTGTATTTTCACATACTCCGTCTCGGCACCACGGTCGGATCCACCCTTGC	2
66	CATCTCCTTATTTCCTTCGGTTCCTGCCCAATTAGTAGGTTGTCGTCGGGGTAATCGGACATCTAGGTTGTTCCGCCTACCATGCAGTCGTTACCACCCATTGGCACCACGGTCGGATCCACCCTTGC	2
67	CATGCAACCTCACGCCTATTTCGCCACCGTTTTGCCATTTCCGGCGCCCCTGGCTCATCGACCAGTACGATAAGCACTCCGCCAAGTACATCTCCTAAGCTCGACCCGCTCCATACAGGGGCACCACGGTCGGATCCACCCTTGC	2
68	CATTAGACACCTGGATACCATTTAACGCCTGGCAACCCCTTTCACCCCAACACACTACCGGCTTCCAGGTGGCTGTGTTTCGCGAATCCTGTGCTCTCGCAGGGACCCCCCCCATCAAAGGCACCACGGTCGGATCCACCCTTGC	2
69	CATTTCTCGGCCCGCCCACCTCGGCATATCCACTGACAACCTAATAGTCATCGGACGTTGCTCCTTCCTTAAGTCTGATTGAGAGTTATAACATCAGCACTAGCCTAGGCACCACGGTCGGATCCACCCTTGC	2
70	CCACCACTTTAAGGCATATGTCGCTGGACCTGAACTGTGCGGTACCGCGTATGTGCAAGGATTAAATTACTTTTGCAAGTGCGGTCTAACCTAATGGATCTGGCGCGAACCTGCCTACGGCACCACGGTCGGATCCACCCTGC	2
71	CCACCCCTTTCCTTATAGCCGGGTCGCACAACGACGCTGTGATATCCCCACTTCCGTGCACCTATCCTCCGCCGTACTACTCCGTGGCACAGCCGTAAATCGCCAGGCACCACGGTCGGATCCACCCTTGC	2
72	CCACGACGGGCCCGTTCCAAGTCCGACACTACACTTTGGTCATAACGGTACTCCGAAACACCTGCTCTCGCGAATCGCCGAGTCAAAATACCGCCCGACTCCTAAACTAGCCTTAGTCACCGGCACACGGTCGGATCCACCCTTGC	2
73	CCCAAGGCCCGCCGTGACGCTCTGGGCCTTGACGACCTACAAATAGCATGCTCGCGGCCACATCGATGACACTACTCGTGTTAGGATCGGCACCACGGTCGGATCCACCCTTGC	2
74	CCCAGGGTGACCCGATGCTTATGGCACCGACGGCCTGACCCCGGTAGGATGGGTGGGACCAACATCCCCGCCCCGATTGATGTCCAGCTCCCCCGATCAGGGCGGGTGAGATTCGAGGCACCACGGTCGGATCCACCCTTGC	2
75	CCCCGCTCGAGTGATACTACGCTTGGCAATAGGGTTGCATGCCCCTAGGTCAGGATAACCCTCCAGGCCACATACCACCCTACGCTAATTACCTAACCTTGCCGGCACCACGGTCGGATCCACCCTTGC	2
76	CCCCTACGCGCAAACTTAAGACAAATCGAACGACACGACTCAGCCCCCTGGGCTTCCAACATTGGAATAACGGCGCCCCACTTCACTCTCGCCTATCAGCGACGCTGCTTTGGACTGTAGGCACCACGGTCGGATCCACCCTTGC	2
77	CCCCTCGTTGCCCGCCCTGACGCGAACGATGTATTAACTGACCTTCTGCCCCTGGTATTTCCAAATATCGTGGCTGATATTCTGCTATCGGATGCGGTCACGTTTCCGGGGCGCAACCCGGCACCACGGTCGGATCCACCCTTGC	2
78	CCCTTCCTCTCGCGAAGCCCACGCGGCAGGGGCGGTTCGCGTCTGCCTATGCCCTTTAGAAGTTTCGTCCATTTACTCCGGATTCACATTTTTCACCGCCGCCTATTGATGCTGATAAGGCACCACGGTCGGATCCACCCTTGC	2
79	CCGACACGGGCCTTGTTTATGTCCGCGGTCCGTGAGAGAGGGAGCCCCATTTGTCATGTGTTTCTATGCTATTGGTAAATGCACCCACAGCATTACGTGGAAATTCCCAATTATGGCACCACGGTCGGATCCACCCTTGC	2
80	CCGCGCCGCCCCGGCGGCTCGACTACAGTGCGCCCGTTCGCGATGACCGAATCCGATAGGAGCGAAGGTCGTCCCCTTACCTGTGTTTGACCGCGTCACCCACTCGAGATCTTGCCAGGCACCACGGTCGGATCCACCCTTGC	2
81	CCGGAGTCGCTCTTTCTATGCTCAACGGATCTCTCCAGTTAAATATGTATCGGATATTTAGTCCCCCTCCATTCGCTCTACTTACAAGTTAGTTAAATATAAGCCTACCTCCATCGGCACCACGGTCGGATCCACCCTTGC	2
82	CCGTGATGCGCTAACCCCGACGCTGTATGAATGGGCCTGTCAGTGCTTAGTTGGTGATCCCCGATGACATCACGCCGAGTTGTTTACGCTGGACGTGGGTTTCGGGATGGCTGAATAGGGCACCACGGTCGGATCCACCCTTGC	2
83	CCTAAAGTCGAACCTCCCACCTCACGACAACATTAACGGTCTCACGGAACTGGCTCGCGTTCCCACCCACGCTTCAGCTGTGTGATGAATAATAGCAACACGAGGCGCCGGTGGAGGGCACCACGGTCGGATCCACCCTTGC	2
84	CCTCACGGTTTTAAATGACCTGCTCCGCATCTATCTCCTGTCGGCCTAACTGCTCCTTTCCGTTGTGACCATGAGCCAGGACTCTGGACGTTGATTACTGAACTCGTGGCACCACGGTCGGATCCACCCTTGC	2
85	CCTCAGGCCCATGTAAATCCCTTTCTGTCTTAGGCTTCCCGACCTCCGTTTAACTAATTGGGAGCCTCCTAACCAGGAATGCCCCACTTGCGTCACCTTCTCCAGGCACCACGGTCGGATCCACCCTTGC	2
86	CGAACGCCTGGTGCGTGGCCCCTTCCCGCAACCCTCATCCGACTTTCGCCAAACCTTTCATTCGGGACATAGTTGCTGATTTGCACTGGTCTTTTTCCCCTCGGAAGCCCCCCGTTCCAGGCACCACGGTCGGACCCTTGC	2
87	CGAATCGAAAGTTGACACTTGTAGAGTAAGAATGTGTGTGTGCGTGTCACACCGCATGCGTAGCTTCGATCTCGCAGTGCCTGGTATCACTATCTCGGTGGGCATGGTAACAGAGTGAGCTGGCACCACGGTCGGATCCACCCTTGC	2
88	CGACGAACTCACTTCCTGAGTCTAACGCGCGCCCCGTAGCTGTTGCTACTTCTTCCCGGTCCGCTACAATGAGGTACTTCTTTGACGTTCGAGACTGTTGTTGTCCAGGCACCACGGTCGGATCCACCCTTGC	2
89	CGAGATACCGCAGTCTCGCCCTGAGCGAGTCCGCCACCGATTAGGAGCACGATCCATTGCAGCGAGAGAGAGATTGCGTCGCTTACACCATACTTAAAGTTAAAACAATACGTACAGGCACCACGGTCGGATCCACCCTTGC	2
90	CGAGCCAACTCCAACATCCCATCACCCCCTCTGCAGTGAGGAGAGTATTCCCCGGTAAGGTGGCGTAAGACACTACAGTGAGACCATCGGTGCTCTAGCGTGCCCGAGTCGATTGGGCACCACGGTCGGATCCACCCTTGC	2
91	CGAGGGTTGTTGCTCCTAGTAGTCGTGGAGAGTAGGGGCCTAGGCCTTCAATGCGTGGATAAATGCAAAGTAGGGGGTGGGGGGGGTTCCGGGCCTTTCTTAGCGTAGTCGTGGCAAGGCACCACGGTCGGATCCACCCTTGC	2
92	CGATCGCGCCTCCTTGTTCTTTCAACCCTTCTAGCTACTGGAACGCCTCCTCCTAGGGTAAGCACTAGATTTTTGTACAGCATGTCGCTTCGCGATCGTGGGCACCACGGTCGGATCCACCCTTGC	2
93	CGATTCACCGCGGCACGTAGGGGTAGCAGGTGACTGGGCTAGCTGCCAGTATGGTTTGAACCGTCATTTGGCGAGCGAGAGTGCGGTTCAACGCCCCCATATGCGATTCTCCCGGCACCACGGTCGGATCCACCCTTGC	2
94	CGCAGCACAGCGATCGGAGCTCCCCACCAGCAACGCCAGCAGACGCCCGCCTGCTATCCGTGCGCAAACAACATATCATGACCGGGTATCTGTCGGACAAGGTCTCCTTCATAATAGGCACCACGGTCGGATCCACCCTTGC	2
95	CGCCACTATACCCAGTCTCGACCCCCCGCATACAGGGCGCACCGCAGATATCTGAAGAGATTGCGGAATCACCACGCGGCCCAAGCGGGCACTCCCGTAACACCTTTTGCTGCATTGGCACCACGGTCGGATCCACCCTTGC	2
96	CGCCCACAATTCCGTTTACCGACGTCCGATCAGTAAACTGTTAACGAAACTCAAGACCAGTCCGTCCTCAGGAACTACGTTAGGACTGTTTGACAGCTGCGCCGTAACCTGACAGTAAGGCACCACGGTCGGATCCACCCTTGC	2
97	CGCCCAGTGACCCTACATTACGGGACTTCATAGTGACAATAGCGCTCTCGAAACTAAATACGCGAGCAGCGGCGTAGATCCCCGCGACCTGATCGTACAACCGTCCGCACCAGGCACCACGGTCGGATCCACCCTTGC	2
98	CGCCCATACTGGTCTCCTGCGTCGATACTGATTATCGCGCCCGATCACACACCTCGTCCTGCGCATGGTTTATACGCATCCTAAAGCGGCCGGGCCAATAGATTATGTTTTTGGCACCACGGTCGGATCCACCCTTGC	2
99	CGCCTGCTTTTAGTGCCGCGTTACAGGAAGATTAGATGCCGGAGACTAGGCAAGCTACAAGTCTGCTAAACGGTAACGAGCAGCCGATTGGCAGGGGGTATCCACTAGGGAGGCACCACGGTCGGATCCACCCTTGC	2
100	CGCGAGTAGTAACTCAAATTCCAAACCTCGCACAACAACACAGCTCTTAATACACCTGTTCGTGAGACGCACCCTGACGTTGCGTCAGCAGGACTGCGCGGTTCAGGATGGTTATACGGGCACCACGGTCGGATCCACCCTTGC	2
101	CGCTCCCGATTTATCTGCCTACCAATCTCAGGCCCTTGGTTCGCGATTCCGCCGTAGAAGGAGCACGCCCCACGGCCAGGACAGGCACTAACTCCGACTTCCAGGCACGTGCTTTGTGGGCACCACGGTCGGATCCACCCTTGC	2
102	CGCTGCTTCGGCCAGACTACCCCACAGCACCGCACCGTGCGTACCATTTCCTCTCTAACTCAAATGATACCCAAAAACTCTGAACACGCTGAGCCGGTCTTGGCTAGCCAACGTTGGCACCACGGTCGGATCCACCCTTTC	2
103	CGCTGGGGCCGGGCCCGTATCCCCATCTAGGCCTCTTGAGCCCCCTGTGGCGTAGGTGCACTGTGAAGAAAGCACCCACTTTAGCATGAGTCCTGCGCATCGGCCACGCCACGCGGGCACCACGGTCGGATCCACCCTTGC	2
104	CGGACCTAACCCATTGAGTGAAAAGTAATAACGTCCCGTATCTTTTGCTTACGTGCACGAACTCTGAACAAAACTGGTTCCGGCCACAGCGCAGGACCAGGCACCACGGTCGGATCCACCCTTGC	2
105	CGGTAACAGCGGGAAACACAGCTCGACCTCGCCGAATGGCTGAACGTGCGCGTACCGATGCATACGACTGAAGTATAATGGTCGATACTGACATAGAAGGCTAAAATTATCGCTTGTGGGCACCACGGTCGGATCCACCCTTGC	2
106	CGGTGCGGAGAAAAACGGTACATAATGTACGGAGGACACTGGTCGTGACCAACAGGGGGGCCAGGGCGATTCGACACGGCTCCACGGTGTTGCAAGTGACGGCCTAGAACCGACTAGCTGGGCACCACGGTCGGATCCACCCTTGC	2
107	CGTACACAGACGAGGTCCACCCGTGCTACATCCGCCGTCGTAACCCGCTGTTACTATGCATTGATCTACCTCGTTACACAACGGGAAACTATAATCATTCGCCTCATCCGCTGTTGGCACCACGGTCGGATCCACCCTTGC	2
108	CGTCCCCCGAGCGTGACCTGCAGCAACGAAGTACCGTGTGGCTGCCCGTACGCGACTTACACCCGTCAAAGACCGCAAGTCGACTCCGAGCGGATTCAGACAACAATTCCGGTACAGGCACCACGGTCGGAGCCACCCTTGC	2
109	CGTGCTTTCATGCCTCCCCGCACGCTATACATGCTTTTTCCCCTCCTTCGCAGTAACTTGGGGAACGTTTGTGGGATCAGTAGTTGACACAGACATACCGTCTAATCGCTTCTTCCTTGGCACCACGGTCGGATCCACCCTGC	2
110	CTAAATAATCGTTCCGACCTCTTTTTATGTCGCTCCGGCCTTGGGTGCTCCCCCGAATTAGAAAATAATTAACGGTGGATGTAGGTGTTCTAGTCTCTGCCGCCTCGGGTATCACGGCACCACGGTCGGATCCACCCTTGC	2
111	CTAACCTCGGCGTATTACTTCGTGGTCGGCATCAAGTGAGGTCGCCGCGAGACGAGAAGGGTTATCGGAAACGAATAAGAACGGAGGGCGAGGTCGGGGACGATATGCTGTGCTGGCTAGGGCACCACGGTCGGATCCACCCTTGC	2
112	CTAAGCCGTCTTAACCGCACATCAAACCTGTAGAATACCGGACGACACTTTAATCGGAATGCGACTCATGGGGCCCTTCGCTCACCACGCACATCGCCCCGTCAAGCGCTAGCCGCTGGCACCACGGTCGGATCCACCCTTGC	2
113	CTAGGGTCTGGCTCCCCGCGCGTTCCCGCTCTGCTCTCTATCTCGCCGGTTTCCCCTGAATGCGTTTACTCCGTGTTAACTACATCACTAAAGATGCACCAGTCCAAGCCTGTGGCACCACGGTCGGATCCACCCTTGC	2
114	CTATCGGAAGCGGAATCCTCCCCTGGTCATCATCTAAAACGTACAAGCTGACTGAAGCTGTTCTATAATTCTCTTACCCTCCCTAACATAAAATCCACCAGGCACCACGGTCGGATCCACCCTTGC	2
115	CTATGTCCAGCCTGTGACGCGACTAAACCCCTAGCTTACACTACGGTATATCGGTGCTCCCTCCCCTACCATGTTAATAGGCGATGAACCGAACCAATAGTTGGCACCACGGTCGGATCCACCCTGC	2
116	CTCTCTTTCCCTACTCTAAATACCCAGGCCTGAGGTTGGATTTCGGAATTGCTCAGCCCACAAAGCCCACTGGCCTGACAATTTATCCCGACCGGTCGGATTACAATAGGAAAGCCAGGGCACCACGGTCGGATCCACCCTTGC	2
117	CTGACTGCCCACCCGTACCTAGCGCAACACGTTCCTTGAAGCCAGGCGACGGGCACCCGTCCCGCTTACCTCATAATATCAACCGAATTTAGTGCATTTCTATGGTTATTTGATGCACGGCACCACGGTCGGATCCACCCTTGC	2
118	CTGCACGTATACCCCATCTTACAGCGAGATCCTCTCAACTCTAAAATACCCGCCGCTCAACTGTGTCAATCACCGCTACTAACGACCTCCGCCCAACCAAGGTCGCTCGCGTCAGGGCACCACGGTCGGATCCACCCTTGC	2
119	CTTAGACGCTCGCCAACCGTAGCGCAGGATTTTGCCTTGGTTTTGCCACCTATATAATGACCTCTACCTGATTTACCAGTATCAAGCTCACTGCTGCGGCACCACGGTCGGATCCACCCTTGC	2
120	CTTCGTGATCCGGTGCAGCAGCACGCATGCGCCCAGTCTCTCGGAATTCCCGCTCACCCTATCGTGCCACTTGGGGTGATAGCGACTTGGAGCAAGATGGCACCACGGTCGGATCCACCCTTGC	2
121	GAAACCAACCTTATTGGAGAAACGCTGCCTTCCCCCCATCCGGTCGCCCACGTTAACCATCGTAACATTGCTCCACAATGCTAGTTCATTTCTGTCATTGGTCTTCAGTGGTACTGTCGGCACCACGGTCGGATCCACCCTTGC	2
122	GAACGACGTGGTATACAACGCTACATATGGGCAGGCAACTTGTAAGGAGCAACCATAAAACCCCTTCCCACTTAAGACATACTAATGTTAAACTCCGTCTTTTCCCAATGTGCTCGGCACCACGGTCGGATCCACCCTTGC	2
123	GAACGATCCTGCCGTGCCCGGCCAACCATCTCACTCCGGTCACCCCCCAATCCTGTTGATGTCTATATACCCGTGGCGCTAATGACTGCTATACAGCTTTCCGTTGCAATTGGACTGGGCACCACGGTCGGATCCACCCTTGC	2
124	GAAGCTTCGTAGCATTTGACGTGGCTGGGTAGGCGAAGGGGTCTGATTATGGAGAAGCAATGAAAGAGCCCCAAGTTGTGAGCGTCAATTCCGCTGACTGCAACGGTCGTAACGGGCCCGGGCACCACGGTCGGATCCACCCTTGC	2
125	GAAGTAGCACGGACCTATTGGCTCTCGGCGCGTACCTGAAGCAAGAGGTCTGCGGCGTCATACCAATTTTTTGAGACTCGGCGAGCAGGGTTGACGAGGGTAGGTATACCGGTAAATACGGGGCACCACGGTCGGATCCACCCTTGC	2
126	GACAACCGGGGCGAGCTTGACTGCCTCTTTTTATCCTGGGGGACTTAGATCCACTTTCTCTTTATCACCCTTGAATACAGATAACAGTCTCACCGCGTATTCACCCCACTGTTAGGCGGCACCACGGTCGGATCCACCCTTGC	2
127	GACAGTAAAATTCTAAATTGAGTACGGTGCAGGAAACTAACGCTGCCGGAGCGCGCACAAGCTAGTAGTCGAACGCGAACCTCGAGAAGCACGCTGGGGAGGAGGTCGGAATGCATATGTGGCACCACGGTCGGATCCACCCTTGC	2
128	GACAGTGCCCCAGGACAGGGCACCGCTGATCCACCAAAGAACTCCCTCGCGTGATACCTTTACCTGCATGCACATGTTTAAATGTCGACCCGGGAGCATTCACGGCAACGTGGCACCACGGTCGGATCCACCCTTGC	2
129	GACCCCCCCGCATGTAATTACGCATTCCCCCCAGGCCCACAAGGGCCCATGGCATCCCAATTATTCACAAAATCTCCGCCCTATGCCCTTTGAGGGGTGAGTGTACACGGTCAAGTGGGCACCACGGTCGGATCCACCCTTGC	2
130	GACCCCCCTAGGCAGGCATTAACGTTCGCTTCCCACTAAATTAGAGCGCTAAATTCATCGTCTCGGACTGCGTATCCTTAACTTGGTCATCCACTACGATCACTGCCGGCACCACGGTCGGATCCACCCTTGC	2
131	GACCTACAGCTCATTAGACTTTACAACCTCCCACGATCCTGCTCCCCTTACTCGCTGCTGCTACTGTACAGTTCGTTTATATGCCATTGCGCGCACTAGCTCGTGATAGTAGCTACGGCACCACGGTCGGATCCACCCTTGC	2
132	GACGCCCGCACGCCCGCATAGTGCTCTATTCGCCCCGCCCCCGTTAACAGGTTACCTTTCGACCCTCGTTTACAGTACAAGATACCGCTGCACCGGCACCACGGTCGGATCCACCCTTGC	2
133	GAGCTGCCTGCGAAGAACAATACCCAATGCACACCCTCACCACTCAAAGGCATATCCAACACACATTTAACTCTGGTGATCGCAGCGGTGTCACATTTAGAGCAAGCTTCGGGCACCACGGTCGGATCCACCCTTGC	2
134	GAGTATGCTCCAGTGACCAATCATTACTACCTCGGTCAAGGTGCTGACGCCTGGTTATGGTCTCTAAACAAGAGCTAAGCTTCATTAGTGTGCACCTTCTGCAAGACATCTGGTACATAGGCACCACGGTCGGATCCACCCTTGC	2
135	GATTTGTAGCGTTCTACCTTCTATTACTCGCGTATACCCATCCGTAACAGGCCACCTTCTCTCACGGCCAATAAACTCGGCGCATAATCATGCATGTCGTGCGAACTATCAGCCTGGCACCACGGTCGGATCCACCCTTGC	2
136	GCAGCCCGCTTTCGAACTTAGCTGCGCCGTAACAACACTCGTCGTTGCCCTCCTACCTCACTTGCTATTTCTTAGATTCTGTAGCCCCAAGCGTCGACCTCCCTCCCCGAGTGGGGCACCACGGTCGGATCCACCCTTGC	2
137	GCAGCGGATTCGAGTCCGACATGTACCTGGAAGATTGCCCTTCGCCGCGTGTTCATAGGGAAAAAGGAATATGTGAGGGTCGTAAGTGGATGTTCGCGAGGTAAGACTACTGGGCACCACGGTCGGATCCACCCTTGC	2
138	GCAGCTAGCAGCCGCTTGCTCCATAACCCGGTGCATCGCGCAGTGGCATCAAACTACTGTGTCATAGATGTCAGTCTTAACAAACTAAGCCGGATTGGTATTTAGTTCCCAACTATCGGCACCACGGTCGGATCCACCCTTGC	2
139	GCAGGGGACAAGCGCCGTTGGTAGATTAGGTACTGCTGAAGGACGGAGCGGGGTTTAATATGTGGCTTGCTGAACGACACACTAGTGGGGGCCGCGGGACATTGGCTCTGTGTTTCGTGGCACCACGGTCGGATCCACCCTTGC	2
140	GCCATTGCAGTAGGTTAAATGGTGTGCTGATAGATGCCGCGGGCTGTGAAGTGGGGTCGTAAACCCGAAACCTGGGATTATAGACTCATTGCAAGGAGCTTCGGAGTCATGTTTACAACTGGCACCACGGTCGGATCCACCCTTGC	2
141	GCCCCAGTCGCTGTTTTCAATTGCACGTCATCACGCCCCATGGGCCTCGCCCTCTCTGGTCCGCGACGTCGGGCTTATCCCACGGTTCCTTGTGCCGGTGACCACGGAACGTTCCCGGCACCACGGTCGGATCCACCCTTGC	2
142	GCCCCCCACCACGCCAGGTGCCTGCTTTGAATCTATTCGGTTTTCCCACACGCGCAGTTTTCGTATGAAGTCATGCGATCAGTCCAAGAGCGTATGGTTTTGGCACCACGGTCGGATCCACCCTTGC	2
143	GCCCTAGCTTCTTCAGGACCTTACGTCCCGCAACAAGTCTCCGTGGCACGCCATTAGAGCCGCACCCACGCTCGGCACTGGTATAGTGATTCTTCGTAAGTAGGAAGTCTCCATGGCACCACGGTCGGATCCACCCTTGC	2
144	GCCCTTGCTGCTGCTGCTCCGCCGAGGAAGGATGTAAGGGACAAACTTAAGCGGGTTGAAATGACCTGGTTGGTTTAAGAGTAACGCAGTTGACTTGTTTCTAGCATCCTGCCTTGATAGGCACCACGGTCGGATCCACCCTTGC	2
145	GCCTCAGCCCAAGACGGGAGTAACAGCTTTGGTACGAGAAGCATACGGGCCGGTACGCTCTATAGGTGAGATGACACGCGGCTTGATTTAAGGCTGTCAGGGGCGGTGAGGGCCGGCGAGGCACCACGGTCGGATCCACCCTTGC	2
146	GCGGAGATAGCAGGGGGGGGTTAACATGTGGGTCGGGATCTAACCCATTAAAGAACGCGCTAAAAAGTCTCAGGCGATCGGGAACAGGGCGGTTAAATCTTGCCGGGGGCCGCCAGAGCCGGCACCACGGTCGGATCCACCCTTGC	2
147	GCGTACGTTAAATCCCGGCCCTAACAAAACTCATGCGCGTATGCAACCTTGCAAGTTCAGGGTCCACACATGCCCGACTGCTGCAATAGTCTTTTCTCTTAATGTCTCCCGGATTAGGCACCACGGTCGGATCCACCCTTGC	2
148	GCGTGCACGGCTAACTGCTCCCAACCGTCAGCGGGCCGCTTCTCCCTTCTTGTATCATTACGCCACTCCCCATTGTCACAATTTCTGCGGTTCTCTGTTTTGCATACCACATGACTCGGCACCACGGTCGGATCCACCCTTGC	2
149	GCGTGTGCAATGCCCTGCAAAGAATGCGCCGTCCCGCGCGATCCGCTAGCATCTGGTTGGCAAGACTCACACACGAATGCGGATCCTCATCCAATAACCATCTCTCCCGTGTCCAGGCACCACGGTCGGATCCACCCTTGC	2
150	GCTAGGCCTGGGCGACGGTAGCGCGGGTCCTTATGGGGATTGTTGCGTTCAGATCAAAATGATCAGCATGGACCGGCTCCTCGCGCTGCCTTGTGGATCTCGGGGAGTTGCGAAAGGCGGGCACCACGGTCGGATCCACCCTTGC	2
151	GCTGAAAGTACGAGGGTCTGTGAGGGCGTGGTGAAAAGCGCCTAAAACTATGCGGGGGTTCAAATTGCCGGGCGGGTTGCGGGAGACTTGGCGTAGCGTCCTGATAGGTCGTAGTCTTGCGGCACCACGGTCGGATCCACCCTTGC	2
152	GCTGGCACCATAAAAGCTCTATACAGGGGCCCCTCACGTCCGCTCAGCTCGCCCGACACGATAGACGAGTCAAAAGTCCAAATTGTCATTCCTGGTGCATCCCGACTTTGCGGGGCCATGGCACCACGGTCGGATCCACTCTTGC	2
153	GGACAAGGCTCATGGTTTGGCATTTGGACAACGCTGGCCGATGAGAGAGCAACCAAAACAACCATCAGGGCCGACAGGTGAGCTCATAAAAAGGGCGATACATGTAATGCGGTTGTAAAGGCACCACGGTCGGATCCACCCTTGC	2
154	GGACCTGTACTGTGACCAAGGTACCAAGCCCACAATCAGCGCCCTACTTCTGAACGATAGTGGCTGCTAGCGCCGGACTTCTCTCACCAGGGAATCGGGGAAAGACTATCCGCCGGCACCACGGTCGGATCCACCCTTGC	2
155	GGACGCTCCGTCAGGAACTCTAAGTCCTCCGCACCTTCCTCTCCCTGTCACCTCAGTCCAGCCTTCTCATCTCCAGGCCTACCTCAGTGGCTAGATATCACATTTTCATCCAATTGAGGGGCACCACGGTCGGATCCACCCTTGC	2
156	GGATGTAACCAGATCCAGGACAAAGGTGACAGGCCTATGTAGGCCTTCTCCATGCTATCAGGGAGTGGCAGTGGGAAGAGGGAGAACGAAGGTGAGACGCGCAGAACGCGTTTTAGAACTGGCACCACGGTCGGATCCACCCTTGC	2
157	GGCACGAAGGGGTCTTGGTACCACACATAACGCTTGGGGTGGTCTACTGAGAGAAGTCGAATACTGCCCATACAGGCTGCTTACCCAGTCGGCGTGGAAAAACAATAGATTGAGCCATGGGCACCACGGTCGGATCCACCCTTGC	2
158	GGCACTTTCTGGTAAACCCAACACGTTCTCACCATCTTCCGCCAGCGTCCTACGAGTAGGTTAAAGATTGAATCCTCGGGGGTGATCCACATTTGATTGTGGTCCGAGTCGAGCAATCATGGCACCACGGTCGGATCCACCCTTGC	2
159	GGCCCTGTACCCAATTTGTATACATGGGCCTCGTTGCCACCTCTGGCCAAATATCACCGCGTTAACGTTGCTCTCACTGTCTACCCCGCTGCTAAATGTGTGGGCATTCGGATGACCGGGCACCACGGTCGGATCCACCCTTGC	2
160	GGCCTGTCCACAATTCAATGCGGAGTACGGGAATGGTGACCTCGTCAGGTAGCTGGAGCAACCTGGGGGTGGCTATTGCGAGCGGGGAGTTACACACTTCCAGCAATCCTGATGGTGCCGGCACCACGGTCGGATCCACCCTTGC	2
161	GGCTCTGATGGAGGATCATCAGCTATTCCTCCCCAGGCCTAGCTTGGCAGAAAGCCGCTCTTAGTCGTGAGCTGCAGCAAGATGCGTGGGCTCTGATAAGTCGGGGCCTCGGTCGGGGCGGCACCACGGTCGGATCCACCCTTGC	2
162	GGGACAGAAACACTGAACGTTTCAATTAATTTCTCCCACTCCTGCATTCAAGTCAGCTATCCCTGCGAACGCCCAAGCTCTAGCTGATGACCAGCGGTAGTCCAAGCAAGGCTGGGCACCACGGTCGGATCCACCCTTGC	2
163	GGGATTTAAACCACGGAGGGGAGGAGGGGGCGGGTTCCTGATGCGCCGGGTCCGTCTGTCGCGTCGTTGAGTTTACTATTGCGAAGACTTTAAAGTGATCATTAAAGTGCCTTGCAGCAAGGCACCACGGTCGGATCCACCCTTGC	2
164	GGGCAGGTCGGGGCTATAGGACGAAGATAAGTGCTGAGAGCACAGATTCTCCCTTCGCTGTATACATCATAAGACTTGGACCTCAAGTCTGTATAAGGAAGGGGAATGCGTACGGATTGGCACCACGGTCGGATCACCCTTGC	2
165	GGGGGAGAAGAGCAAGCTAGCAACGACGCCAGGGGTTGATCGGTAGAGGAATGACGTTGCCGACTGATCCGTGATGTGAAACTATTCTGGGACCGTTCCAGCCTAGCTATGGCCTAGTAGGGCACCACGGTCGGATCCACCCTTGC	2
166	GTAAACGCTGGTAGTCCGTGCTGGCAAGGGCACTGAGAGGCGAAGGTCTATGAGATCTAACTGTTTAGTCCGTGTGATGTACAGCGAGGTCCTAAGTGACGTCGGCACTATATGGAGTACGGCACCACGGTCGGATCCACCCTTGC	2
167	GTAACCGCCCCATCCCATGCCGTTAAGGGAACATGGGTTTCTGCCCTGCTGCTTACATCAACCCATGCATTCCTCGGAAATGTCAACGAAGCGTATCCGGTACTCGGCTCGTTCTAACTGGCACCACGGTCGGATCCACCCTTGC	2
168	GTACTGTACCTCCTGCGTTTACGCTTGCTCCGTTAACATCTGTAACGGTTTTATTGATCAGTTGCGCTGCTTTCCTGCTCCTTCTCTCTCCCAATCGCACTTGTCTCAATAAGCTCTGGCACCACGGTCGGATCCACCCTTGC	2
169	GTAGCAAGACGAACTCGTTATACTTGGGTCGGCCCTTTATTCGGGGGCTCTGCCCGAATACACGGCCACTTGGGCGGGCGCAGATAAGCATCGGCGTGGGCAGGGAGTAATATGAACGCGGCACCACGGTCGGATCCACCCTTGC	2
170	GTAGTGTAAACTACGAAGTGACGGAAGCTGCCTTATCCAAGTCCGAGGGTGGCCGATGTCTAATTGAGGGGAGGCGGGAGCCGTGCGGACCGGTGCTGACCTATCGCGGTGTAGCGATAGGCACCACGGTCGGATCCACCCTTGC	2
171	GTCGTCCCCACCTGATCAACCCCCACTATAACTCCCATAGTTGTCCTGCTTCACTAACGATTAGGGTAGATACAGCAACCACAACCCAGCCGCCCGTGCAGGCGATTACCAGGGCACCACGGTCGGATCCACCCTTGC	2
172	GTCTTTAAAGTAAAGAGGGTCTAGTAACGAGCGTAGGCAGGCAGCAACTATCTGGCCGGGTTGTGTTACTTGTGCATAGACGGAGACAGGCGCCGAGCTCCAGACTGTACAGGCACCACGGTCGGATCCACCCTTGC	2
173	GTGCGGAACTGGCTATCCCATCCTCTTACGCTCTCTAACTCGAAGCAATTCATAGGATCAGTTTCTTAGACACTGGAAAATATCGAACGAACACTCGCGACTACAAGTAACATTTGGCACCACGGTCGGATCCACCCTTGC	2
174	GTGCGTCGGTAGTGGAGATAATGGCTTTGAATAGGCTTAGCGAAGGGTTACTGCTGCAGGTAAGGCGCGTAGGCATAGATATGATCAAACTGGTGGTGCTACACAGGAGTAGCAGGTGGAGGCACCACGGTCGGATCCACCCTTGC	2
175	GTGGAGGATAGCCAATAAATCCGCAACCTGGCCCGTCTGGCCACAGGTGACGGAGAGATGGTATATGTGCACATACGATTAGCAAATGCTTACAGCCCGAAGTCTACCGACCCGTGTGGGCACCACGGTCGGATCCACCCTTGC	2
176	GTGTCAACATTAACGAGGAGACTTGTAGTGGGGATCAATCTAAGGTAGCACCATCTAATAGTGTGTCAGGGGTGGGCCCGTGATTGGCATGGACTTGCTCGATGATCTTAAAAACATTGGGGCACCACGGTCGGATCCACCCTTGC	2
177	GTTCAATGGGCACTAGTCCGACAAAGTTTTGGCTAACGGAATTGTGTTGAATACGAACTGTTTTAGCTATTTAACTTGGAGTACGGAAGATACTAGCGAGTCCGGGAGGATGGGGTGGTGGCACCACGGTCGGATCCACCCTTTC	2
178	GTTGAGCGCCTCTTGAGCAGCTAGACAGGACTTACCTCGGGCGCTGTACGGCACATGGCGCAACCGGTTAGGCCCCCCCGGGTCATATGCGTCCTGCGGCGGCTATGTCCCCAAGGTTGGCACCACGGTCGGATCCACCCTTGG	2
179	GTTGCGCCTGTGCTACCCAGAGCTCAGAAAAGACTTTCCCCTCTCTGTATGTCTACAGAGCAACTGAGCCCCTACGGCTGTGTTCAGTAGGTCGAAGGCCCGGCACCACGGTCGGATCCACCCTTGC	2
180	GTTTCAAGCTTGGATCTCCCGATGCCCCAAGCTCCGATCGATTCACGAACCCTCCCGGACTCCCCTTGAGCCGAGCCCCGTGCTTCACTACCCGTTCGATTAAGATTATACCGACTGGCACCACGGTCGGATCCACCCTTGC	2
181	TAACCTCGCCTTAACACTAGTTGAACTTGCTCATTCTCATCTCCCGCCGAGCGCTAGATATAGGCACAGTCTACTCACCCGCATCCCCTGGCGGATTCCGCGGACTGCATCTCGACTAGGCACCACGGTCGGATCCACCCTTGC	2
182	TAAGAAGTTAGCATTGATTGGGCTAGCGCGGGTGATTCATGTTGTCCCGATTCACTTACAAAAGGCTGAGGGAATAGTCAAGAGGTCTTACGTGCGGGCGGGCAGGGCAGCTGCCAGAGGGGCACCACGGTCGGATCCACCCTTGC	2
183	TAAGACACATCAAACGAGGTTCCTGCGTGGCGGATGGGGCCTCGCCAAGTGTCGTCGCGGAGTAGGGCCACAGCGGGCCTGTTCAGTTGTGAACCCGCATCCTACGGTGATGCCGTGTTTAGGCACCACGGTCGGATCCACCCTTGC	2
184	TAAGACGCGACATCTGAGTTGAAATTTTAGGATATACCGGAAGGTTGGCCAGTTTCACCATGCAGCCCGGAATGAAGCCGCTTTGCCTCCGCGCCAGGATGAGGTGCGGGGAGCCGCCTAGGCACCACGGTCGGATCCACCCTTGC	2
185	TAAGGTCCCGATTAGGTGCTTACTTACTCGACTATGCATTCCGCTCTGTACTCGTACCACGCTACATCTTCGGCTTACACACCCTTTGTTTGACATAGTTTTGTTCGCTCGAGGCACCACGGTCGGATCCACCCTTGC	2
186	TACAGCGACAACACAAGACAGCGTCCCATCCAGGCTCCTCCCTTAGGACGTCCTCGGACGTCCCCCTCGATTGCCATACTCTTCCTAAGGCCTGCGGGTAAGCTTACGGCACCCGGTCGGATCCACCCTTGC	2
187	TACCCCAGTTCACGCAACTCCGCCTGACGGTGGCAGTGCTGACGCCTGGCCTCTTATTTGCATCTAGAACCCCTACTTGAGATTCGGGTCCACAAGTATTGGAGTGAAGTGTCCGTGGCACCACGGTCGGATCCACCCTTGC	2
188	TACGCAGGCGTCGATTGCGCGCAGAATACGGGCGGTTCTAGTGTGTCGAGGCCGGCGGTGTATGAACAACGGGAGGATGTATCCGGAAACGCGTGGATAGGTCTATGCCGTGGTACTGGGCACCACGGTCGGATCCACCCTTGC	2
189	TACGTACACCGGAGGATAAACTTATTAATTGTAATTCGCTTAATAACTCTATCTGCAAAATCAGAGTACACGCTGGCGTAGGCCGCAGTGGAGGCACAAAACGTTGGAACTCTTGTGATGGCACCACGGTCGGATCCACCCTTGC	2
190	TAGCCTTCTCTCATCTAATACATGTGTTCCAGGATATTGGCTAAAAACGTTTTTCCTTATGAGGAACTCTTCTAGCTCTACCAGGTAAGTCATCCATAGTCAATACTCGTCTGAAGGGCACCACGGTCGGATCCACCCTTGC	2
191	TAGTCGAATGCTTCGGGTGCCCCCCTGACGCTCCCATTCCAGTTACTTGCTTAAAACCTTTGACTACACTTCCACACCCTGACCCTGCGTCTTATGGCCTCTGCACAGTGTTTTGGCCTCGGCACCACGGTCGGATCCACCCTTGC	2
192	TATGTCAGTGCTGGAGATTATAACTTCATCCTAAAGCTACGCACTCCCACCTCTACATGCTAGCTACGCACTACTACGGCTCACAATGTTTATATTATTGGGTCATCATTATATCGGCACCACGGTCGGATCCACCCTTGC	2
193	TATGTTACGCGTCGTCGACGTTGTCATCTGCTGTATGAAAAGTCCGACTCGACAGCCGCTGATGCTTAAGGACGTTCATCCTTAACTAGGAGCCAAGAGCGTGGTTTTGGCTCACTGAGGCACCACGGTCGGATCCACCCTTGC	2
194	TATTGATCTGAGGAGCGAGGGATGTGGGTCCCAGGGGAATCAAAGGAGCCCAGCGTGGCTAGGAGTGCAACGCGCCCCTGCTGGGATGGGTTAATGAGGATGGAGCATGCGGGGATGAGGGCACCACGGTCGGATCCACCCTTGC	2
195	TCAGATTATCTCTGACGGGCACGCGGAGAATGTCCAGGACCACGCGTCTGAAACCATGGTTCCATTATATGGTGTCAAACTGTAGTGCTCAATGGCTTTCGTGTAGGCTCCTCGCTAGGCACCACGGTCGGATCCACTTGC	2
196	TCCAAATTTTTGCTTCAGATTCGGGGTCCGTAGCTTGGGGCGATCCAGTTTAATAAACTAGTTTTCCAATGATTTCTGACCAACTAGCAAGCAGTTTTAGTATGTTTGTGAGGAGGCACCACGGTCGGATCCACCCTTGC	2
197	TCCAATCACTTAACTAAGGCACGGCAATTCCCGTCGCGTATCCATACGGTCGAAATCCTCCCAAGTATGGCCGCGCTTCCCCTGCATAAAACTCTATGGGCACCACGGTCGGATCCACCCTTGC	2
198	TCCGCGCTGCGGGCCCCAGTCACCTAGTCAATTTATACATTCAGTTGAACAGGGTGTAGCTTACCAGGAGCATGGTGTAGAAGAAAACCATTATTCTGACTGCTAGCACGTATGGCACCACGGTCGGATCCACCCTTGC	2
199	TCCTCCCGCAAATTTTATTGTATAGACGGAAAGCCGCCGCTCGTCGATCCTCCGATGCCTTTGAAATGCCTCTCAGCATGTTGTAACCACTATATACCTGGTTTTCCGGCATAGCGGCACCACGGTCGGATCCACCCTTGC	2
200	TCGGTGCGTGTTTCTCACCTGCTCTGGGACTCGGGTTCGCTGAGAAAAAGGGCTGAAGCGAGGCAGTATCTATAAGGCTTCGAAGGCGCTTAAAAGTTTGTGAGAGAGTGTGCGTTTATGGCACCACGGTCGGATCCACCCTTGC	2
201	TCTGTTACCTCGCAACCGTGCCGTGGAATGGTTCAGGGGGCCCCCTAAAAACCTCCATCCGCCGCCGCTTATGCCGGGCCCCCCCACAAGTCAGTGTTCTCCACTCCGATCCCTGCCGGCACCACGGTCGGATCCACCCTTGC	2
202	TGAACCTAGCTATCAGGTCCAGTGGAGCCGGTTTACGTCATGCCGTTCCAGGACATTTGTAATGGCCGCTCACTATAAAAGCACTCTTGACTCCCTGAACTCTTCGCTACCGACTGTGGCACCACGGTCGGATCCACCCTTGC	2
203	TGAGAGTTGCCTTTAAATGGTATGTAAGCGTAGTAGGAGGTAATTGGTTGGGCTGGGAGAATGCAGCAAGCCGGCAGACGTTAGGACATCCTATCTAAATGGGCCTCCGAACCAGATAAACGGCACCACGGTCGGATCCACCCTTGC	2
204	TGATACCAATAAGACTGGGGGGCTCATACCAATTACCTCCAGTACTATCTTTCTATAGGTTTCGCACACTGGATTAAATTGACCGGTTGCACGTTCAATGCGCCACGTTTGTAACCACGGCACCACGGTCGGATCCACCCTTGC	2
205	TGCGATGGATTCAACAATCACTGGCCAGTGGTCGAAGAATCAGAAATTGCGCGACATTCTAGCTGTCCGCTGGGCTTGGCACTTGGCCTTTATCACAATCGTTATAACTACATACCGGTGGCACCACGGTCGGATCCACCCTTGC	2
206	TGCTCTCGTGTATTGCACCGTATGTGACTTTAGATTACGACGCAGGAGCTACCGAACGCTTTAAGGCGTCTGCTAGATCACGTACGATGTCAAGATTGGGCACCACGGTCGGATCCACCCTTGC	2
207	TGCTTGATCAGCCTGATGCGAACCTCTCCAGTTTTGAGTTCATTACATATCCGCCTTTGGTCTAAAAACATATCTGCCCGATCCTCAGCTGGCCGTGACTTAGAGGATTCCCTGCACGGCACCACGGTCGGATCCACCCTTGC	2
208	TGGAAAAAACCCATTTCACCCCACCCTCAGCTGACTTAGACTCCAAGCTACAATTGGCTCCCATAAAGTCGGCTATCCCCCCTCCGTCTTATGTACTCTTGGATGGCGGAGTGCCACGGCACCACGGTCGGATCCCCTTGC	2
209	TGGCGCCACACTTCTTCAACTACCCATTGATGGCGCCTCTTAAGCAAAACCTAAACGCAAGCTATTCAGGGTGCCCGCCAGGGACAGGCGAGGACATTAATAGCGTGTTCTGGCACCACGGTCGGATCCACCCTTGC	2
210	TGGCGGCGCGGCAACGCGAGCTAAATACGGGGTAGGTCTACCGATGAGATCGTTTCGAGTTTGCAACGTGCTTCTGTCACTATAGAGTATTAAACTTCTGCTGCTTGACAATTTACGGCACCACGGTCGGATCCACCCTTGC	2
211	TGGGAATAACACTCATGTCGCACATATGACCATTTTACTGCCCTACCGCTCTTTACACGCAACTCCCTACTCCCATGACCATACCTGCCCCTCAGTGGCATACACCCGTGTGTCCCTAGCGGCACCACGGTCGGATCCACCCTTGC	2
212	TGGGGTCAGCAAAAAATATCCATCCTATAGAAAGATCCGTTCCTCAACAATCGACAACTAGTACTGGAGTCAATGGGGGTACGTGGTTCGCGATTGATTTGGCTAATGGCAAGGTTGGCGGCACCACGGTCGGATCCACCTTGC	2
213	TGGGGTCTTTTCGAGTTCAATCACCGTCAACCTATTCCGTGGTAGCCCCTTAGGCCCCACACTTTGTGCAACATGCGGTAACAGTTCTAGATTAAGCCGATCTGTCCCCAACCGGCACCACGGTCGGATCCACCCTTGC	2
214	TGGTTCACAGTTACCGCCACTTTTCTCGCGGGGCTAGTCGAAGCACCAGTTGAAAGGGCCTGCGCGGGACTACCCGGGAGAATTATGTGTGTTTTTGGCGTGAATACCATAAGTGGCACCACGGTCGGATCCACCCTTGC	2
215	TGTCCGGTTTTGAATGGACAAGCGTGCCCGGACGCTTTAGAGACTCGACGACGGTGTAAATCCGGTGCGAGCGCGCGTGCAGGTAGCTCCGAATGCGGCGACGTATATGGTGGTAATTTGGCACCACGGTCGGATCCACCCTTGC	2
216	TGTGTTCGAGCTGGGGTTTCAGCTGAAGCTCGAACCTAAATATTCAAACCAGCTCCGTTAACTATCTAGTATCAATGGAAGGTTATCACAAACGGATCGGTTACTGTATGCGGGAATCTAGGCACCACGGTCGGATCCACCCTTGC	2
217	TTCACCAGCCTACCCTAACGCCGACAACGTATCCGTCATACAGACAGCAGTCACACCGGGCAGAAAATACCGACCTACGCTGTGATGAGGTTAACCCGTGTAGATCCGGGCACCACGGTCGGATCCACCCTTGC	2
218	TTCATTTCATACACGCACACAGTCCATCCCCATAAGCACCTTCATGACCGATAAGATGTTCGACCAAGACCCAAGTGCGTGGACCGTTTGCTTCAGCTACAGGCAACAAGGTTGGCACCACGGTCGGATCCACCTTGC	2
219	TTCCCTGTCGGGCTTCGGCAAGCAGACCTCTTGGCCTTACTACTATGCGTAATTTATTCCCTTCGCGCGTGCCCCTTATTTCGAATGTCTAGTTAACAGTGGGACTCGCACTATCAGGGCACCACGGTCGGATCCACCCTTGC	2
220	TTCGTCAGAGTAGTGAGTGACAGGTTCTTTTAAGAGATAGAGGTGTGTGTGACTTTAAAAGATGCGACTGGTACAAGGGGATCAGTAGCAGGACGACATGCGACACGTATATGTAAGAGGGGCACCACGGTCGGATCCACCCTTGC	2
221	TTGAAAAGGACAATAGCGCCACAGGGGGGAGGGGGGAAGGGTTCCGTGCCCCAGGATTGGTATCAGAGGCATAGTTGCGCCACTGCCGGTGAAGGTAGGATGACTTAGACGGTTTAGGGATGGCACCACGGTCGGATCCACCCTTGC	2
222	TTGCCGGTCGTGTGTAAATAGGCGGAAAGCCCGTACCCTGTATGCGTATTCGCTGGCTGGAAATCAAACCGTGTTGTGAGTAGATATACGGACACCCTTGGCAGGGTCCTCATATAAACGAGGCACCACGGTCGGATCCACCCTTGC	2
223	TTGCCTTTGACCCGTCGGACACGTATCTCGGATCGCAGGTTTAGTCGCTGTACTCCCTCAACAACACACTTATGGGGGCGATTCTTCCATCATTCTGCCATAACTTGCCGATAAACAGGCACCACGGTCGGATCCACCCTTGC	2
224	TTGCGTCTGCAAAACATATAACTGTGAGCGCGGCCATCGAAGGTAATTGGAAACCACGACAATTCGTACGGAGACGCAAGCTTAAGTGGGGATCCCTGTTGTCATGACTGGTACTAAGTGGCACCACGGTCGGATCCACCCTTGC	2
225	TTGCTTACCGTATGCAACTCAAGTCATCCAAATCGGGGAGCGACTTCGGCCATCCGTAATCAAAATGCTTGTCCTAATATTGTGTCCAACATGCCGGCCATCCATATCTAGTCCAGGCGCGGCACCACGGTCGGATCCACCCTTGC	2
226	TTTCGCCCTCCCCCGCTTAGGGTTATTTGTGCGCCGCTAGAGGTATTAGCCAACGAAGAAGGTTGAGAGTAAAAAGTTATAGCGACAAGGTGGCGGCTAGTCGTTCCTCCCCCTGTGTTTGGCACCACGGTCGGATCCACCCTTGC	2
227	TTTCTCGGGCATTCAATGAGCGACCCCTGAAGGTAACCCAAAGAGTCTGCTACTCCCTATATGCCTCGGCCTCGACCGCGAGCAGCTAAGTAATCACGCTACGTCTCGCGACGGCACCACGGTCGGATCCACCCTTGC	2
228	TTTTGCAACCCCCACCTCGCCTGCGCCATTCTTACGCAGCCCAGCAGTGCCACGACCTGCATGCCTACTAAGCATCCCCCAGACCAATCATTCGAGTTTGTCCCGGGCACCACGGTCGGATCCACCCTTGC	2
229	AAAAAAAGGGGGCGGGGACTCCCGGAGGCGCGTCAGGGCCGTCCCGCTTAAAACGCGAGCAAAGGTAATGTGGTGACACCCTCAGCGTTTTACCAGGGGTGGAGTGCAATCGTCAGGGGGCACCACGGTCGGATCCACCCTTGC	1
230	AAAAAAAGTGACCAGTCAAACAGTTCTCCGCCATGTGTTTTGGTTATGCCATCTTTTTTTGGAAGACTCCTTAGTTCCTAGTTCTTCACACTATCTACGGTCCCAGGGTGGCACCACGGTCGGATCCACCCTTGC	1
231	AAAAAACCTCAATACTGGGTTACGCCCCGTAATATTTCCTCGCGTCCAACCACCCGATACGCACTTATCTTCGGTCCCTTTGCATATCTGCTTTTAGTAAGTTCCGATTGATACTATGGCACCACGGTCGGATCCACCCTTGC	1
232	AAAAAAGATTTCGTCTTTCTAGAGGTGCGTTGACGCGGCCAGAACCCCTTCACGCGCCTTCGACCATACCCGTCCGCCCAAAGTTTCCTACGACTTCTTCAGTGGCTTACCCCTACTGGCACCACGGTCGGATCCACCCTTGC	1
233	AAAAAAGTTTAAAAGAGGGAAGGCGCGACAACGATGGATGCGAATACAACTTTGACATTCACGTCTCCGTCGTCGGCGCGGATGGTGAATTCAATTACTCGGTTAGCTGTGAGCACCAACGGCACCACGGTCGGATCCACCCTTGC	1
234	AAAAAATCCCTACCTTCTAAAGTTAGGGACATGCATAGCCTGACAGGAAGATTGAGCACGAATCTCATTCGCCTGATGTACACGTTAACAAGAACTTCTGTGCAGGCACCACGGTCGGATCCACCCTTGC	1
235	AAAAACAGATTATTGTTGAATAAGCTTGAGCAGCGACCTCTTCGGTTGGTGCCAATAGGGGTGGGAGAAGCATGTATTGGTAGATAAGCAGTTATGTCGTATGGGGGCTGCCTGGCGGATGGCACCACGGTCGGATCCACCCTTTGC	1
236	AAAAACCATGCCGTAAGATCGCGCCCGTCTGAACAAATACACCCACCTACTTTCTGGCACCTTATATATCCAATCGCGGGTACCTAGTGTTACTTTTGCGAGGGGTGGTTCCTCGGGCACCACGGTCGGATCCACCCTTGC	1
237	AAAAACCGCGTAGGCAGCAGTTCTAGCAGGGAAAGTACGCGTAGGGCCTGAACTTGGCATTTAACCGACTTTTAGAAGTAATCAGAGGTCCAGCTTCCGATCCTCTCGGAGGGGGAGCCGGCACCACGGTCGGATCCACCCTTGC	1
238	AAAAACCGGCTACGGCCACACGCTGTTCGACCAATATCCCCGACTGGGAAGCAGAACACTGCCCCGGGTTTCGGATCCGATGAGGGCTCTTTCCCGCTACCAAGCAATCCAATAGGCACCACGGTCGGATCCACCCTTGC	1
239	AAAAACGATAGGACCTTTATACCCCAGGCGAGCCGCACCGAGCACCATTTTCGCTCACTTGTTACTTCAAATGGCTGTCGCCTCAGAGCTTATGTGTGTATTTTGCTGAATGGCACCACGGTCGGATCCACCCTGC	1
240	AAAAACGATGCCTACTGAATTGGACCTAAGGACCAAGCTGGCTCGAGCCAGTCGACCGGGTGGATACACTTCACCGTTTGCTGGGAGTGCGTGTGGTGTGCTGCTCTGAGATCACATGGGCACCACGGTCGGATCCACCCTTGC	1
241	AAAAACGCAGGGGTGCTATTTCTTAGGGGCAGTTATGTGTATGCCCTTGAAAAGTCAAACGATGCGTGCAGCGGGGGAAACTTCCGGAGTCGCCTGTCAGTCGCACAATCACGTGCGGCACCACGGTCGGATCCACCCTTGC	1
242	AAAAACTATGACTATGTTCTCCCCACACTGAAAGCCATGCTTTGCTCCCCTTATACCGTAGTTCAAAAGCCGTTGGCAACTCCGAATTGCGACTTTTATTGTAGCAGGCAGTACCAGGCACCACGGTCGGATCCACCCTTGC	1
243	AAAAACTTATACCATCCTTGCGTTCTGGTTTGTCGCTCCCGTTAATGCTGTTAGCCGTTCGGCTTAGTCGAGTCTTTGTAACCTTTATCCTATCCAGATAATTCCGCTTGTATGCGGCACCACGGTCGGATCCACCCTTGC	1
244	AAAAAGCATTTTGGAATAATATTGGCTGCGTTCGATGAAAAGCTTTGATACAAACGGGAAATACGCCGGATATCGATCAGGGGGATGAAGTGACAAACTACCACACAGCGCCACGCATTGGGCACCACGGTCGGATCCACCCTTGC	1
245	AAAAAGCGCAAGAGAACTCAATGTTGTCAGCTACACACTGCCCTCGCGGAGACACGTGTACAGAAGCCTGACCAGTGTCGGGGGATACCACTACGCGAACCGACCTCGTCCCGTGGCACCACGGTCGGATCCACCCTTGC	1
246	AAAAAGGATCCGTCCTGGCAAGCTACAGGCGTTGCGTACCTCCCCCAACAACAGTTCCCTATTCCGCCCTGCGGCAACGACTTAATATCGTAACTCAGCTTGCATGTCATCTGTAGCGGCACCACGGTCGGATCCACCCTTGC	1
247	AAAAAGGCGACTTAAGTGGGGTCGCTGGTAATTACAATTCGTCGTGAGTAGGCGAGTTTCAAAAATCGGGGCATCGTGTCCATTCCGTTACGCATCCATGAATGGCGGCGCTCCGCTGTTGGCACCACGGTCGGATCCACCCTTGC	1
248	AAAAAGTACGACCCTTTGTGCTACGCCTTGAAATATTTGCTCCGAGCAGAGTGGTGATTCAACTGTAACACTCGTGGAACAAGTCAGCACTGTATTGCTTTCAGGCGCGCGAAGCCGTTCCGGCACCACGGTCGGATCCACCCTTGC	1
249	AAAAAGTATGGAATCCAAACCGTGACACGGGTGGAGGAAGCCAATTTGAGTGGCCCAATTAGTTTGTGGCTGGCAAGTAGCGCTTTTACAGAATCCAATACATGCGGCCCGGCACCACGGTCGGATCCACCCTTGC	1
250	AAAAAGTCTAACTGTTCCCCGTTAACAAACCGTTCACCTCATCATTATTATCTAAATTCCTAGGCTTCGGTTTTAAACGCCTCCTCTACTCGACGCCTGTAGCCTGTTGTGGGCACCACGGTCGGATCCACCCTTGC	1
251	AAAAATATGGCGAGAGTTGCACACTGGAGCCGTGTCGATGGTAATGGTTAGGATCATTGTTTCTGCCTCACCTATTCTTAGATTATGCGCCATGTGGTAAAGTATGGTGTGCGGGCACCACGGTCGGATCCACCCTTGC	1
252	AAAAATCGACTGTGGGATAGTCCCCACGGGTGCTCGCAGTGCATAGGCACGGTCTCGGGTTTGCGTTTGGTGATTTCTCTTGTATCGTCCCGTCTACCGTACCGGGGCACCACGGTCGGATCCACCCTTGC	1
253	AAAAATCGTAGGCTCTAGGACGGGCCGGAGGAGAGCTTGGTCCGTGTCCTTAGTCGGGAGAGGAGACACAGAACCTCATGACGTCTTAAAGCGCACAAAGCGCAGCCTAACGGGCACCACGGTCGGATCCACCCTTGC	1
254	AAAAATGCAGTGTCTACCCAGTACTTTAGACGTTCCGCGCTGACGGGGCTACCAGCCGCCCGGGACCACAGCCGACGATTAACATTTGGAACGCCATAGGTCCAAGGCACCACGGTCGGATCCACCCTTGC	1
255	AAAAATGGATGGACAAGCTATAAACCAAGGGCGTAATAAATGTGTGGGGTGGCATGTATGCCCAGATGGACACAAAATTGTCAAGGCGGCGGGTCGGTGAGGGGAAATACGCTAGCATCGGCACCACGGTCGGATCCACCCTGC	1
256	AAAAATGTACACCCCAATGCCAATCACGCCGACATCCCAGTGCTCGGTCCATATTTTTCTGGAGGCAACTATACTTATGACAAGCCTGCTTCTAACCACCACTTCCCGCTAAGTCTACCGGCACCACGGTCGGATCCACCCTTGC	1
257	AAAAATTTGGGTGGGCCGAGAACACAAGTGCCGGAGTGCGGGAGTCAGGAAGCCACAGTATTGCTTGAACGTAGAAGCTTTGCGTTACGGCGGCTCCCCAGTGCGGGGAGGTTTCAGTGGAGGCACCACGGTCGGATCCACCCTTGC	1
258	AAAACAAATGTTATAAATTTGCAGATACAGTGTAGACCCGAATAGAGCCCTTACTCCTGGACACGCTTAACCACGAGATTTATCAGGACAGCTTTCCTGGGCACCACGGTCGGATCCACCCTTGC	1
259	AAAACAATCGTAGGTGCCCGTTCCCAATTCCGTCACGAGCACGTGCCTGTCCGAATGAATCGACCGGGTCCGTTCCACTTTTCCCAACAAAACTTCTAGTTCCACACCTCAGGTGGTCGGGCACCACGGTCGGATCCACCCTTGC	1
260	AAAACAGGAAATACTACGGGTATGAGTTCGGGATTGGATTCAAGAAAGCGGAAAGGTAGGGAGGGTAGAGACCTAAGGGCTTGTAATTGGGGCAGAGAGCTGCTGGAATCGGGCATTGAAGGGCACCACGGTCGGATCCACCCTTGC	1
261	AAAACAGGTACAGGGAATGAAGTTGTTTCTAGATGATTCTTACTGAATGCGGGGGGCATACTATCGTGGGGCCAACTGGCACGTGCGTCTACTTTACAAAGGATACCGGGCGGTTGAAACGGCACCACGGTCGGATCCACCCTTGC	1
262	AAAACAGTACACAGCATAAGGTGCAAATAGAATGGGCGTAACATGGAGCGTCTCACGAAAGGATGGGAGGTAGAAGGATGCCCATCACAATTACTCATGCAAACGTTAGTAGAGGGCACCACGGTCGGATCCACCCTTGC	1
263	AAAACATAGTCGCACCTTTTATATGAAGCTTAACCCATAGAGGGCAAATAGTAGCTAAATAAATAGACTCGCCTGCTGTTACAACCTCTGTTAGCGGGGCCTATCGTTAAACTTGAAGGCACCACGGTCGGATCCACCCTTGC	1
264	AAAACATCGAGTTGGCAGGCGAGGAGCTGGCGCCCGGCCTGGGAGTGAGGACCGGAGAGGACACGCGTCGCCAAGGGGTGGGGATACGTAAGGCACATGGTGCGAAAGGATTATATAGAGGCACCACGGTCGGATCCACCCTTTGC	1
265	AAAACATCGATCTTGTGTGTATGCCTGCCTTTAGGCAACTGCAGTACGAATTCTTCAGGTTTACATCAAGGCTACACAAGAGAAGAACCTGAAATCGACGCGGAATAACGCGATGGGCACCACGGTCGGATCCACCCTTGC	1
266	AAAACCAATGGTCACAATACTTCAAGTACGTCGTATCAGCACTGGGTTAGCGTCGGCGTGACGCTCTAAGGTCTATAACTGTAGCCGCGAACGATAATCACGCGGCACCACGGTCGGATCCACCCTTGC	1
267	AAAACCACAGCGCGCTTCCCACCTACCTCCTTCCCACAGGCCCGCCTGGCCCGTATCCGTGTAACCCTACAACCCCATCGATCTTACTCCTCTTCAGACGACGGGCACCACGGTCGGATCCACCCTTGC	1
268	AAAACCACCGCTAGGAACTTTCCCTCCTCTCCACAGCCACCGCCTCCTCCGCGGCCGATTAATTTTGCCTGATGCGCGAAAGACCAAAGGTCCCCACCGTGCATCTGTTTATTCCGGTATGGCACCACGGTCGGATCCACCGTTGC	1
269	AAAACCCCTTTACGCGCTTACCCCGGGCAATCGTCCTGACATGCCACAAAAATCCGCTTAGAGATCGGCTCGGAATTTCTCCGGTCAACTTTACCTGTAATATTTACCGTAGCGGCACCACGGTCGGATCCACCCTTGC	1
270	AAAACCCGGAAACCCGCAATCCCATGCCGCCCTCGGTCAATCCCTGGTGACCATCCCGCAGATCAAAACCATGGTGGGTTGAAGCAATGAACGTTAATGCCAGCACTTAGTCGCGGCACCACGGTCGGATCCACCCTTGC	1
271	AAAACCGCGCATCCGAGGAGCTGGCATTTGACATCAGGCGACTGAGATAATCGGAGGCGCCGTGCTAAATAGATTACACGTGTGGGCACTCCGCTGGAACGGTCACAAGGGGGCCAACGGCACCACGGTCGGATCCACCCTTGC	1
272	AAAACCGCGTAGGCAATCTAGGCAATACGGTGGTAGTCGTTGGCGGTGTCACTACGGGGACGATAGAATGTTTGAAGGCGTAACCGGGGCGTTGGAGTACGGGGTCGTCGGGCGCGGAGGGCACCACGGTCGGATCCACCCTTGC	1
273	AAAACCTCATGGTGCGGCAAATGTGCCAGTCCATACAACACAACGACCCTCGCAAATAGAACCTATGACATCATTCCCCAACAAGGGCACAGCAAGACTACAAAGTCACTGGACAGGCACCACGGTCGGATCCACCCTTGC	1
274	AAAACGCAAATTCATAGAACACGCGTCTTAACTTAATTAGTTACATAAGTAGAGGTGCGGAGAGGTAGTGATATAGGGGTCCTAAGGACAGTGCAACGAGATTGGGCCGTTGGGACGAGGGCACCACGGTCGGATCCACCCTTGC	1
275	AAAACGCGCACGCCCTATTCATACCCAGCCAGAAAGTTTGCCCCCCAAGACCTCCTCTCCTATTAGCGCAGTGCCATGCCCTTCACCCTACGTCGACGACCGCCGCCTTCCGACCCGCAGGCACCACGGTCGGATCCACCCTTGC	1
276	AAAACGCGTGGGGCACACGGTATTTCGATGAAAGGGGTGGCCAGCCAAGTGCAGGCAGCATTGGGCCACTTTTTCAATGCGGCCGGCCAACTGCGGGGGGGGGCCAGGATGTAGATTGGGCACCACGGTCGGATCCACCCTTGC	1
277	AAAACGGACCGGGGTCATGCCCCCGCCCGATGTACCGTCAGTGTAGAGCCATCCAGACTCGCATTTCTCCGCGCCTCCCAGCGCTCACGCTCTGATGAGTGCGCTACGTTTTGGCACCACGGTCGGATCCACCCTTGC	1
278	AAAACGGCGCTGAACCTGCCTATCCGATAATAGATACCGTATCTCCCGTCGATCCCCTTGTTTGAGTCGCGTGATGAAACCGGCGATATAGATCATCAATGTTGAACTGGCACCACGGTCGGATCCACCCTTGC	1
279	AAAACGGGGCCTGATGCTAGAGGGGGTAGGTGCCACAGGATCAGGGCGTTTTGGCACAGGAGCATATGAGGGCGCACCGGCGCGAGGGGGATGTGGCAGTCGTCACAACGGGAGGCACCACGGTCGGATCCACCCTTGC	1
280	AAAACGTCCGACGCACATGAGCCCGTGGGGGGCCCTCACGATAATGCCGAGACGTGTCTGGTTTCCCTCATTGCTAAACTCGCGCGTGTCAGATCAGTGAAGGGCACCACGGTCGGATCCACCCTTGC	1
281	AAAACGTTACATTTTGTAATGAGGCATTACTGAAGTGGTGCTTTATGGCTCTGAGTTAGCCGGCCCCCCGCAAATTAGACAAGAAGTTCCGGTTGTAACAGCGGGACGTAGCGGTGCAAGGCACCACGGTCGGATCCACCCTTGC	1
282	AAAACTAATTTCACCGTCCAGCCCTTACCTCTACGGCGACCTATAACCGGCTTTCACCGTGTATCCGGCAGTATTCTCTTCAGCGTGTCTCCTGTCTCCCGATGACTTTAGGCCAGCAAGGCACCACGGTCGGATCCACCCTTGC	1
283	AAAACTAGACTTCATGAGCCCAATGCCTAGCGAACGCCCGAGTTTATCCGGTGTTCACCATGGCATCCTTTACTTCCGGAATTCGCAAACAACCTTGCGTTCGCGCGCCACCGGGTCTTGGCACCACGGTCGGATCCACCCTTGC	1
284	AAAACTCACATTACGGTATTCCTTCACCAACTTACCGCTCGTCAGAGGCCCGAGTGTTGCATAACAGCAAGTGAGATAGTTACCCTCGGAGTCGTACGCTGGCGCCCGACATCGGCACCACGGTCGGATCCACCCTTGC	1
285	AAAACTCAGTAGGCTCCTGGGAGCTTGGAAACGCAGCGGCATTTTAACGGTTAGTGGACTTCAGAGACGATAAACGAGTAGGAAGGATCGTATACCGCTAGGCTTTTACGAAGAGGGTAGGCACCACGGTCGGATCCACCCTTGC	1
286	AAAACTCCCGTAATTCCAGTTTAGTGCCTTCGCAGTCGTCCATCAGAGGGTCTAGCGCCATTAATTTTAAACCGAGTTGGAATTAGTACTTACCACACCTAGCTGTGTAATGCAGTGGCACCACGGTCGGATCCACCCTTGC	1
287	AAAACTGAAGTCGGGATAATCACCGGCGGTTAGCCTTTGGAGTGCGGCGACGCGGTGAGAAAATCATCCACGCTCGGTGTTCTAACATTATGGCCGGTCAGGTCAATAGAGGATACAGTCGGCACCACGGTCGGATCCACCCTTGC	1
288	AAAACTGCTAATGCCGCGAACATCTCCGCACGCCAGTACTCTTGACGCCCTCTTCGTGACCGAACGCGTTATCCTCCCTGACGCGAGAGCCGCATTACCTATCCAACAGGCCTAGCGGCACCACGGTCGGATCCACCCTTGC	1
289	AAAACTGCTACCCCTGGTCGTGTGACCCCGCTCCGCATGGTGAACCATGCCTCCCCCTCTGCCATCACTAGGTACAGCTCATCCAAGACACTCGTTTGCGCACACTGCCAAAGGGCACCACGGTCGGATCCACCCTTGC	1
290	AAAACTGTTGTCTTGATCCGGCGATGCGCGCCGCTTCGTTTTAGGAGCGTTCCCCCCCATCCGGTTCAGTAATTAACGTACTTCCACGTCTATGGTGTTCATCCAGATGAAAACAGGCACCACGGTCGGATCCACCCTTGC	1
291	AAAACTTGCATAACCAGCTCCCGATAACCTATCAAATACTCTCCTCGATACACCATATCCCCCAGTGAGGCGGCCGTAGCACTCCACTATAGACGCCACTCGAAACAAGCCATCATGGCACCACGGTCGGATCCTTGC	1
292	AAAACTTGGCCGAGCATGAGACTTGTTCGGGGGGGATAGCGGCTAATGTGTGCCACCTCACCTCAAGTTGGCTTCGAACATTTGTTGGTCGGTCGGGGCCGGTGACTGACGTCCCGCGGCACCACGGTCGGATCCACCCTTGC	1
293	AAAACTTTAGTCAGGAACTGCGACAAATAATTATAGGCCCGAGTGATTCGGCATGGCTTGGTGCCCCGGTAATCTGTGCAGAAGTACGCGAATGCGTAAAGGGCGCAGTCAGCTGCCGTGGCACCACGGTCGGATCCACCGTTGC	1
294	AAAAGAAATCTGCTTGCGCGAAAGGCAATGGTTCCCGCGACTTATCGACCTACGTAGTCTGCTGGCCTCAGGGGGGGTGCCAACGTTAATCAAAATAGCAGGCAATGGTGATTATGGTGGCACCACGGTCGGATCCACCCTTGC	1
295	AAAAGAAATGCCCAGCCCCCGAGCCAATAAACCCGTTGTGTTCGCTATCGTCCCCATGCCAACACTATCAGCATCAGACTGCCCTGCTACCGTACTGTTCACTTGATCAAGAATCGGGGCACCACGGTCGGATCCACCCTTGC	1
296	AAAAGACCTTACGCTACGGTAAGTATATGTCCCGATATTGAAAGCCTAGCCTTATCCTGCGGTGAGTCCAATTGCGCCCTACACCTACTTCTCTAGGTTTGATCAGCGCATCGACACATGGCACCACGGTCGGATCCACCCTTGC	1
297	AAAAGACGATCGCACACGTGGGTGTGTGGAAGCACGGCCCATTTGGTTTCAGTGCGACTGGATCCAGCTGACTCAATTTATCTCTACAGCGAGGGTATCTAACTAAGCTGGGGGCCACAAGGCACCACGGTCGGATCCACCCTTGC	1
298	AAAAGAGTGAGGCGTAGTTGTGAATGTGTAAACGAGGAAGTAGTTGGCAGGCGGGACGCTTGGCTAGGGGTGGTCGCCACGGAAATCCACAACCGTGAGCCGGTGTCGGGGAGCGAAGCCGGCACCACGGTCGGATCCACCCTTGC	1
299	AAAAGAGTGCGGAGGTTACCACAAGGGCGGCTTGCAGGACGCAGGTAGATAAAGTGGGAAGGGCTCCCGGTGATGCGCGTCGGTCTTGAGCGGACAGGCCAGAGTAGGGACTCCCGGTCGGCACCACGGTCGGATCCACCCTTGC	1
300	AAAAGATGTCACCTTTGGAACTCGAGACCGTGAGGATCCGGCGATTAAGGGGTCGATTAGGAGGCTGGATTCGTTCGCTTCCGTTTTCCTCAAGCTGGTACAATTATCGGAGCGGGAGTCGGCACCACGGTCGGATCCACCCTTGC	1
301	AAAAGATTGACGCTAATACCGGCGACGTGTACGACCCGATCATACCTAGCACAAAACCAGCGCCAGGCTTCCAGGACTATGGAGAGCTGTGCAGGTCATTTGACTAAGTCCTCAACATGGCACCACGGTCGGATCCACCCTTGC	1
302	AAAAGCAACTAGAGTCAAGGTGCGGCCACTAGCGCGCTATGAAGCTCGTCAGAGGGTGCTCAATAGGTCGGGGCACAGTAACGTGGGCTGAAAATTACTGACTGCTGAGCAGAAGTATCAGGCACCACGGTCGGATCCACCCTTGC	1
303	AAAAGCACAATTCATACCATGGCTGCCTTGACCACGGGCCAGCAACGCTGAGATAAATCAAATCGATCGACGCCCCAAATCAGGCCGTAACCTGCACAGGCACCACGGTCGGATCCACCCTTGC	1
304	AAAAGCCACAACGAGTCCTACCCCGCCCCTCCTGAGAAGAACCGGGATTTTAGATACAGCGATCCCATGAACTCGTGCCAGTGGTTGCACTATGTCGCACGAACCCCTTGTTTCCCGGCACCACGGTCGGATCCACCCTTGC	1
305	AAAAGCCTCCATATGGGCTTGTGCGGAAGGTATCCTTTTTGTCGAAGGCATGGTGAGGGATGCCTTGTTACGTAGGGATCCACGAGGCTGTTATCCGTTCTCCATAAAAGATTCTGGCACCACGGTCGGATCCACCCTTGC	1
306	AAAAGCCTCGATGGCAGCTAAGTCCTCAGGGCCAGACCTTTTTCCACTCCCACCTAAAGCAGGTCGCATTCGGAACATGCGTTCCGCATACTGGTCAGTCCTCAAGGAACCGCATCGGCACCACGGTCGGATCCCCTTGC	1
307	AAAAGCGTGATACCTTGCATTCATCGTAAAAGCTATAAACGCTAGTGCAGGTTCTTAACTGCCGTGTAAATTTCATAACTGTATCTACCCGACGATTGCTCTCGATTCCTACTTGCCGGCACCACGGTCGGATCCACCCTTGC	1
308	AAAAGCTCCGCCCCCACGTACCTCACAACTATTCCAATCCAACATGGAGATATCCCCTTGCCCTCTGCACTATTCGCGCAGGTAGAGTTAGTTGATCTGCGGTATGTTCTGCTATCGGGCACCACGGTCGGATCCACCCTTGC	1
309	AAAAGGAATCTTACGCACAAACAAAGCGGACGCCTGACCGAATACTGGCCACCTCCTTGAATTAGCGTTCTGAAGATTCCCTCTGTCGGGCCTAATTTGGCACCACGGTCGGATCCACCCTTGC	1
310	AAAAGGACATCCGTATACCAGAGACTGGCCTACGGTGTTTTCCAAAAATTAACAGCATGTATAACGGTCGGCTGACGTGTAATAGTACCACCCACGACTCTACTACCGCTCCTGGGCACCACGGTCGGATCCACCCTTGC	1
311	AAAAGGACGCGACAATTGATGCTATCATTAACACGGGACAAGGATTCAAAGGGCGCTGTAATGTCAGAGAAGGTCGCTTAGTTCGCGCTTGGCATTAGGCAAAGGTTTATCAAAATTTAGGCACCACGGTCGGATCCACCCTTGC	1
312	AAAAGGATACGCGTTGGAGAAGAATTGAGTAGGCATGACTAGCCTTCTGCCTTCCGACTACGGTTACATGTGCATGTGGCTCGCGGGGCGACTGGGCGAAGGGAACAGTCGATGGTTTCGGGCACCACGGTCGGATCCACCCTTGC	1
313	AAAAGGATGATCCTTCAGTCGCCCTCTCGCCATGGTCACACTCATTGGCATTGCAATCTTACTGAACGGCGAAACGTACACATCAAATGCTGGCCGGATCTTTCTGACTCCCCCGGCACCACGGTCGGATCCACCCTTGC	1
314	AAAAGGCAGTGTTAGCACTAGATCAGATGCCACTAGCTGCCGACATTAACGGTCGACTGTACGGAGCACGCTGGGTCCGCGAACTCACGAACTCCCACTCATCGTGGGCCGGCCCGGCACCACGGTCGGATCCACGCTTGC	1
315	AAAAGGCGAGGTCGAACAGGTGGTTCCTATTGAAGTTCGGAAATGGCCAAGACTGAAGAGTTAAACGGTTTGTGTATTCCCGAATCGGATGTGGCGTGTTATTATCGGCTGCAATATGAGGGCACCACGGTCGGATCCACCCTTGC	1
316	AAAAGGCGTAAGCTTGATGCCAGGCAAAGCGCGTGTTTCATATACCACGCGCAAAAGCCAATGACAGGAATGCACTGACGTGCAGTGATGGAAATCGTGAGTCCCTGCGTACCAAATACAGGCACCACGGTCGGATCCACCCTTGC	1
317	AAAAGGGTCCGGCTTCGGTACCAACCAGATGAATGGCAGTGGAGCAGCATAGTCGTGTTCTGAACATGCAAAGATGTGTCCGGTCGGCTACTTAAATTAGAACGCGGCTTGTCTTAGGCGGGCACCACGGTCGGATCCACCCTTGC	1
318	AAAAGGTCTTCCTTCCTGCCACGGCTAGTTACCATGACCCCTATGGACTCGTGTTACCCCGCTTCATATTTACATCCGCGCACCCTTTACTATGACTTCGGTGGCACCTTTTGCACGGGCACCACGGTCGGATCCACCCTTGC	1
319	AAAAGTAGACACAACGTCCGACACCGTCCACAACCTTGCAGCGTCCCGGCCAAACTATCCGTCCCCTTGCTCCTGTTACTCCCCAACGTGCGCTACTCCATCGAGGTTTATACCAGGCACCACGGTCGGATCCACCCTTGC	1
320	AAAAGTATGCTGTGGAACGCGGGCGTGGTTGGCAGGGGTCCAGGTAAATCCTTTGCCCTGGGGGCTAATGAGAAGGACACCGTCGGCAGCCGCCAGGTCAACGCCGCTGTAGGAAGGACAGGCACCACGGTCGGATCCACCCTTGC	1
321	AAAAGTGCAGATGGAGTCCGGTGTACTTTTCGACTGTGATAGTTGTTGCGGGTTATCTCAGCTAGGGTCCCGGATTGGCCCGAAGCGCGGGTGGCGGGCTGAATGGCGCGCGGATGCCCGGGCACCACGGTCGGATCCACCCTTGC	1
322	AAAAGTGGGAGCTCATTCTTCACTAAACGGGATTGGCACCACGTGAGTGGTTGCCCCGATACGTCCCTGTCAGACCGCTATCCCTTTGTACACTTCCAAATGTATCGGTACTCTTCTGGCACACGGTCGGATCCACCCTTGC	1
323	AAAAGTGTGACCCTGTCCGACTCTGTCTCATCCAATAATGTGCATACACCCCCAAGCGCCCCTTAGCATTAACGAGTTACACCTTCAGAACATAAGCGTCTAGATTCGGCTTGCCAGGCACCACGGTCGGATCCACCCTTGC	1
324	AAAAGTTACTTCACCGAATGTCACGTCTCGACTACTCCAGTAGTCATGGCACTGGCCCCCGGCCTCTTCGTGCACTGACTCCTCTCTATACCCTTAACGGCACCACGGTCGGATCCACCCTTGC	1
325	AAAAGTTATCTATCAGGTGTAGTGAATCCCAATTCCCGGTGGTTAGTTGAAATTCGGTCCCGAATCGATGGGCCTACAGGACGTGAGCGGTAGCAGACGGATGCAACCGTGTATTGTTGAAGGCACCACGGTCGGATCCACCCTTGC	1
326	AAAAGTTGGGGGGCCATAGGGATAGAGCTGGTTAAAGGGTAGTGATATGAGCTGAGGGGGCTAGCAATGATAACGTGCAGTGGTGATCGAATTGGTGGTTTCGGTGGGAGTTAAGGGGCACCACGGTCGGATCCACCCTTGC	1
327	AAAATAAAATACTTCTTCGCGTGGGCACTTTATGCCAATAGGAAGCATGCGGCGAATATTACAGCCATGTTAGTAGAATCGGGCACGGTCCCAACCCCGCAATCGATAGACGTGACCGCCGGCACCACGGTCGGATCCACCCTTGC	1
328	AAAATAAAGCTCCCGCGAAATTCCCATGAAGTTTGTCGGTGCATCGTATCGTCTAATATAAATAACACGCAATCGATTGACTTGGTCAGGCTCGGGCTTGGACACGAACAGGTGAGTCGGGCACCACGGTCGGATCCACCCTTGC	1
329	AAAATAAGGGATTTCTTATCCCGTATTACAGTGGCCCGGCTTACTCTGTTCCTTGTATTCCGATTTTCAGTATCTTTGTTTCGCGTCGTGAGTAGCATTCCCCCGGGCACCACGGTCGGATCCACCCTTGC	1
330	AAAATACAGCTCGACTGCTACTAATTATTATCGCACAATACAAACCCCCGGTTTGGTACCCGGGCACCACAATCCGTTACCGAGCTAATTATCAGTGTACGTCCCGAACCGGGCACCACGGTCGGATCCACCCTTGC	1
331	AAAATACGACGCGGATTGTCAACGCTATCTTCGCACCGCGATATGCCTCACCCACATCAACTCCACTACATTGTTCATTCGATTCGAGCGTACCGCGAGCCCATACAATCGGGGGAGGCACCACGGTCGGATCCACCCTTGC	1
332	AAAATACTTATATGCTCAGCTGTATGTGGATTGTTTCTACCTCCTGCCCTTTGGGCTTATTCAATTGCTGTTGTCAATCTCGCGGCGAACAGCCTGGGAGGGGGGCCGGGGGCGCACGTCGGCACCACGGTCGGATCCACCCTTGC	1
333	AAAATAGCTCCCCGTCGCGCACTATCAGCCCCTCACTCTCAGCCTAACTAAATATTCATTTGGACTTGCCGATACTACCTACCCTCACCCCGAGTCCCGGCGCGCGACATGCCCCGGCACCACGGTCGGATCCACCCTTGC	1
334	AAAATAGTTTTAACTAGTCAACCTCCCTGGCACGCGCAACGGTCATCTTATACAGACTAACATGACTAGAGCCGCTCGTACATGATCGTTGTAGAAGGCACCACGGTCGGATCCACCCTTGC	1
335	AAAATATGCTATTGGAGGTAAGTACTTGCATACTGCTATCCTGCGGACAACGATGTATGTTAAGAACAATGTGCACTCAAACAAGGATATGAACGGAATGGCCTGAGGCCCGCGGCGAGGCACCACGGTCGGATCCACCCTTGC	1
336	AAAATATTGTGGGGTGACCTAGCGGGGTTTTTTAATTCACTCAGAGACGAGAACGGCCTGGATGGTCGATATAACCGTGGTCTAGTGGTACGAGTCCGTGGCGTACGTAGAACGGCTGGGGCACCACGGTCGGATCCACCCTTGC	1
337	AAAATCACCGACAGGGTCGGGACACCCTATATTCGGCTATGGGGCAAGCAGAGTGGGGCAAACAAAACGGAACCACAGGGCACCACACCGATAGGTGATGTTTCTTGTCTCTCCTATTTAGGCACCACGGTCGGATCCACCCTTGC	1
338	AAAATCAGTCACTTATCGCCACTGGGGATACTATGCCAGAATCCATGCACCTGCTATCCGTTGGATTCCGAATTTATTTTTACACATCTTCTAAACAACGTATGGGGACCTCATAAATGGGCACCACGGTCGGATCCACCCTTGC	1
339	AAAATCCAGCAGAGCATTACGGTAGAAGTCCAACGTGGACCGCGTATTGCCCGACCCTCAACCAGGTTTGGTTTGGCAGGCACAGCCCGACTGGCGCGACGCGATGTTCATCGCCTGGCACCACGGTCGGATCCACCCTTGC	1
340	AAAATCCTGTATTAACCATATTCTATCGGAGACTACTATATCAGCGAACCGGTCGCCAAGCCCGCTAACTTAACAAAGATCTGATCACAACAGTTTTACAACGGTAGCCTCTACCGGCACCACGGTCGGATCCACCCTTGC	1
341	AAAATCGCAAGGCCGAAGTACGCCCTCGGCAGAACAGGACATGCAAGCGCGTCAACCACATTCAGAGCCATAAATCCTCCTCCCGGTCAACCATGCCCTCGCTATACTTTCTGTTCGGCACCACGGTCGGATCCACCCTTGC	1
342	AAAATCGCTATGATCCGTACGCCTACTCACCGTCCCACTTACTGACTACTAGCCAGCCCCGAGCTATAGTTGGCAACCGATTAGCCGCGCATGCATTTGGCACCACGGTCGGATCCACCCTTTGC	1
343	AAAATCGGACTAGCCATACAGTAAGTCGTGCCACGTACGGCGAAGCGTGATAGGCCCGTATTAACGGGCGGAATTTCTTCCTAGGGGGTCATACTTCATGGTTCGGCTGACTGGGCGGCGGCACCACGGTCGGATCCACCCTTGC	1
344	AAAATCGGATCTGGGCTCAGGATTGCGGATTGCGCGACCTTAGCGTGGTCTACTGGAACTAGGAGGTTGAGTGGTCGGCTCGCGCAGGCCCAACGGCGGAATGGCAGTGGAAGAGCAACGAGGCACCACGGTCGGATCCACCCTTGC	1
345	AAAATCTAACCATAGGAACCTCCTCATGCTCAGCGCGGCGTCACCATCGATTCACATATTCCTTTTCTCCACTTTCTCCGCCGAAACAACGCCGCAAGCGGTCTAATTGCTTCGGGTAAGGCACCACGGTCGGATCCACCCTTGC	1
346	AAAATCTCGCTCACCATAATCAAAGCTACTTGGGCCGTAGGTCTCGTAGGTGTGAACTAGCAAGAGCGATGTTTCCGTGATTGCAGGTACGGTAATGTGCGATCATTGAGCTTGCGTTTTAGGCACCACGGTCGGATCCACCCTTGC	1
347	AAAATGAAAGACGTCAATGCGGGCCCCTTACGATCGCAATATATGCCACCGTCAGGTAAATATCAGGAGCACTTTCGCCCGTGGTGGATATCTGGGGTGGTAGAATATTGCGCCCGCATGGCACCACGGTCGGATCCACCCTTGC	1
348	AAAATGAATCCAGAATCAAGTTGTATTTACACAGTACCAGAGTTTTCGGCCGTGGTGTTGGTCAGTATCAAGTTGTAGCATGTTAACTGGGGCAAACGCGTCCAGCCGCCGATTTCGACGGCACCACGGTCGGATCCACCCTTGC	1
349	AAAATGCGTGGACGAAGGAAGATGGGTTGCGATTTGGAGAATTAGTCGGAGGGTGGGACACATGGCAGGGACGCGGCCAATGAATGCTAAACGCTGATGGCGCGACGCAGCAGATGCTAAGGCACCACGGTCGGATCCACCCTTGC	1
350	AAAATGGAATGGGGACGCACGCACCGAGTTTTCTTCGTTTAAGGTAAATCGGATATGAGGCTTGGGCGACCGTAAGTAAGAAAGTCGTGGGTAGCAGTCTACGAAGGCCGATAGCGTGAGGGCACCACGGTCGGATCCACCCTTGC	1
351	AAAATGGAGTAAGGATAGTGCAAGATCTGCATTGTTGGGGTCAACGATGGGTGGATAGGCCCTTTTTCTAATTATTGCTACCAGCGACGAGTGAATTGGCTCTATGGGGGCCGCTAAACGGCACCACGGTCGGATCCACCCTTGC	1
352	AAAATGGCCAATAATCTAAACGCGTGCCATGGGCCGTGCTAACGTCATGTACCGACGTCCCGACTACTTTTATATCGGGTTGTCGACTTGCTCCACCGCCATTGACCTAATTCTCCAGCACCACGGTCGGATCCACCCTTGC	1
353	AAAATGGCCTAACCCGCGCTCACCGCCTCTCACACGTACATTAATGAGCTAGGACAAAAAGCGTGCAACTCTGACCTAAGACAGCTCTCCCTGAACTTGGCAGCGGGAGCAGGTGGCACCACGGTCGGATCCACCCTTGC	1
354	AAAATGGTTGTAGCGGACGCTGCTCGGCGACTTGAGAATTTCATTTACAAGTCGTTTATGCACGGGGGTCCGAATTGAAAAGATAGTCTGGTGAAGCTACGAAGGCGTGAAGGAGCGGCACCACGGTCGGATCCACCCTTGC	1
355	AAAATGTCGTATGAGATGATGCTACCTAATACTAGGCAACAAGACAAGTATCTGGACTTTACCTTGCCCTGGCCGATGGTCCGCCCCTTGCAGGGGGAGTAAAACTCGCTCCTTGAACGCGGCACCACGGTCGGATCCACCCTTGC	1
356	AAAATTCACACGGCATAACACATCGTGGTGACTTCGTGCACGGGACTTCTTGTGCCCTTCCCACCTACGTCCAACAAATCGAACCTCCTTCTCTAACTTACCTTGGTAGTCCTTCAGGGCACCACGGTCGGATCCACCCTTGC	1
357	AAAATTGAATCTTAGCGGCCCGGAGAAGGTGACTGGCGCGCCAGTCAAGCTGCCAGGATAGAATTTGACTCGCAGAGGTTGTTGCGGTATGTGCGGAAGAACAAGTTGGTGTATATTGGTGGGCACCACGGTCGGATCCACCCTTGC	1
358	AAAATTGCATGCGCCTCTGAACCGACCCAGCGCGCAACACACTGAACCGCCCATCACACTCCCTGAAAACCGCTTCCGCCGTAAGTAGTAGCACCTACGCGGGCACCACGGTCGGATCCACCCTTGC	1
359	AAAATTGCCAGCACGTACCGATACCCCATGATTCGTCACGCCCGACCTGCCCCCCAACTTGTCGTCATGCGTCATTTGTACGTGAGGAGTCACAACTGGCACCACGGTCGGATCCACCCTTGC	1
360	AAAATTGCTGAGGCTGCGGGCGCGGTGCGCGCATAAGAATCGGGAGAGGTTTGGTTGTGCAAGAAAATTAGAACAGAGAGAGGCTGCATCTACTAGTGCGTATCAGCAAAACTGGGCACCACGGTCGGATCCACCCTTGC	1
361	AAAATTTGAAGTAGAACTCAGTGGAGATGATGACTGTGCCATCGGGGTGCTTACGGCGCCATTCATAGATGCTGTAACGTTTTGCCTCATTATCGGGGTCACCAATGAGCGCTGAAGGGGGGCACCACGGTCGGATCCACCCTTGC	1
362	AAACAAATCATTAAGACCTTGATTATACAGTGCAGGGGTGGGACTTAGTTGGCCACCTCCTCAACATCGTTTAGGCGCTTGGTGGGCCGGGTAGCGAGGCATATCCCTTACCGAAGGAAGGCACCACGGTCGGATCCACCCTTGC	1
363	AAACAACAGCACACCTTTCATCCCGCGCCCGTCCAGCCGGCCCCCGCCCCGGCCGGGCCCGGTTAGTTACATATTACGTGTTTGAGTGTAAGTATACGCTTGGGCACCACGGTCGGATCCACCCTTGC	1
364	AAACAACCCTGGGGGAGTTCATCCCTATGCCATGAACACAGGATTGATCAAAAGTAGGTGGGTACAGGGGCTCGGACCGCTTGGCCCGCGGTATGTCATGAAGTAAGCGAACGCCCAACGGCACCACGGTCGGATCCACCCTTGC	1
365	AAACAACGTTCGCGGCGCACCGCCGGGTGATCTCCCTATCTGCCAGCGCGCACGTTCGTGCGAGCCGACAGCGTACACATTCATATAGTTCATACTCCTCCGAAATGGCGAGGAGGCACCACGGTCGGATCCACCCTTGC	1
366	AAACAACTAGCCCTGGCTCTGCACCATCCACCTCTTTATCATAGGCGCTTAGGTGCAATATTTCCCCAGTTGGGTCTCGATGTGCTGTACAGTTGGCTCACAAATAGGCCGTCGGCACCACGGTCGGATCCACCCTTGC	1
367	AAACAACTCGCATGCACGCTTGCAAAGGAGTCGATGCCTCGTCAGATGATGCAGCCCAACGACCTTCGAAGAGTTTTGCACTACCGCTGTCGTATATCGCGGCACCACGGTCGGATCCACCCTTGC	1
368	AAACAAGCATAAAAGGTAGCTGGTTTACGACCGTTCTTGTGCAAGTCCGCGTGGGAGGCGGACTGCGTCACCTCTTGGGCATAGGGTAACGGACCGTGGGAGGTAGCATTAATGCATTTCTGGCACCACGGTCGGATCCACCCTTGC	1
369	AAACAAGCGTACTCGCTGAGCGCGGGACCATACTACGCATCGTAGCTCAGTTCTCTCTGTTCAAGACGAATACGTTCCGAGGAAAGTTCGTAAAATCTACCTCGTAAGATGGCACCACGGTCGGATCCACCCTTGC	1
370	AAACAAGGGGCAATCCGCTTCTATCAGGGATAAACACAACTGGCGTAGAGTTCTACTTCTATCTAGCTGAATTGTGGTACAAAAAAGTACATTCCCTAGTGGTACGTGTAGCGCACGGTGGCACCACGGTCGGATCCACCCTTGC	1
371	AAACAATCAGGCATATGGAACTACGGTCGAGGGTTTGAGCTATTGCTTAGAGCAGGCTGCGTGGTAGTTGGCTTGCCCACAACAGCTGCTCAATCTTATGTGGTAGGAGCACAGAGTGCGGCACCACGGTCGGATCCACCCTTGC	1
372	AAACACACAACACACATCGCTGGTGGGGCTTTAATCATCCTCGGGTCAGTTGAGGGGGGGGTCGGTTGAGGAAGAAGTTTCTGGAAATCGGTCAGTCCGGGGAACATCAGGATCGAGGCACCACGGTCGGATCCACCCTTGC	1
373	AAACACACTAACGCGGGAGGCCTATAGACGTCCCCCCCTCGGCGCGCGCTTGACACACGCTAGTCCTACCATAACCCCACCCACCGGTAACTCATTTCTGTCTTCCCCCTAATGGCACCACGGTCGGATCCACCCTTGC	1
374	AAACACAGCACCCAGTATTATATAGTGACCCCCACTAGGCTTCCCGTATGATTACGCTGAATCATACTGCCGCGGTGTGCATCCCCAATTCACTTATACTCTTTTGTGGCACCACGGTCGGATCCACCCTTGG	1
375	AAACACCCCCCTACCAGTTAAGGTGCCTAGTTTGATGACACGCTCGGACTCGGACCTCGCCCACCCTTGCATTCTTGCGTTGTCCTCCAGCCTCTCAACAGCCACTCCCTATGGCACCACGGTCGGATCCACCCTTGC	1
376	AAACACGACGATCGTGCACAACAATGATTGACTCCCCGTCCGTTCTGTTCTCATTCTGAGGGTCCTGGGGACCGTTGGCTCACATTATAACAATGCAGCCGAAATCGCCCAGACTCGTCGGCACCACGGTCGGATCCACCCTTGC	1
377	AAACACGCAACAGTTTCTAATGATCCCCCCCGAGTTAAACCGGACTCATGCCGCGCCTCCCGAGAACATTTCGCGGTGGCCCCCCCAGGCGAGTTCCGACGAGGAATATGCAGATACTCAAAACACCACAGCCGTCACATCACTGACCGCTAGGTGAGGCACCACGGTCGGATCCACCCTTGC	1
378	AAACACGGAATACTTACCTCCTGTCGCCCACCGATCGGGTCTTCGTGTCAGCCCTCCGGTAATTGCCATCTCCTAACAGACATAAGCGTTGCTCTTGCTATCTTCTCCTTCCTCCCGGCACCACGGTCGGATCCACCCTTGC	1
379	AAACACGGCCGACAGGGTGAGGAGTACCTTTAAACGCCGCAATCGCGGAGACAACAACAATGTAACTATGATGTCTTTCAGAAACTGGCGTGCCCCTAACCGAGTGTATGCTGCCGGCACCACGGTCGGATCCACCCTTGC	1
380	AAACACGGGCGCAAGCCTACCTGATCGTGTAGACTGTAAGGGGCTCTTATGGTCAGAAGCGCCTGCCGTTTTGCGTACAAATAGAGGGCTCAGGTACGCTCGTAACAGAGGGTTTGCTAGGCACCACGGTCGGATCCACCCTTGC	1
381	AAACACGGTCCCGCGTTACCAGATGACAGCCAATGGGTCTTTGTACCTAAAGTTTTCCCTCCACTCCCAGCCTGCGCGGCGGCACGAATTACGTGAATTCTACAACTTTAGGAACGCTGGCACCACGGTCGGATCCACCCTTGC	1
382	AAACACGTATAGCGGCCGCCCTCGGTCCTTCCCCATCCCGCTTCACCCATTTATATTAAGCCGGCACAGCTTCTTTGACCTCGACTGCCGAGCCTTCGCTGTGAGAGAGTAGTGATTCGGCACCACGGTCGGATCCACCCTTGC	1
383	AAACACTATTGAAACATAGCATATTGCCTTTGGTAAGCTAGTGACTCCAACACGCTTAATTTGAACCGGCATAACCCTTAAGGCCCGTCCTGCGGAAGAAGCTCTGGCTCCCCTGGGCACCACGGTCGGATCCACCCTTGC	1
384	AAACACTCACGACCCGGCCAATCCTTCCCGTAGAACTCGCTAACAACACATTACCGTACATAGTGTCCTCCGTATCGGTCTAGGTCCCACCCTATTGCTTACAAAGCGTACGCTGCGACGGCACCACGGTCGGATCCACCCTTGC	1
385	AAACAGACAAGCTTGAATAAGTAAGGAACCAACCGCCGCCCTGCTCGTTCTTGCGTTACTGTCAAGCGCGCTAGGCATGATGGAAAATCACCGAATATTCATTGCTGAGAGTCATGGCACCACGGTCGGATCCACCCTTGC	1
386	AAACAGATGCCCGCCTGCATATTATTACGCGGCGTAACGGTCCCACCTCCTAAACCTTTGGAGGTATTGTTCTCATCAGCCCGCCCAACTGCACCGGCATATTGCAGGTTTTAGGCACCACGGTCGGATCTTGC	1
387	AAACAGATTATAGCGTTTGTCAAGTTGGAGTAACATCGTTCAGACAGCTGTTCCGATGTGTGGGAATGTGAGCGCGACAAAGGAGGCCCGGTAGCATAACTCGGGGTGCATATGCGCCGGGCACCACGGTCGGATCCACCCTTGC	1
388	AAACAGCTTTTAGAACCGTTCCGTGAGCCGCCTAATGCCCCCGGGTACTCGGTTAGTGCCCGAGTGGGTGAATAAGGCGGGGGTGTTACGACGCCGAGTGACACTTGGATTTATTTCAAGGCACCACGGTCGGATCCACCCTTGC	1
389	AAACAGGGTTCACAAGGGCTGGGCGGGTCGCCGAAGTGAATTAGCGTAGGCGACTACTAGCTCGTGCCGATGGGACCGGATACGCGTGTGTATGGCCGAGTCGAGGTCAGTAGCGGCACCACGGTCGGATCCACCCTTGC	1
390	AAACAGGTGAACTCGCCGTTTTCGCTTATCGACGCTTCGTCATGCGTCTGATCGAAGCCTGAGAGCAGCACCGGGAAACTGCCCTGATAAATCAAAGGCACCACGGTCGGATCCACCCTGC	1
391	AAACAGTAAGCCGTAAAAGGACGACTTATGGTACAGCGTAGGAGGGGGGACGGTACCTGTATGTTGGACGAAGAGAGGGTAGATGATAACTAAACTCAGTCGGGTGCAATTGTTCACCCGCGGCACCACGGTCGGATCCACCCTTGC	1
392	AAACAGTGGTGTATACTTGATCGTCCTCCCCGAGCGGCCCCCAAATCCCGGTGAACTACCTTATCTTTCCGCTGTGTAGACTGGCTTGACACATACTATGCCCTCTAGGAACCTGTTGTGGCACCACGGTCGGATCCACCCTTGC	1
393	AAACATAATACGAAGACCTACGTACACGAACATGGGAATTGATTAGACCTAAGGAGTGACGGGGCGGGATACTTGCGGAACAATCAGTGGATTGCCGGTCACAGTCCTGGAAAAGCTGTGGGCACCACGGTCGGATCCACCCTTGC	1
394	AAACATAGCCTGGCTACCCCGCCCATTGGTGTGCGTTCCTCGCCATCGCCGCTGTTTGTTATCGTTTGGCGACTGAGGGAATAGAAGACATTGTCAATACTGCTCCTAGCTCGGCACCACGGTCGGATCCACCCTTGC	1
395	AAACATATTGCCCCCAGGCCAGGCTCCGCGGCTGTACAGAGCCTCCTATCGGGACGGCTAAGGGTGCAGCGACTTTTGTACGTTTAAAGTACCACGATAGCGATGATCTGCGAATCGGGCACCACGGTCGGATCCACCCTTGC	1
396	AAACATCAGGGTGCGGACAACGCCGCTCCATGTACGAGAGGTATAAGGTGATAGAGCGGTGCGTCAGATTCTGCATAAAGCGCGGTAGATAGTATCGCTGTCAGAAGATCTCTGGCTCGGGCACCACGGTCGGATCCACCCTTGC	1
397	AAACATCCCGAGTAGTTGCAAGCGACTCGCCTTCCCCCTTTGTAGGTCAGAAACTGTGCCGTGCGAACAACCGGTGCATTAGTTAGCCACACACAAGCTTGCTGCGGGTTTTATTACGGGCACCACGGTCGGATCCACCCTTGC	1
398	AAACATCCGAATACTCGACCCCCAACCTTCTCCGCACATACCTAATTGCGAAAGCAATAAGCAGCACAGTGGCCTCCGCTTACTCCCCCTACGGTCCGATTTCTGCGCACATCAAGTTCGGCACCACGGTCGGATCCACCCTTGC	1
399	AAACATGCCGCAACCGCCCCTCCTCGAAATAGCATTAACTCCGCAAATCTATTTGAGCAGATGCGAAAGTCCTCTATGTCAGTCCAGGCGTTCAGGGCAAATAGCGTTCCTAAACCCGGCACCACGGTCGGATCCACCCTTGC	1
400	AAACATGCGCGGAGGTTCGAAATTGCACACGTCAGCCACAATAAAGAAGAATCCCTAAGGCCCCTACCCGACAAATCGTGGGCCCTGTCCACCTATACGTCGTTGCGTTAATCGTGGCACCACGGTCGGATCCACCGTTGC	1
401	AAACATTAGAGTCGACGAGCTAGGATCAATTATCGTGCTCTTGCGTGGCGATGGGGCGGCCTATCCGGGGTAATACGTTGTGGGCGGTAGAGGGTCGATATGCTGGAACAGTGAGGCACCACGGTCGGATCCACCCTTGC	1
402	AAACATTGACCAGAGTCTGAAACCGCAAGTGAAGCGTCCAGCGTTGGGGGCGCTAAAAAAGGGGTCGCGGCGCCCTGGGAGCGAAACGCAGGGCGCGTAGGCGCGAGTGCTGGGGGCAGCGGCACCACGGTCGGATCCACCCTTGC	1
403	AAACATTGGGCCTGGAATAAGACACAAGGGACACTCGCCGCCGGGGCCCGTATTACAACGCTAAAGACTCAGGGCCCGAGCGGGGGCGGGGGTCCACTGGCAGGAAAAAAACAGAGGTGGGCACCACGGTCGGATCCACCTTGC	1
404	AAACCAAACGATAGCCGGACATAGACGGGAACGAGGCATCAATCCCACTCATCGTCCACCAAATTCCACGCATTATTTTTCCCTATTCACCAATGTGCTCGCCCGTCCTGCTCCTACGGCACCACGGTCGGATCCACCCTTGC	1
405	AAACCAACCATAAGACCTGACAAGAACCGTTGTCAAAGGTATGGTAGCTATGATACTGGGCAGCTAAGCTATCTCCGCGTGGTGAGGAAGTGAAAGGCGCCTACGGGGATACTTGGCTAAGGCACCACGGTCGGATCCACCCTTGC	1
406	AAACCAACGATACGGGGATTATCTTTGAGACTTCAACCTCCATCAAGAGGCGAGTACATAGGACCGATACAACGCACAGGATGTAGTGGTAGGTCTCGCTGGCACGTTAAGTTGGCACCACGGTCGGATCCACCCTTGC	1
407	AAACCAATACCTCTGGCGCCCCATCAATGCATGTCTCGTTTATCCTGCTTGGACTTCCCTGCTCCCGTTTGGCCGACTTAAACCACCTTGTCATATAAATCCACCATCAAGAGGCACCACGGTCGGATCCACCCTTGC	1
408	AAACCACAGACCGGCTCGAGATGAGAACTGGTTGCCCGCCGCGGCTAGCCGAAGCCACTCCCCTACCCACCTGATGGTCCCAACTCCACCACGACCACCGCCCGGCCTCGGCACCACGGTCGGATCCACCCTTGC	1
409	AAACCACAGGGTTGCGCTAAGGGGGGGAGCTATGAAGCTCTGTGCACTGCCTGCCGTGTCCGAACTGAGGCGTAAGTTATGTACTCATATGGTGCTCTCACAGGCCTGAGCACATGTGGAGGCACCACGGTCGGATCCACCCTTGC	1
410	AAACCACAGTGCGCGCACCCACGCCGACTAACAGACACAAGCACCAGAATCACGTACTCACGTTTTCAGGTCAAATGATCCACCAGGATACTGTCCCGCGGAGGGCCGCCTCTGGAGCACCACGGTCGGATCCACCCTTGC	1
411	AAACCACCCCCATATCCCGCTTGCCACCCAGATCTCACATCCACCCTCTAACCTTGGCACTCCAACCACGTCTAACCAACGTTATCCCCCTCAACGTCACATGGCGGCAGTGTTCCCTGTGGCCCACGGTCGGATCCACCCTTGC	1
412	AAACCACCGCGCTACTTATCGCAGGACCGCTTAACTTCCCTACCGCACTCTTCCCCGTAAGTTGGGATGAGTGTTTATGCTCTGTTAGTTCTTCGGATTTGCGCCCCAAATTCTCCCTAGGCACCACGGTCGGATCCACCCTTGC	1
413	AAACCACCGGGTTAGGATATACACAGGGTAACATGTTCCGTTCCTAGACTAGCAGTAGCTGGGTGGTGTTAGGGACACAACTCGGGCCGTATCGGTCGAAATGGAGACTAGAAGAGGCACCACGGTCGGATCCACCCTTGC	1
414	AAACCACTCCTTGCTGGATCGCCCCTGCGCCAACTAGTCTCACCGCCCGACTTTCTCTTAGTTCCATTTGACGAAACGCCCGCCTGCGTTCGCCGCGATATTACCCTACTCCCCCGGCACCACGGTCGGATCCACCCTTGC	1
415	AAACCACTGCATTCTCTCATGCGCTAAAGACGCTCTTCCACGATCGTGCCGAGCATCCCTAGCCTACAGTATTGTGTCCGTTCTCCTTCAGCATCGCAAAATCATCTAAACCACGCGGGCACCACGGTCGGATCCACCCTTGC	1
416	AAACCAGCCCCGCGGTGGTCCATGCCTGGCGGCCGTGCGGGGGCAAGACACGATACAGTAGAGCTCCGGCAGGGGGGTAGCCACATGTGCCGCAAGTTACAGGGGTTCTTGGGATGATCGGCACCACGGTCGGATCCACCCTTGC	1
417	AAACCAGCGGATGCGCTTGTCCCAGAAGGCCACGCCGGGCTTCATCCAAGATGCAATGCGCAGTTGCAGCAGATACGTCCATTGAAGCACAGTTAAATAATGGCCCCAGAGACTTATGGCACCACGGTCGGATCCACCCTTGC	1
418	AAACCAGTGTTGGTGCTAACAAGTCTTGGCGATTTAGCCAAGTTTGAAGTAGGACGTAGCCGCCGCACAAGCAAGTTAGTTGGGCTCCAGACAAGCCGGTTCCCGCGAGAGGAATGGCTGGCACCACGGTCGGATCCACCCTTGC	1
419	AAACCATCACCCTCCTACTTCAAGTCACCGCGCTACCGCCCGGAGTGCACCTCACGCATCCATCCTCGCCCGTTACATTGTCTCAGCGCGCAAGCTATTGCTCACCATTCAGCATGGCACCACGGTCGGATCCACCCTTGC	1
420	AAACCATTTGCTCTTGTGATGACCGCACCGGTTACCGCACCGCGCCAGAGCCTAATATTTACCATAACGCGTCTCATACCGCGAGCTGCATCATAAAGTTACCCTCATACTTGTGGCACCACGGTCGGATCCACCCTTGT	1
421	AAACCCAAAGTCAGCCGCTGAGGTCAGACAGGGAATGGTTTACCTGGGTCTAGGATTTTGCGATGGAGCATGACTGTACGGGAACGGACAAACTAGGACGAGGTTCCATTGCGGGATTCGGCACCACGGTCGGATCCACCCTTGC	1
422	AAACCCACGGCTCGTCCCACCGCAGCACGCTCCTGTCCCCGCCCGGACTCCACCCCAAAACGTACGCTCGTTAGAATTCAAAGAACCCGGACCCGGTGGTTCCTATGAGGCACCACGGTCGGATCCACCCTTGC	1
423	AAACCCAGAATGACATTATCGAAGTGCCTTACCTTTACCAGTCTCGACTTCGCACTAGAACGCAATCTGTAAGTTCCATGGCCGGTATTGCCTGTCACACCAACATTGGGGCACCACGGTCGGATCCACCCTTGC	1
424	AAACCCCCCTGCAACCAAACCTAAGCCCCTCCCCCACAAATCCTAACTTCCGTAGCTAAGTTCTACTACGAAGGCCCTGTTCTACCCTTAAAGGTCGAGAGTTTGAGTCACCTAGGCACCACGGTCGGATCCACCCTTGC	1
425	AAACCCCCGCGGCCTAACCGGTGCTCCGCCTTTTCACGGGGCAATGTTATTCGGTTGTGACCCAGTAGCGCTTCTATACAGGGATGTGTCCCATGAAGATAAAAGGGCACACAACAGAGGCACCACGGTCGGATCCACCCTTGC	1
426	AAACCCCGTGCGCCGTCCGCCCTTATCCGCTTGCCGGCATAATGCACGCGCACCCGGACAGTTTTACTTCGATTCAACGCTAAGGAAACATAGCTTTGGCACCACGGTCGGATCCACCCTTGC	1
427	AAACCCCTCACCGAAGCGCTAGCCGGTCTACGATTATGTGTTCACTAAAGGCTAAGCAGTCGCCGGCAAAGGAAGACTCGAGCTCTTTCACTGCCTTACTTCCCAAAGGTTTGGCGGGCACCACGGTCGGATCCACCCTTGC	1
428	AAACCCCTCGAGCCGCAGCAACCTGGGCAGCTCTCCGCCCGCGTGGCATTTTACCGGGATTATGAACTTTCGCCGCTATCAAGCCTATAATGTGGTGCCCTTAATGCATTCACTGGGCACCACGGTCGGATCCACCCTTGC	1
429	AAACCCCTTCCCCCCGGGTCGATGCGGCTATGAGGCATAACTAAGCAGCATCACTTACGCTGCAACTACAGAAGATACTCATTTTTCAGAAATTGCAGTGAGGCACCACGGTCGGATCCACCCTTGC	1
430	AAACCCGAATTGTCCCCCTATCCCGCGAGCCTGCCCGCTCTTACCTTGAGCTCATGCATGACTTATACTGCCGGCTAGGATATTCCGAGGCGTTACGTGTTTGTCTTTTAGTCGGGCACCACGGTCGGATCCACCCTTGC	1
431	AAACCCGACTATAACCGATGCACCGAGCCGTTTCCACACCCCGCGGCCCGTACTGTTGGCCCAGACACCCCGCTGTCCACTCATACCTCACATGCTCTACTGCGATGCGCATCTACGGGCACCACGGTCGGATCCACCCTTGC	1
432	AAACCCGCAACCCGCACCGCCCGCGCATTTCCCTCTCACCGCTTCCGTAATTAATCGGACTTTAGCGGCGAAAATCTCCCTGTGGTGCACTACCAGTCTAAGAAATAGATAGCGGCACCACGGTCGGATCCACCCTTGC	1
433	AAACCCGGAACTATCATTGTGGGAGGGATAATAAATACGCGTAGGCGTCTGCCTGAGTGTCAAGCCGCACTAGGGTATTCCTAACAAGGGGGATAGACGGTGAGTGCGTCCACGCTGGACGGCACCACGGTCGGATCCACCCTTGC	1
434	AAACCCGTTACGCCACCCCATATAGTGACGCCTCGCACTAGGAACGCTAATCGATGAGACAGAGAACGCCATGTTACACTTGGCGCGGGTCAAACAAAAGGTCCAACCAGGGCACCACGGTCGGATCCACCCTTGC	1
435	AAACCCTAATCCCGCTTGATGCGCACGTTGGGCCGACCGGGTTCCGTCTCAGCAAGTTGCAAAGACAATCACCTCGGTATTGTAGTCATACAGCACTGACCGTATATTGAGTCGGGCTGGCACCACGGTCGGATCCACCCTTGC	1
436	AAACCCTACCATGTTGCATGGCTGGCCCTTACGATGGTCATGTACCGTAAAGCGGCTTATCATTAATGCAAGTCGACCGCCTTTGGCACCACGGTCGGATCCACCCTTGC	1
437	AAACCCTCGGCTTCCCGGAAGAACTGACAACGGCCTGAATGTGTCATGACGGTTCAGCGCCCGTCTGACGCCACTCTAATTATCACATTGGATGACACCGGATTAATCCGATACGGGCACCACGGTCGGATCCACCCTTGC	1
438	AAACCGAAGCCCACCTCCACCATCAGCCTCCGAGCCCCTGTTAGTTGCTCCACTCCCTCAGACGACGATGTTGATTAGTATCTCTCATTGAAAATTGTATAAAATTCCAGAAACGGCACCACGGTCGGATCCACCCTTGC	1
439	AAACCGAGGACTTCTGCGTTAAGACGCCTCATACGCCACAACAAGGCCTCGCTCTTCCTAAATCATATTTACCCCCAGAGCTGCGTGTTTGCTAAGCTGCCAATCATCGAGACGGCACCACGGTCGGATCCACCCTTGC	1
440	AAACCGATCCTTTCCATCACCAAACCAATCGCGCCTTTACCAGTGCCCCCCTCAATTGCCCTCCCACGTCGCACTGTCGACTTGTGTCCTTGGTCTCGAATGCGCCCTCGCTCCAGCGGCACCACGGTCGGATCCACCCTTGG	1
441	AAACCGATGAAAACAGTCGTCATGTTTCGGTAGAGCGGGGAAGGGGATCGGGCGATTTCCGCCCCCCAAAGTTAGGCTTGAAGATGATGGGGTAGATTCCAGGAGCCCGATGCGTTGGGGCACCACGGTCGGATCCACCTTGC	1
442	AAACCGCCTGAGTTTAAGTACGCTCGGCACTGGGAGCTGACAGTGTTAGTCGGCGGGAAGTAAGTGGCATGGGAGTAAGAAGCCCCGGTTTCTCAATTTTGTGTTTGTGTGAGGGCCGAGGCACCACGGTCGGATCCACCCTTGC	1
443	AAACCGCTTAACCATGACAACAGCTTGCTATCCTCATATACGGTCCCATGCACGTCTGCCAGCATCTAGCCACACCTCCAGCAAGGCCACCGAGCATAGTAAGGCACCACGGTCGGATCCACCCTTGC	1
444	AAACCGGCTCCTGACAATGGACACCCAGACCGGGCATCCGCACCCATGACAAAACCTCGCGGGATTAGCCCGACTCCTATGGCCGGTAATGTATAAGACACCCTAGCGTCGTCAGGCACCACGGTCGGATCCACCCTTGC	1
445	AAACCGGTGAAGTGAGTGAAGACCCCCCGTGATCGAAATATAACCAGCGTTCTACTAGTTCACAGTAAGGACAGGAAGCTTGACGACGGGGAGTCGGCATTCCCTCAATAGACGAGTTAGGCACCACGGTCGGATCCACCCTTGC	1
446	AAACCGTAAAGCAGACGCCCACGAGTGTGTGGTAAGAGGGGAAGGGCTGTATGCGACAATGGGTTGCGCCTGTATGCGCCATCCATCTGCGGTATAGAACGAGTCGGGCAATGGTGAGTGTGGCACCACGGTCGGATCCACCCTTGC	1
447	AAACCGTATGACGTACCTTTATTTCGCCGTCTCAGCCGTCTATACCCGCGCATTTTCAGAGCCCATACCTAAGCAGTAGTCAAGCCACCCGTTGCTACTCTCCACCGTCAGCCGCTGGCACCACGGTCGGATCCACCCTTGC	1
448	AAACCGTTACGTGCGTATCGAACCGGAGCCGGCCTATCGTTTATGCTTACTAAATGAGACTCCTATGATTACATGTCGAAATGCTTCTGAACGTTGTAGGCGGAGTTGCACTCTGTCCGGGCACCACGGTCGGATCCACCCTTTGC	1
449	AAACCTAACAGGGCAAGAGTGAGTAACAAGGCGTACCCGTACTATCACGCATGGTAGTGCGGCCAGCATTCGCAATACGTGACCACGGGTAAAGGAGTTTCCGAGGGTCGGTGGGTGGGGAGGCACCACGGTCGGATCCACCCTTGC	1
450	AAACCTAGAAACAACAGTGGGATTGCATTTTGAGGCCAAAGCCGAGGGAATTCTGTTAGGAGTCATCGTAGCTCGAGGAGAAAACAACGCAGGTCGGGGCCGCCCTGGCTTAACGAGGCGGCACCACGGTCGGATCCACCCTTGC	1
451	AAACCTATCCTCGACCCTTAGATACACGTCTGTACGAAAGAACTCGGCGATCTAATTCATATTATCTCGCCCTTAAGCCCCCACACGTACCCAGTACAGGTTTGATCACGGCACCACGGTCGGATCCACCCTTGC	1
452	AAACCTCATTGGCCCCGTCCCGCGACTCCATGCCTTGGCGCCCCATATAAAATGCGGGAATGCTACCCAGGTTCCGACTTTCTCCCTTCACTTGAAGCTGGGCACCACGGTCGGATCCACCCTTGC	1
453	AAACCTCGCCCGGCTGTTCAAGAGTCTCGACGCCCATTATAGCGTCCGCACCCATACGATCGTCGTCTTGGGGTTCCCCCTCCCCAATGGGTCTGCACCACGTACTGCCAGGGCCGGCACCACGGTCGGATCCACCCTTGC	1
454	AAACCTCGTATCAAATGTTGCCAGCTAGGAGGTTCCCATACGTGCACGCTCGCTCCGTTGACCTGCGTCGAAATCACCACCCTTCGCAGCGGTGGCTACTCTTCGCTAAAGTGGACGGGCACCACGGTCGGATCCACCCTTGC	1
455	AAACCTCTCAATAATCGTTAGTTAGCGACATCCACGCCACAACTCCCTATCTAGATCACCACGCCCTTCTATCGTTGCCTGCCCGTCCTCGTCTTTCACCCACTTGAATGGCACCACGGTCGGATCCACCCTTGC	1
456	AAACCTGCGCCGGCGCATCAATGAACGAAAAGCCCATGTTCCACCCTTTCAGACTTCGCAATGGCATCCTTTCTTTGCACCATGAAGGCATGTAACCAACCTACTCATACAATCGGCACCACGGTCGGATCCACTTGC	1
457	AAACCTGGTAATATACGTGATATCCATCACGGGGACGGTCGTAAGACGGCTGGAGCTGTTCTCAGAGGGTCCTGGGCGCGTGGCGTGTGGGGCAACTAAGTAAAATACGGACGGAACGCTGGCACCACGGTCGGATCCACCCTTGC	1
458	AAACCTTCGCATTTGCACTATTACTCATCCCAAACGAGATGTGTATGCTTGCGACGCCAATCGCCCCATGTCCAAATATTGGGGTGGGGCGCGCGTCCGTTTACAATAACACGTTCGAGGCACCACGGTCGGATCCACCCTTGC	1
459	AAACCTTCTCGGTCTTCCTCAACAACTAGCACGCGGCAACCCCTTTTACCTGGCACAGTCGCACAGTAGACTAAGTATTACCTTCCAACGGGGGTCCAACCGTACGCTGTTCCCCCGCGGCACCACGGTCGGATCCACCCTTGC	1
460	AAACCTTTTTCCAGTCAAACGTGCATGGTTTGGATTGGACATCAGGTAACGCAATGCGGTTGGGTGTACCGACTCTGCCATACGATTCCTCCAGTAATACATGGCGAGCCTTGTTAGGCACCACGGTCGGATCCACTTGC	1
461	AAACGAACCCACGTATAATACGATGCAGACGGACCCGGGCGGTCAGACGAGGTATTTTCGACGCGTTGGAGGGATCGCACTAGGCGGTTATACCCGGCAGGCGTTGAAATGGTAATGAAGGCACCACGGTCGGATCCACCTTGC	1
462	AAACGAACCTTCGCCCCTAATGTAATACATCGGCCATAAGACGGATTACCCTGGGGACCATGATCTTTTTTTCGAGCCCGGGGCGACGTGCATCTCCGCGGAAATCTGTGGGCCACTCGGCACCACGGTCGGATCCACCCTTGC	1
463	AAACGAAGGGCCGAAGTCGTGTGGGCCGCTCGCGCGAATGAATGGGAATATTACCTCAGTATGTATACCCATGCGGTAGTGACATTTGACTCGCGTCTATAAATGCGGCCGCGGGTGCTTGGCACCACGGTCGGATCCACCCTTGC	1
464	AAACGAATAGACTTTTAGAAATCACACGGAGGAAACTCCTGTAGAATTGCGAGCAGCGCTTGGCTTACTATTGAAATCTGCTACATCAGGCCGGATAAACTGTGGGTCACGTGGTCGGTGGCACCACGGTCGGATCCACCCTTGC	1
465	AAACGACCAATGTGTTATGCTCCAGCCCCTATTGATCATGCCGGATGACTCTACGGGCGCTTACCTCCCAAATGCCTGGCCGGAGGAAACCCTCGTGGCTGGGCGGATCATTAGCGGCACCACGGTCGGATCCACCCTTGC	1
466	AAACGAGTCGGTGGACGCGTGGGTAATAGACGGTTTAGAGAACGGGCCGGGATGATCGAGCGGGGAAGGGAAAAGGTTCAGTGAGTTAGTAGAACGCTCCCCAGGCGCGTTTCATGAATGGGCACCACGGTCGGATCCACCCTTGC	1
467	AAACGATGGGTAGCATAATAGATTAGTTTGCGCTTGAAGCAAAGCCTAAAATATAACCGCCCCCCCTATCCATTCACTATATTGCCATTGTATTGACGCTACGGTAAATCGGCACCACGGTCGGATCCACCCTTGC	1
468	AAACGCACCGGCCCCCGCCCTGCCCTGTTGAAGAGTACCTCGCTGCGCCCAACCCTTGGGTCTGCCAGTCGGTCGACCCTCTCCTACTGCATGCATACAAACAACATCACACGAGCTACGGCACCACGGTCGGATCCACCCTTGC	1
469	AAACGCACTCTAATATTACGGGGCTTGGCCGGCTTACCAGTGCTAGTCACTCGCTGTCTATTACTTTAAGCAAGGGGCTACAGTAGGGCGCGAAGCCGCCTCGCCGGGAGAGGCGACACTGGCACCACGGTCGGATCCACCCTTGC	1
470	AAACGCCCATGGTTATCGATCGGCCCTAAGTTCCCTGTTGTACTAAGAATCAAACGGCAAAACGCACTTCTCTACTTGATTATCCCTGGCTTTTAAACAAAAATTGCATGGCTAGTAGGCACCACGGTCGGATCCACCCTTGC	1
471	AAACGCCGCGACAATCGCAGCTGAGGCCGATCTTGCATAGCATCCTGTTAATTAATACTTGACTCAACTGCCGTTAAATGTGTTTTTCAGGTCGTCCTGGCCCAGTTCAGTATGGCACCACGGTCGGATCCACCCTTGC	1
472	AAACGCCGGCTGTGCGCAATCCTAGCTCAGTACACACGCTGAGGCTACCAAATCAACTTTTACCACCCAACCTGGCCCCTGGCGTTTCCCATATGGTTTGGCACCACGGTCGGATCCACCCTTGC	1
473	AAACGCCGGTTAATAATTACGTCGCCGTGCTGTTCCATAATAAATTCTTAGCACGAATAAGATCCATTCCACGCGAGTTCCGCACAAAAAGGCGGTACATGGGGCACCACGGTCGGATCCACTCTTGC	1
474	AAACGCGAGGGTGTATTGGCATCAAACTAGTGTTGAGTATTGTTACAATGGGCACTAATGGCATGTGCCGGTCAAGCCCTCGGCACGGGAGCATCGGTGGTACCATCTGCGTTGGTGCCGGCACCACGGTCGGATCCACCCTTGC	1
475	AAACGCGCTAGTCACACCTTTTTAGCTTCGTTGCGGTTTCCGGTCTAATCCCGTTGCTTCATGAATCTTCCAATGCCCCGTTCACACAACTCCCTGCCCGTACCTATCAACCCGCGCGGCACCACGGTCGGATCCACCCTTGC	1
476	AAACGCGGATACGGATAAGCACGCTTGGTCTGAGCCTCACAGGCTCTCCGAGTTGCGTAATCAGAGATTTTTGCACATAGCCGGCCTCCGAGGCACGTGAAGCTACGCCCATTAACAGGCACCACGGTCGGATCCACCCTTGC	1
477	AAACGCTCCACGACCCCTCAGTGGGAATTCTTCTACATCCCCCTGCACCTTGGGTTTTGGATGAAGTGTTGTGCCGCGGGGGCTGGGGGAGCAAAGATCACGGGGCGGTACGTAGTGAGGCGGCACCACGGTCGGATCCACCCTTGC	1
478	AAACGCTCCCTGACGTCGCCGCATTAACAAATTGCCCCCCAAAGCTGAACCTTATCCTCACTGTGGGCCAGGTAACTAAACTGTTCCTTCCTCCGATGGGCTTACGGCGATTAGCTAGGGCACCACGGTCGGATCCACCCTTGC	1
479	AAACGCTCGCTAATCGCGCACTCCCTCCTGGTCGCGCAGCAGACGCAACGCAGAACGGAGTATCATGTCGTATCCCCGACTCCGAGTTTGTCGTACAGTCCTTAAACCTGGCGATGGCACCACGGTCGGATCCACCCTTGC	1
480	AAACGCTCTACTCGCACGAAATATCACTCTTCATGAAACCTCGTCGGTCATGCTATAATAACACTCAGTAGCTAAATACTTATCAGCGTTGTGGTATTTATGGAGCAGTCTAGAGGCACCACGGTCGGATCCACCCTTGC	1
481	AAACGCTGCCTGAGCCACTATACTCGTGACCCTATGTGACTACCAGAACTAACCAGCTACGCCCTGCATTCCCAAGCTAAACCTTCTCTGCCCTCCGTATGCCTAGTCCTTCTACTGGCACCACGGTCGGATCCCCTTGC	1
482	AAACGGCGCGACCCCCCGAACTATCCCCCGTCCCTCAACGCCATGTGTTTTTTGCATAAGCCTGCACATAATGCCCCGGACTTTCATCCCCTAACCTAGCATCCACGGGAGGCACCACGGTCGGATCCACCCTTGC	1
483	AAACGGCGTTTGATAGCAGCCCGTGTGTTCAGGTCGGAATTATATGGTGCGCAAGCAAGTAAATTTACGAGCAACCCATCTATTGCATGAACAGCGAGCCCAAGGATCGGTAGGAGCGGCACCACGGTCGGATCCACCCTTGC	1
484	AAACGGGACGGCGAGAAACCCAATGCCCCTTCCGATCACACACGTTCGCCCTTTGTAACCGATTTCGGTGACTTCAGCTAACGTGCACAAAAGAAGATCTGTGTTTCCCAAGTGAGGATGGCACCACGGTCGGATCCACCCTTGC	1
485	AAACGGGGGCTTAGGGACCAGTAATCTACGTAAGATCTATTCAGTTTGGGTGCCGTGTGAACCAAGTCAGTCTGAATGTGACGAAGAGCGAGAGATTTTTGAGCGTGGGGAGGGGGGCAAAAGGCACCACGGTCGGATCCACCCCTTGC	1
486	AAACGGTCAACTGTTTTACCGTATACCTCCGATTAGGGAACCAATAAATTATTAGCACCCGTGATACCGATAAAGCTATACCGACGCTCTGTATGGGCAAGGATTGTGGCACCACGGTCGGATCCACCCTTGC	1
487	AAACGGTTGGTAACGCACAAAGACAGGTTGTGAGACCCCGGACGTTATGTGAAAGATATGGGTTCCGTTATTGTAATCATGGAACAGCAGGTGCGCGGTCTGCGCTCGGCGATATAACGGGCACCACGGTCGGATCCACCCTTGC	1
488	AAACGTACTTCGCTTTCGACGGCTTCTTACTGAGCTAAAATAATGAGACGCGTGGGAAGAGATGCGGAGGGGTCCCGCTGTGGCGGGCAGCGAGAGATGAGATAGTGTCAGTCGAGCAGGGGCACCACGGTCGGATCCACCCTTGC	1
489	AAACGTAGGCTCCACGCTTCTAGGTTGAAACACCCCTATTCTTCGAGAGACACATCTAGTCTCATCCCTTGACCGGCCGAGATGACCGGACCGTACCCAGTGAGCTCATCAAGTCACCGGCACCACGGTCGGATCCACCCTTGC	1
490	AAACGTATCAACGATCATTAATCGCTTGAGTAATGGAGAGTGCGCCAGGGGCTGATTAGGAAATGGGTCTCATAGCGTTAATATGTCACAATCGCTTCTGTACAGAGTATTTAGACATTGGGCACCACGGTCGGATCCACCTTTGC	1
491	AAACGTATCCCTCGAGCCGGACCGTAGGACTGGCCTATGCCGCAACTGCAGATCTATACAAAATCATTTCACGCTATTCATCCTCGCTTCCCCTGTGCTTGCCTCATTTGCACAAACCGGCACCACGGTCGGATCCACCCTTGC	1
492	AAACGTCACTTTAACCTGACCGACCTCATTTCTGACGTTGTACCATTTCCCTCTCCCCTGCCCCAGTTTTATCCCCCCAACCAAGATGCTAAATCAACGTCGGTGCCCCCATCGGGCACCACGGTCGGATCCACCCTTGC	1
493	AAACGTGCTCCGACTAGACATAGCCCCAGTTTCCGTCGTGCTGACTCACTGATTCCATGCCTGTCGCACTCTAACTTACCGCACTCTATGAGGTGTTAGCGCGTGCCCTACTCACACGGGCACCACGGTCGGATCCACCCTTTGC	1
494	AAACGTGGACCTTAGGCGGGGATTCAAGCATTTGCAAGTATGAATTCTGCGCGGGGGACGCATGTCTAGAATTCGGGTCCCAGCGGTGAGCTAATCGTTGGGGTCAGGTGAGTAGCTGGTGGCACCACGGTCGGATCCACCCTTGC	1
495	AAACGTGGTCATCTTCCCCCGACCCGGGGCTGTACGTTATTTTTTCGACGCCTCTTGACTTTTGATGTGTGTGATTGCCAGAGGTCGACTCAGAAATCCCCCATTGGCGTGTTTACGGCACCACGGTCGGATCCACCCTTGC	1
496	AAACGTGGTTCTAGGCTGACATGCTATAATACCTTACCCCCTTTCCTGTGGACAAAGGTTTTCTCCCTATCATAGGCAATGCCCTTTTTCCTCCACCGTCTCTATTACGCCGCATCCCAGGCACCACGGTCGGATCCACCCTTGC	1
497	AAACGTGTATGCCAGCTGTACGTACGTAGCTATTTCAGTGCGGTAGAGGCCTCTGTGCCCAACAATGCGGGTGAGCCCGCCGGAGTGGATGTTTCGCAGGCGGTGGGGCCGTATGGCTTGGGCACCACGGTCGGATCCACCCTTGC	1
498	AAACGTGTCGATCGTCGTCGCCGTTGGGCGCTGGGATGCCTTCGCGAGCTGTCCAATTTCCTTTACCAGTCATTGTGTTCAGCCATACAAGCGAAAAGGAGTGGCTACATCACTATGGCACCACGGTCGGCCCTTGC	1
499	AAACGTTACCACGGATTCATCAGTTCGTTCGATGTATGGGAGCGGCGGCTCGGTACGTTAGACGCTGAGGCGGTGGTGATACAAGTCCCACCAGTGGATCACAACATGCCCGCCCACGAGGGCACCACGGTCGGATCCATTGC	1
500	AAACGTTACTTAGTGAGTTATGCTTAGCGAGGGGTCGTCACTAACGGGCAGGTCAATGAGCTACGTCTTACGCGTGGTGGGTTTGTGGACCTGCTAGAATGTCCGAGCGGAGAGGTTGGGGCACCACGGTCGGATCCACCCTTGC	1
501	AAACGTTTGCTTCTCCAACGCCCGCGACGTTCAAGACTCGCACAATCCGCGCCTTCTCTTAGTACAAAAATCCTCTCCACGCGTCCTGGGGCAGTTGGTTCTAGTAACCCTGTGTTCCAGGCACCACGGTCGGATCCACCCTTGC	1
502	AAACTAACATTACATCTCTACCCACAAATAGAGAGCCCCTACCACCCGTTGCGGCGCCCCTCCTTGGTCCGTGCTCGTACTTCTACGCTCACCGAATTAACTCCACGTGCGCCACGTGTTGGCACCACGGTCGGATCCACCCTTGC	1
503	AAACTACACGATAGGAGATGTGTCAAAACAGTTGGAGCATTATAAAATGCGTGTATCGTAATTTTCTCGGAAATGCACCGCAGTATCTGAGAATTGCGTATGCCTCGCGTGGCGGGTATGGGCACCACGGTCGGATCCACCCTTGC	1
504	AAACTACATCCTGCAGCGCACCTCGCCTAGAGCCTATAGAATGTACTTATACCGTTATCTCTCCATGGCGACGCTTCTCATCTGTTTGGGCGATGTTTCATCCACCATGGCACCACGGTCGGATCCACCCTTGC	1
505	AAACTACCCAAGCCGACTAGCTCCATGACGGGGCCAAGTGCCCCCTCAGCAATTCTTTAATCACTCTTCATCTCCTGAATGTTGGCGTTGTGCTAGTCCTTCCAATAAGACCCCCGTCTGGCACCACGGTCGGATCCACCCTTGC	1
506	AAACTACTCATCTCTAAACTCCGGGTGGGATTGCTTGTATACGCCAAAAGGAGGTAAGAATCGTGCGCGGGGTATCGGGTATGCAAATGCCAGGAGGATTCGTGATAAGGATAAGTGGAGGCACCACGGTCGGATCCACCCTTGC	1
507	AAACTACTCTACGCTAGCCTCGTGGTATAAACATCAGTTTAAGGGCGGGGAGCTTACTGTCGAGTATAAGCGGCAGCAGTTGTTAAGCGGTTCGCCGGAATCTGATAGATTGATCGTGCGGCACCACGGTCGGATCCACCCTTGC	1
508	AAACTAGTCCCTCCTCTCTCAACTGGAGAGAGAGCGACTATAACCTCACCCCATGTCCGACAGTTTAAACTATGCGGAAAGTGCTCATCGAGCGAAATGATCGATTTCTCGTCCGTGTAAGGCACCACGGTCGGATCCACCCTTGC	1
509	AAACTATCCTTTGCCCCCATGCTATATGGCCTATCCCTCCTCCGAGCTATTCTCCGGCTTCTCTGTGTGGTTCTGTCTTAAATTCACCCGTTCAAAGTCCTGGCACCACGGTCGGATCCACCCTTGG	1
510	AAACTATCGATTTGCTGTCCTAATTCCGAGGCTTTTAGCTCCCCCCCATTCCACTTCACCCTAGGTGATCCGAAAGGAATTATAAAAAAAATGGTGCGATAAATGCACAACTACGATGGCACCACGGTCGGATCCACCCTTGC	1
511	AAACTCAAGCGTCACCCGGCATAGTGCCTTCCACATCGCTTGGACTTTTCATGTTTTCGCGCAAGTGTCAACATATCTACGCGAGGCGAAACTCATCAAACCTGTGGCACCACGGTCGGATCCACCCTTGC	1
512	AAACTCCAAATGGCCCACGCACGCCTCCCCTCTAACAGCGCCGTCGCCCATAAGTCAAAGCTTTTCCCACTGTGTTTAATCTACTCTCCCAGAGTATCCTGTCCCATCCGAGGTGGCACCACGGTCGGATCCACCCTTGC	1
513	AAACTCCCGCCGCCACAGTGTTCCTTAGGCTCGCGACCCCCCGAGGGCACTCCTATCCGTACTCCCCGATGACCCTCGCTACCCGGGAGTTTATGACACTAGTAGGTCGGCGTCGAGGCACCACGGTCGGATCCACCCTTGC	1
514	AAACTCCCTGTCCTGCGCGCCTCACAACCCTCTGAGCTCACGCCCTACCAACTTTTCCGATTGTGCCAACGATACATACAGCCGACTTTGGGGTTATGAGATACCCGAGTATCGGTTACGGCACCACGGTCGGATCCACCCTTGC	1
515	AAACTCGAATGCTCTCCACTTATCACCCCACATCGATATTCGGTCGCCCCCTTTTCCCGGCGACTCTTCCCGTAACTCGCTTTGAAATGTTGTTATCTTTTCCTCCGACCCATGGGCACCACGGTCGGATCCACCCTTGC	1
516	AAACTCGGGATCACTGCATCTCCCCCTTACTAATCTGAGACAACCCAGAGCAGCACCCGGGGCGATGCCCCTGGGGTTATAAGAATTTGGCGCAATCATGAGATAGCCCCATGCAACCGGCACCACGGTCGGATCCACCCTTGC	1
517	AAACTCGTCGGGTGCCCGGTACACCCCGACCTTACTCCGCCAAGGCATAACAAATGGCCCTCTGTAGTTCCAGATGAATCACCGGTGCCCACCTTTAAATTTCATCGCTTATATGGCACCACGGTCGGATCCACCCTTGC	1
518	AAACTCTGTTATGAAGAAGCCACACCCCTTATACCTACCTCCCCCATGGCCGACTGCCGGCTGCAGTACTAGCTAGCAAATAGTAATTTATGTGCACAAGGCCCCCCGCTCCTTACTGGCACCACGGTCGGATCCACCCTTGC	1
519	AAACTGATTGAAGTTAGAAGCAGGGAAAGCATAGCACGGGTATGTGTCGGGTGTGAGGGCTTTCTTGCTAAATTATAGGGTGGACTGGTAGGGCTGTGAGCACTCGCACCCATTTTCGCGGGCACCACGGTCGGATCCACCCTTGC	1
520	AAACTGCAAAGTGTCCTAGCTATTACAGCCATCACACAACTTGAGCTATAGAAACTACACATCATTCGTAATGGAGCGCTTTCTCACGACCCCGTATTCGATCGGCACCACGGTCGGATCCACCCTTGC	1
521	AAACTGCCTTCACTCACCAACGGCACAAAGATCTTACTGCGTCGACTATATCTAAGGACAAGCGGTTGGCCCACTATCGACTCACTGTTATGAAGGATCGTCATCAAAGTGTTGGGCACCACGGTCGGATCCACCCTTGC	1
522	AAACTGGCCGCCCAACATAACTGCCCGCGCCCCCTGTGGTAACGCACCCGTCCATCGTGTACGACGGGCTTTTTCTTACTACATCAAGGACATGACATTGATCCAGCCAATCGCGGTGGGCACCACGGTCGGATCCACCCTTGC	1
523	AAACTGGCCTACTCGCAATAAGAATTTAGGGGTGGTAGCACGGATTTGGATGTGTAAAAGACCAGACTGTACATTGCGTGAGCCAGTGGACCGTCAACAGTTTGCCATAGCGGTTAAAGGCACCACGGTCGGATCCACCCTTGC	1
524	AAACTGGGCGCCGCGGTGTACTTGCAATCAGGTAGAAATTTAGCATGAGAAGTGCGATAAGCCATCGAGCGCCGAGTAGCTACGCGCGGGGAGCGAAGTTTGATAGGAGGAAGAGGGCTCGGCACCACGGTCGGATCCACCCTTGC	1
525	AAACTTAACCATGGGTGGTAGCCGATCATGAAGCGACATAAATAAAAGTGGACAAAACACCTACCGACACCGGGGAGGTAATAGTCACAGATCAGCGAGGTGACATTAATGGTGGGAGCCGGCACCACGGTCGGATCCACCCTTGC	1
526	AAACTTACCCATCAAAACCGCAATCCACCACTGTACGGAGTGACCACGTCTAACCCCAATTGGCCTGCCGTGATACACAGCGCAATGGCCAAGTCCTCCTTGCTAGCTATGGCACCACGGTCGGATCCACCCTTGC	1
527	AAACTTACGCCGGCAAAAAAAGGCCGTAGTCGATTCCAATACGACTCAGCGTAATCCCACCCACTATTCAGGTACACCTCATCGCCAATACAGATTTAGCAATCCGTCTCCTTAATTGGCACCACGGTCGGATCCACCCTTGC	1
528	AAACTTCCGATGCTTGAGCGCCTGCGTGCGGAAGTATCATCCCGGTATGGTACACTTGACCACCCTACGGTCGTGCCTTTAAGGTGCCCGTGGCCCACGTTTACGGTCACCTTGTCGTGTGGCACCACGGTCGGATCCACCCTTGC	1
529	AAACTTTGACTGCCCGCCATGCGCGAAGCAATGCGGAGCGCAGTGAAGAAAGGGACAGAAAGGTTTATGATTCTAGTTGTTATCAGGGTTCACATTACATAGGAATTCCTCAAAAAGGCACCACGGTCGGATCCACCCTTGC	1
530	AAACTTTTACTACCGACCACCTCGCATATGCCAACTCCCCCGCTACATCAAAGGAGTCTGACACGCAATCTGTTAGACAAACGTATGTTTCTGCAATGAGGTTTAAAGGCACCACGGTCGGATCCACCCTTGC	1
531	AAAGAAACCCTTAGTATGTGGAGCGGTTGTTTGATCGGAGCCAAATGGAGGACCTTAAGAAAGGATCGAGAAGTTAAAGACGGGAGCACGGCAAGCGAACAAACCGGACGATCAGAATACGGCACCACGGTCGGATCCACTTGC	1
532	AAAGAAGAGATAGAACATAGGTAAGGTCTCCTAGTGGATTAATTCCGCGCTCAGTCAGGCGTGTGCGTTTGCTACGAGGTGATCTACACCAGGACGTATAGTTCGATACGGCGGGGTGCGGGCACCACGGTCGGATCCACCCTTGC	1
533	AAAGAATCCCCAGCTCTAATCAACATTGACCAACGTACCAACTAGTGACCTAACAAAAATCCCTTGTCACGCACTTGTCCCGTAAATTTAAATTGATAGAAGAACAGACAACCAAGGCACCACGGTCGGATCCACCCTTGC	1
534	AAAGAATGGTCAAAGAGTATTCAAGAAGTTTATCGGATGCACGGCAGCATGTTAGGGGGCCAATTTGATTGGATATGTATTTGGGAAGCTCTAATGAGACTATTTGTTCTTGGCACCACGGTCGGATCCACCCTTGC	1
535	AAAGACACTACGTTCTTCGTTCTCTTGGACACCTATAGAGCTCGCCGCTAGCTAAATCGAACTAGAGTTATATGTTACGTCCTTTGCCTCACTCCGTTAACTTGTCCCGGAAGGCACCACGGTCGGATCCACCCTTGC	1
536	AAAGACATCGGACGAAATGGGTCAGCGTCTCCATCACTTCTACCCGCCAGTTATCTTATTCCCCTATTTAGACGGTTACAAGGGTGTGGTAGTTAGTTATTCGAACATGCTTACGGCACCACGGTCGGATCCACCCTTGC	1
537	AAAGACATCTGAAGCAATGCTATAACGGACGTACGATGGGGGCGCGGTGTCATCGTGTATACCCTGGCGTGACTAGAAGGCTGGGGAAGCCGACCATTTGTCGATGGGCATCTTTAGGGGGCACCACGGTCGGATCCACCCTTGC	1
538	AAAGACCAATGTTCAACGGACCAATGAGGTCAAAGTTACACCCACCGCGCTAACCTTTGAAGAGATGGTGTTGTGATTTATACTGATACTGCTACCTTTGCCAACCCGCAGGGCACCACGGTCGGATCCACCCTTGC	1
539	AAAGACCGCCTTTTTAAAAGACATCCTTCCTTGAAACGGCCCCGGTTACTTTAATCTGAGTCGGGCTAGGCCTGAGAATCTCACCCATCGTGGATGTTAGGTGATCAATGAGTAAGGCACCACGGTCGGATCCACCCTTGC	1
540	AAAGACCGGCGTCCCCCTGTGCAGCAGCCCACGGGCCAGCAGGGGTCGTAAAGCATCCATGGTTTGGGCTCGTGAGTTGAACACCTGCCCCGACGTTTTAAAAACTCTGTCTATGGCACCACGGTCGGATCCACCCTTGC	1
541	AAAGACGAATCTAGTCCAGGAACGCTGACTGGTAGTGTCGGGGGACTGATCTATCCTTCGTAGGGACAACTAGTATAAGAGATTACTAAAGGAGGCCACATATAAGGCCGGTGACATTGGCACCACGGTCGGATCCACCCTTGC	1
542	AAAGACGTGGCGCTCGTTCAATTCACCGTCCCATTTACCCACTGCCGCTAGCTGTATAAACGACTGCAGTATAACAATCAGAGCCCGTTTCGTTAGCGCCAATGACCTCCCAGCCATACGGCACCACGGTCGGATCCACCCTTGC	1
543	AAAGACTTGTTCTTTCGGCGATGATGATATGGGCCACATCGGATACAGGTATGGCGGACCTTGAAGATTAGGTGTAGAAGGTAGATTGTTTGGGTGCGAGGCGGGCAATTATCCCGAGCTGGCACCACGGTCGGATCCACCCTTGC	1
544	AAAGAGAATGGGCATTCTAGTACTACCTAATCGTCTACGGATTAAAATAAACACATGTAATGAAGATGCGAAGCGATATCGTACTGAAGATTTTGCGCGGCCTACTATGCGGCACCACGGTCGGATCCACCCTTGG	1
545	AAAGAGCCTAACGTCACGAAGTCTCTATCTCCACTCGTCCTGCGAGTTTGAGCACTTTTACTTATTATATTCCATCCATAACCCATCGTTAACATACATATAGATAATACCCTGGCACCACGGTCGGATCCACCCTTGC	1
546	AAAGAGCCTATCATGTTTCTTAAACGCCTCCGCCCCCGGGGGGCTAACCCCACTAGCTATCGCCATAAACGGTAGAGCCATGCTGAAAGGAATCGCGCCGTTTAATTCCCGGGCCCAAGGGCACACGGTCGGATCCACCCTTGC	1
547	AAAGAGCGCCCGAGGGAGGGCCCGACACACGCCAAGGCTGTGTTCAACAGGACCTTTATTCATCGATCATAGCTTGGTTAAATCGTCGGGGCGCACCTTTCCCAACAAAAAAGCCCACTGGCACCACGGTCGGATCCACCCTTGC	1
548	AAAGAGGCCCCCGCTGCCCCAGTTGCGAAGGGCACGCCCACATCCCACCAACGTATAGTTAATGTTGAGTCTGGATACCGCTGCCCTCACTTACACACCTAATTAGGTGAAGGCACCACGGTCGGATCCACCCTTGC	1
549	AAAGAGGCCTTGCGGCTTCATTATCCATTGCCTTCCCAAAGCTCCCTATTCTGAAACGCCGGCAGCAGCCGACCTAACAGCCTGAATGCTGTGCCCCGCTTCTTCCAAAATGGGTCTGGCACCACGGTCGGATCCACCCTTGC	1
550	AAAGAGGTGCGGGAGCGGGGGGGATAGAAGTCCTGGTTTGACTGGATTAGTGGTGCTTGTGGTAGGGGGGGTGAGCGTGTAGTCTAGAGAGGAGATATGGCGTCCGGGGTCCAAGTTTGGGGCACCACGGTCGGATCCACCCTTGC	1
551	AAAGATAAGTAGTTAGGGGCTGCTAACAGGCTGCATATGCCGATGAAATAGTATTGATTGGGAGGTTTGGTGTGGACTGATCGCACCGCCGGGGGACGTGCGGCGCAAGACGGAAGGGCACCACGGTCGGATCCACCCTTGC	1
552	AAAGATCAATGCCCCAACGCCTCATAAACTAAACGCACCGTGAACTCCTGCCCCCCATTTTGGAACGCCCGTAGCCATACACACTGGCACACACTTTGGGGCATGTCACCGGCACCACGGTCGGATCCACCCTTGC	1
553	AAAGATCGTTCCCACAAATGGTCACACTTTCAAGGTCCATCCCTATACCGACTCCCTACCCCTACGGGCATTTCCTTAGTTGAAGGCTGCCGCGATGACGGCCCGCCCGCCTCCCCAGTCGGCACCACGGTCGGATCCACCCTTGC	1
554	AAAGATTTGCCACCGCAGCAATTCATAACAACTCGCTACCCACCGGACAGCACCTTGGGACCCCCCAAGGTTTTGGCTGATGCATTGCTCAACCCTCTATCATGCATCTGCGGCACCACGGTCGGATCCACCCTTGC	1
555	AAAGCAAATACGCAACATCAGACCAGACCGTGCTTCGTTTCGGGTCGAGCGGTGCGGAAGACCGGCCCAGTAGCAGGTCTATGGAGGGCGATTACATGGGACGAATCTTTACCAGGGGTCGGCACCACGGTCGGATCCACCCTTGC	1
556	AAAGCAACAGAAAGAGTGGGCGGCACCATTCGGCGCATTACCCTCAAGGTAGGGGCACGTCGGGAGTTTTGAAACCAGATTAAGGTTCGAGTGGGTCTGGGTCCGAAGTGTGAATTAGTGTGGGCACCACGGTCGGATCCACCCTTGC	1
557	AAAGCAACCGTGCGCAACCGCCCGCCGACCACATTCAGATCACGGCTCGTCAACTCCCACTCGGGACCTCACCCGTCTGGTGATGCAGCCCCACACCTCAGCTGGCTGAGCAGTCTATAGGCACCACGGTCGGATCCACCCTTGC	1
558	AAAGCACCCGCCGACGTGGTCAGTGTGCCCTGATTGCTCATCAGTGCACCTATCCTCCCCGGTAAAACTGTCGAGAGGCCGCACGCACAGCCGCGATCTGCTCGGGATGTCCTTTTGTGGCACCACGGTCGGATCCACCTTGC	1
559	AAAGCACTCCTTCAATGGCCCAAAGAAGACTATATGCAAGGTCACATCGCCTCAGCTACTAATCCCACGAAAAAGCTGGGTCGTAGTAACTGGGCTTTCTCCAAAAGCCTAGAAGCGACGGCACCACGGTCGGATCCACCCTTGC	1
560	AAAGCAGTCATAGTGGCGAAAAGCGACTAACCACGGATACCTAAGGCTCGGGCGTACCAGGCTCGCACTATGAATAGCAAGTGGCCGACAGATTGCGGAGAGGTGCCGAGAGTTAGCTTGGCACCACGGTCGGATCCACCCTGC	1
561	AAAGCCAATCTAATGCCCCCTTTCCCCGTAGCCGGAGCGCATATTCGAAACTTCCCCACCAGAGGTATTCCATCCATTTCTTTGCCAACGTTAGTAACCGCACTTTCGAGTAGCTTCGGCACCACGGTCGGATCCACTCTTGC	1
562	AAAGCCACCTGCCCGACACGTGGCACATCGCCCAGGTACGACTAAACAGATACGTGTTGAAGAAATTATCAGTCCCATTGACGGTTCAGGTCTAACAAGTACATTACCTATAATGGCACCACGGTCGGATCCACCCTTGC	1
563	AAAGCCAGCGCCCACAAGAGGAAGTTAACCCTCACTCCAAGCTAATAGACGCCCATTGGCGCCCGACGTCCCCCCCGTAGTGTAAAATCGGGCGACTACATGCGCTGCTGACAATGTAGGCACCACGGTCGGATCCACCCTTGC	1
564	AAAGCCAGTCACACAGGTAGCATCAGTCGCCAGGCGGCGTGGACTATCGGAGGTGCGAAGCGATGCGGGGGGTCGGGAAGGCGCTTATATTGCCCACGACTCATAGTGGTGACAAACGCAGGCACCACGGTCGGATCCACCCTTGC	1
565	AAAGCCAGTGTGACCCTGCAATCCGTAATAGATGAGCGATTTTCTCGCCAACCATTTACGCGATGCTATGAGTCCCCACCGGACAATTCTTGCTAGGCTGTTCACACTGATTTGAGGCACCACGGTCGGATCCACCCTTGC	1
566	AAAGCCATACCCCTATAACACCGATGGATCCGGTTTCATTCGCACGTGTGATTCGTCGCTATCCCTTATGCCTTGACCTTGTCCGTGAGTCGTCAAGTGTGAGCTCGACTCCCCGTTTCGGGCACCACGGTCGGATCCACCCTTGC	1
567	AAAGCCCATGTCCACCAATGCGTTATTCCCAGGTATCCCCAAACCCTTCATGGAGAGGGAAGTGCAATCCCACTATCTAGCACCATGTTTTCAACCATTAGAGAGGTGACATATTCGGGGCACCACGGTCGGATCCACCCTTGC	1
568	AAAGCCCGTGTATCCACTTCGCGTAAAGCCCTTCCATATTTCGCCACAAGCCAACTTGCCCTTACGAACACCGTCGACGTGCCCGTTTGCGCCGCTAAAACCTTATACCTCTTACAGGCACCACGGTCGGATCCACCCTTGC	1
569	AAAGCCGATAATGTAAGGGTAGTGCAGCGCTTTGGGTCCGTTCGCGGGCATTTGCTGGATGGCTTTGATCCGCGTGACACTTGTGGGTGCACGCATGGTCTAGAGTGGAATACGTGGGGGGCACCACGGTCGGATCCACCCTTGC	1
570	AAAGCCGGCAGAACCACTGCCGTTTCGCGGCCCTAGACCCCAGCGCGCAGTCTACGAAATAACTCAAAGCTGAGGAGCTGTGCTCATTCGGGAAATCCGGTCGCGATCAATGTTCGGCACCACGGTCGGATCCACCCTTGC	1
571	AAAGCCGTATTGGGGCCCGCTGTACTTGTGATACATCACTTTCCCACCCAGGACCGACTCTGGCCAGCGGATTGAATTGGGTGCACTCGGCCTGTAAGGTGATACCCTAGGTAACGCAGGCACCACGGTCGGATCCACCCTTGC	1
572	AAAGCCTCCCCGCAGCAGGCCCGTAGACATGCAGTTCCTCCCTTGGCCCGCTAAATCTCAAGTCGATAGCAACTCGCTTTGTGCAGGCGTCGTGTGAAAATCATTCGCATTTCGTGGCACCACGGTCGGATCCACCCTTGC	1
573	AAAGCGACCCACGGTGGGGTTTGAAACAAGAGACTAACACGTCATTCGACGCAAGTATCTGTAGGTCGGTAACGCCTTGGGGCGGGGAGGGGCACTGGAAATATTGTTTGAGTATCGGGGGCACCACGGTCGGATCCACCCTTGC	1
574	AAAGCGAGGAGAAGTCTCGATGGAAGGTTCCCCGCAGCGCTACTAAACCAGCGGATCGGGACTTCATTAATTGGGAGTTTCGGAAAATTCGTCGCCCGTACGACCTCACTTGGTCTGCGGCACCACGGTCGGATCCACCCTTGC	1
575	AAAGCGCTAAACGACCCCACGGATGCTGGGCCGGCGAATTGAACTCACATTACGCGTCCTGCTCAATGCATGCCGCAGTCTTAGGTAGTCCTTGAGCACAAAACTTTTGATGATGGCACCACGGTCGGATCCACCCTTGC	1
576	AAAGCGCTTAAAGCTTGGCTGCGATTGACGTCAGGCAAATACATTTCATGAAACCGAATCTGGACCTGCCTGGGGGACTCCTTTTCAAGATTTCGCCACATCACCTACTATAGCCAGGCACCACGGTCGGATCCACCCTTGC	1
577	AAAGCGGAAGGGCATGAGAGTGGCGACCGAGTGAACGTCGAGCTGCGAGGCAGCCTGCCTTTGGTGAGTCTGGGCGGTAGGTGGGTGCGGGCGGAAGTGGTTGGGACTACTGAGGCACCACGGTCGGATCCACCCTTGC	1
578	AAAGCGGACTTGTGAGGCTACAGTCCCGGCTATGCAGTTATCCAATGGCCAAATTATGTCAATGTAGCAGATGGGCGCACCTTAAGGTCGCATCAACCGTCGATTGCTCAGAAGGGGACGGGCACCACGGTCGGATCCACCCTTGC	1
579	AAAGCGGGCCCGCTAACCGGGCCCCCAAGATACGCTCGGCATGGAAAAAACCCTGAAGCGCGGGCAAATCGAACTGGTCGGAGGAAGCTCTAGGGTCACCGTATGTCTCGCTGATGGCACCACGGTCGGATCCACCCTTGC	1
580	AAAGCGTTAAGTTGTAATTTGTGTACTGCAACTCGTTGTGGGCACGAAAGTTTTCTGAGTCACATCTACGCAGATCCGATACTTTCGCCGATTTGGCAGAAACTCCGGGGGTCGGTATAAGGCACCACGGTCGGATCCACCCTTGC	1
581	AAAGCGTTATGGGGCTTAAAGATACGCAGAGGGGGCGGAGCCGAGTATCATGCGTGCCTGTCGAATGCCCCGTGATCCCTTGACTATATGGTCGGTGACAGTGTAGCCCAAGAGTACTAGGCACCACGGTCGGATCCACCCTTGC	1
582	AAAGCGTTTATTGAAGTGTTGTAACTGTGCCCTAGGTGAGCAAAACATCAGAAGGGAATCAGTACGTAGGAATTGGTCATGGGGGTAGGCTATTACCCTGAGACGAACCTACTGGGGCACCACGGTCGGATCCACCCTTGC	1
583	AAAGCTAACACTAGCTTTTTTTAGTACTTCTCCAGACTAAATATTTGTGCGCCTATAACTTTTCTGGCAAGGTCCTTCTCTGCCGACCGCATCTTACCAGTTTATAGTCTTTGGCACCACGGTCGGATCCACCCTTGC	1
584	AAAGCTAGTGTGGTGGTCCGGGCCGGTAAGACTGATCCAATAGTTGGGGATCGGGCTTTGTGGACTGCCGGCGTCTGTGGCAAACGTTCAGTCACCGGGGTAGTGCCAGCCAGCGATGACGGCACCACGGTCGGATCCACCCTTGC	1
585	AAAGCTATGCTGCCCGAGTACGGAGAACTTTCCTATCCACTTCATCCGTATCCCAATAACGAGTGCACTGCTCCCCCAACAGGGCCCGTTCGTTGCACCAAGCCCAAAGAGCATGCGGCACCACGGTCGGATCCACCCTTGC	1
586	AAAGCTCTGATTTTCGGCTATGTCGACTATCGGGTCCGCATCCGGAAAGACATCTATGCCCGCACGGCGCTGCCCAGTTACATTTGTCGGCTGCAGTGCCTCGGGCACACTACCCGGCACCACGGTCGGATCCACCCTTGC	1
587	AAAGCTGAGAAGACGGAGTGCACTTTGATGAAGCTACAAGTTGCGACTGGCTGTTGTACGAGCATCTCGGAGCGGACGGTGGGTCGTACGGTGCAAAATTCAAGTGATTCATGAGGGACGGCACCACGGTCGGATCCACCCTTGC	1
588	AAAGCTGTACGCGGTGCCAACGAGTACCTTGTTCCCGACCACTCCCCCGTCATACTGCCGTCACGCTAGGTAGTATCCCTACTAGGATCCCCGTCTACGCAACGAAACGGCTCTGGGCACCACGGTCGGATCCACCCTTGC	1
589	AAAGGAAACGCATGGACCCTCCCTCCCAACCATTCGTAAGATCTGCACCGCAATGTATATCGCCCGTCGCTATGCCCCGCTTCGCACTGTTATTGAGGTCGCACTACCACTTCTCCAGGCACCACGGTCGGATCCACCCTTGC	1
590	AAAGGAAAGCCGCGATGTAATGGCTCCCAAGGATGGTCTGGGCCAAAGATGTGGGCGCGTGTAGGAGTTTCGCCTGAATGACCCAGTGATGCATTACGAGAGGGTGGGGCAATTGCGGGGCACCACGGTCGGATCCACCCTTGC	1
591	AAAGGAAGGATGCACTGAGTCGATGTGGGAAGAGTCTGGGAAAGAAGCGGTCTGAGGGGGCTGGGCCCAATGCACTGCTCCCGTAAGAGCGGCAGACGAGATCTAAGGCAAAGTTGGCCGGCACCACGGTCGGATCCACCCTTGC	1
592	AAAGGACAACGCCAGTATCCATAGGGTTGCGGGGAGAATATAGTGAGGCCGTTAGTAGAGTCTCGCTTGGCACGAGTACAAGGCTATCGCTATCCAGTGCATTCGACGACAAGGCACCACGGTCGGATCCACCCTTGC	1
593	AAAGGACTCGACACGTTGCCTACCTTCTATAAATGCGAAAATGGGGTCCCACAGTTTGAAAGGGCATCAGGCTTCGTGGCATCTCAGGCGCTTCGTTGTCATCGAGTACGGTTCACTAGGCACCACGGTCGGATCCACCCTTGC	1
594	AAAGGATCGCGTCGGCCAGAACGGGGTGGACACTTCGATCGAAGGGTAGCGCAGGTCTAGACTGAGTGCGCGGGGGGGGGACCAGGGAAATAGTTGCAGTGGGATACAGAGGCGGGAGGTGGCACCACGGTCGGATCCACCCTTGC	1
595	AAAGGATGAATGCGAGGAACTGGACCCCTTGGTCGACTTGGTATTATGATTTAAAGGGTTCTGAAAAATACGCTAAGGCGCGCTGAACAACCCGGAAGAGTGGGGGTATACAAACAGGGGCACCACGGTCGGATCCACCCTTGC	1
596	AAAGGATTCAGAATATCACAAGCGCAGAAAGAAACTGGCTCGTCCGTAATATGATCCTAGCCCGTGGAGTCCCGTGGGATCGGTTTATCCTACTGACGACGGAGGGACTTCCGGAGACGGCACCACGGTCGGATCCACCCTTGC	1
597	AAAGGCAGCCTATCAGAGCCCACTATGCAACTTCTGAATCTGTCCTCCCACAATATCTTGACCTAGACTTTAATTGTCAGGTGCCGGTTTCACCTGTTACTGCCGTTCGTCTTCCTACAGGCACCACGGTCGGATCCACCCTTGC	1
598	AAAGGCAGGGACGGCTAGCGCTTTTGTTCTGACAACCTGATGGACTCCGGGCATTCAAAGAGGTACTGGGGTATGAATTCTATCGCCAAGAAAATGAATAGTCCCGATAGTTCTAGAGTACGGCACCACGGTCGGATCCACCCTTGC	1
599	AAAGGCATTCATGTCTCCTCATATTCTTCGATTACTCTCATGTCCAAATTACAACTCACGTGCACCGTTACAGATTATGTCCGTAGGTTGCGCTGGTTGCGCCAGGCAGCTGCGGCACCACGGTCGGATCCACCCTTGC	1
600	AAAGGCCCGCTAAGCCTCCGGGCATCGTCCTGCCCGTGCCGTACAGATGACATAGGGTTAAGCTGATTGGCGTACTCCAAACCGGGCGCAAGACGGCCTCTCCTTAAGTCAAGCCGCGGCACCACGGTCGGATCCTTGC	1
601	AAAGGCCGAGTCGTTCATAATTTACATGGGTAACTTGACCGTGCATCCGACTGCTCGTCGGGGGAAGCCCTAAACACTCGGCCCCACACATGTGCGACGGCACCACGGTCGGATCCACCCTTGC	1
602	AAAGGCGACTATGACTACAAGCCCTCGCTCCTACCCCCATTTGTAATGCTTGTCCCAACCGATGCGCATTTCTATCCTCTCGGACTCGATGCGACCTGTAAAGTCAACGTCAGGCACCACGGTCGGATCCACCCTTGC	1
603	AAAGGCGTTCCGCCCAATTCCTCCGCCTTCGTGGCAAAGCGGCCGGTCACCAGGGAAGTGCACATTGTTACTAGACTACTCCGGGCTATCAACCAATGGTTCCGCACTGGTGATAATATGGCACCACGGTCGGATCCACCCTTGC	1
604	AAAGGCTCCTCTCTCCCAAAAAAAATACACCCTTCCCAGACTCACCGATTAAAGTTATTATATCCTAGTATAGGGGTCCACACAAAAAATATAATGTATCGGCACCACGGTCGGATCCACCCTTGC	1
605	AAAGGCTGTATTCTGGCGCGAGTACGATTAGCGGGCGACACGGGGGCGGAACTTGTGCTATTGTGACCAGTGGTCTCTGCAGTGTGTAACGTTACGTATGGATTCAAAACACGGGCCCGGCACCACGGTCGGATCCACCCTTGC	1
606	AAAGGGAAGGCAGCGCGGGCATCACCGGTCGCGTTGATGGGGTATGCTTCTTCGACTGCGGTTGCGGAACGCTGGAGAGACGCATGCACCTCCTCGCTCTCTAAAGAAAGCTATTTGTGGGCACCACGGTCGGATCCACCCTTGC	1
607	AAAGGGAGGAGGGTGGAGAGCCCGGAGTTAGGCATTGGGAGTTGGCAGACAGGTCGAGGGTGGGCGCTCCTATTAGCGGTTTAAGGGTGATGAGAAAGTAATGATCGGTGGGAGATTGGAGGCACCACGGTCGGATCCACCCTTGC	1
608	AAAGGGATCTCGGCCCGCGGGTGGGAGCATTGGCTTTGGGATGTGTAGGCACCGCTAGAACATGCGTTTATGGTTGGTCAATGGAGAGAGGGCACGGAGTCACAGGAACCGGGCACCACGGTCGGATCCACCCTTGC	1
609	AAAGGGATTTGGGTTAGTTTAACAGAAATGCTCGCATTATGCATATAGTGGAACGTAAACCTCTAAGAGATGCAAGAATGGCGTTAAGATCCTACGACCCGCGGTTGCTACTTGGGAAGGGGCACCACGGTCGGATCCACCCTTGC	1
610	AAAGGGGCTGTCATCCTCGTGGACCCTGGAGGCACCTGCAGAAAGGCTCTGTCTCTGGCCGGCGGGTGAGTTCACCCAGGCACCGATGCAGTCATATCTTCTGACAAAGTTGGTGGGCACCACGGTCGGATCCACCCTTGC	1
611	AAAGGGGGAAACTCCCGGCCTTGGAGTAAGATGTTTCACACCCAGGCAGCTAGGTAGATCTATGGAGGCTTCTATGACTCGTCGATGGATTGGGGGGGACAGGTGTCCAAAGATCGGGTCGGCACCACGGTCGGATCCACCCTTGG	1
612	AAAGGGGGAGTAGTCGGGTTTTTGGCTGGTCGATTCCCGTATTTTCGCGGGGTTGAGGGGGCCAAAGGTTCGCCCTAGCAACCCGTCGGTATTTGGGAGAAAGAAGAAACGTACGTGGAGGGCACCACGGTCGGATCCACCCTTGC	1
613	AAAGGGGGGACGGGCGGAGTACGTAAAGTGCACTCGAAGTATCGTTGCCGGTTGGAGAGTGGCCATCGGTGTAGGTATATAATTTAATAGGCGGTGCATTTACCCACCTCTTGAGGCTAGGGCACCACGGTCGGATCCACCCTTGC	1
614	AAAGGGGTCGATCGTGGGAGGGTGACAGAAGGAGATGGGACACTGAGGGACGAGAAGCTACGTCTCTGAAAAGGTAGCAGGGAAGTCCGATTGAGTAAACCTCGAAGCTCCGTATCATCGGGCACCACGGTCGGATCCACCCTTGC	1
615	AAAGGGGTGCAAGTTAGAATGGGGGTACAAACGGGGAAAATTTCAGCGCGTTTGCAACATTCCTAAGGATGGGAACGTTTTTTCTAAACGGAGCCTAGCAGGGTTACCTGAGGTTGCACGGCACCACGGTCGGATCCACCCTTGC	1
616	AAAGGGGTGCCATGGCTTCCCGTCCGCTTTATTCCCATGACAGAATGGGCTCAAGCACGGCATAGCCACTTCTTACACCGAACTACCCTTCAACACGCCAGAACGTATTCTCTCGCGGCACCACGGTCGGATCCACCCTTGC	1
617	AAAGGGTGAGACGGAAAGGGGGTGCGATAAGACGTCCGCTTGCTATGATTGTAATAGTTGACGGTAAGAATACTCATGCTAAAGGACTGGCATGAGGAGGAGCCGGGGCGAACATTCGGGCACCACGGTCGGATCCACCCTTGC	1
618	AAAGGGTGTTGCAAAGATCGTGCCAGGACATGGACACCCTATGTCTGCCACAGTCCCACGGGGGACTTTCTTTCGGCGTGTCAGACTATCGGAAGGTCAGCTGAACGTAACCATTGTCCAGGCACCACGGTCGGATCCACCCTTGC	1
619	AAAGGTAACGATAAATGATAAAACCATTCAATCGCATCGCCTTGTTAATATTTCGTGCGGCTGTTTGTGTATCAAGCCTCGCTAGGTGGTGTCGAGACAACGCAGAAAGAGCTGGCACCACGGTCGGATCCACCCTTGC	1
620	AAAGGTAATTGTGCGCGCACAAACGGTGGCCTGTCGGGTGGTGGTCACGCCAGCCGCTCAGTAGTACAGGCAGTAGGGGAATCGTCTTGACATACCCTTGCGGGGCCATAGGGGGATGGGGGCACCACGGTCGGATCCACCCTTGC	1
621	AAAGGTACTGGGTCGCAATTCAGTGAAGCTGAAATTCCACCCAATCTCTTCTCCACCCACTGTGGCGTCCGTGTAAGTCCGTCGATTGCCGGACCAAAGCTCGGGCACCACGGTCGGATCCACCCTTGC	1
622	AAAGGTATGGGTCGGGGGTATGATGGCGCGTGGGGCGCAAGAAAACAAAACTGTGATGTTCGGAACCGACATTATCGTCAGGCGATAATGGCGCGCTTGCGGTGTTTCTGTGTGCAAGACGGCACCACGGTCGGATCCACCCTTGC	1
623	AAAGGTCCAACTCCTGTTAACCCCCATCTTGCAAGGGCCACCTACGCTCAGAATTATTCGATCACGTGTTAGTACAGCCTTGCAAGGTGAATCGCAATTAATTCGCTGCCTAGCAGGGCACCACGGTCGGATCCACCCTTGC	1
624	AAAGGTCCACTGATCGGCAGACATCCGAGGGTTGATGGTTTGAGGGAGGTGGACGGGCAAAAGCCATCTGCCATGAAGCAACCTTGCGTTTTGCTGCAGTGTAACGCTATGGGCGGGGAGGCACCACGGTCGGATCCACCCTTGC	1
625	AAAGGTCCAGCACTACTCAACGATCCGTCGCTCACTCTCCTGCAATTGATCTAGGATTCACTTAATCGTAACACAACCTCCGACATTTGAGCCCCCAGGCACCACGGTCGGATCCACCCTTGC	1
626	AAAGGTCGCGCACCGTGCGGCACGATACTCTGCGTGTCCAGGATGGGGGGATAGAACGTGTTATGATAAGGTGCGGACATATTAGCTTGGCATACAATCGTAATGAGGAAACGCGCTGGGGCACCACGGTCGGATCCACCCTTGC	1
627	AAAGGTCTCTGCTAACATACAGTTGACGTAGACTATTATGAGGTTTCAACAATAGATGGCCTGTAGAAAGGAGTAGCTGATTGCGCAATTAAATGCCGAAGACCCATGCAGCAATCTATAGGCACCACGGTCGGATCCACCCTTGC	1
628	AAAGGTGACCAAACACGCGACCCTAGTACTTATGTTAGTAGACAAAAAACGGCGGGTGCTAGTAACCCAGATGCATGATCAGTTCCCGGCACCACGGTCGGATCCACCCTTGC	1
629	AAAGGTGATTCCGATTGGATAGTCGCTGACAAGTCTGGGGAGTGGCGCGAATGCGTCCCGACAGCATGTAAAAGAGCGGAGCTAGGGTATCGGGGGTGATACCGTACGAGCTGTCAGGGGGCACCACGGTCGGATCCACCCTTGC	1
630	AAAGGTGCTACAATCAACCGGCCATGCAAGCTTCAGCCCCTTTCACAAACCGGTATGCATTGGGAGGAAACACGCATTGGAACTTTCTATAGTCAGCTTCATCGTAACGGTGGGCACCACGGTCGGATCCACCCTTGC	1
631	AAAGGTGTGCTGTATTTGTTCCCCCCGCTGCAGTCTCTACCCCGCTCTTGCGGCCTGTTTCGCTTGTTCTTCCTCTCTTCGCACGGTAGTCTCCCTGCCGGCCGGAGCAACTTCCCAGGCACCACGGTCGGATCCACCCTTGC	1
632	AAAGGTTCAGATTAGCCCTGAGCTGGGCATGCTAAGCGTTAGGCAAATGGAATGAGGGTGCGATGGAGTTACAGAAGTGCGATCCACGTTGTGTCGCGATTCGATACCGGGAGAGCGTGGCACCACGGTCGGATCCACCCTTGC	1
633	AAAGGTTCTTAGGACAGATTATTGCAAAGCCGCCCGCATTGTGCTTCTTGATTCTTCCTGTGAATTTGCATGATAAAAAGGAGTGGCGTAACGGATATCATAGTTTATAACGAGCGTTGGCACCACGGTCGGATCCACCCTTGC	1
634	AAAGGTTGTCCGTTGGGGCGAGCCCGACGGGGGGGAGTCGAGATCAGAGCGGATCTCCCAGGAAGGCCCATGGAATTTACTCTGCATATGAATCTTTGCGTAACCAGTCACACATGGTGGGCACCACGGTCGGATCCACCCTTGC	1
635	AAAGGTTTAAGAAGAGTCGTCCGCTCGAGTTTGGGAATAGACATTTACACGCGCAACTATGAATTCTCCATTCACTTGCGTTTTTTCGATACGCAATTAATGTATTACGCCAAAGTGGCACCACGGTCGGATCCACCCTTGC	1
636	AAAGGTTTGACTATGGGGAGGTGAAATGAGCGACATGTTATGTTCGGAAGGGGTGGAAACCAGACCCGCTAGTGGTGCTTGTCAACGAAAGGTTGGGAAGACGTTGAGACTGGCACAGGTGGCACCACGGTCGGATCCACCCTTGC	1
637	AAAGTAATGTTCCGGGGAGGCAAAGTCTCTATCATCGTAGTCTTGTGGCGGAAAAGCGCCTTTTATCATCACATGAGATTTGGAAAACGCAGACCGGGCTAGACCACGCATGGGGGCACCACGGTCGGATCCACCCTTGC	1
638	AAAGTACCACTAGGAATGCCACGCAGGACTACGGGAACTATGATGGCGTGGGATACTGGAGTGCGGACCCATAATGACAGGGCAGTGGATCTGTTTACTGCAACTGTGCTGACCTGTAAGGCACCACGGTCGGATCCACCCTTGC	1
639	AAAGTACCTATACCGCGAATACCCCGCCACTGTTACAGCCTGCTCCACTGGCAGCCCTGCGACTCTTCAGGATACACTCCCATTGGGCAGCCAATTTCCAAGAGCGCTTTAATGAGGCACCACGGTCGGATCCACCCTTGC	1
640	AAAGTACGTGAACGGCGTAGACCCCGAAGCAGTTGATAGACCCACCCGTAGTGGATAAAGACCTTGCCCTAGTGCCCCCCGAAACGCGGACAACGTCCTCGGCACCACGGTCGGATCCACCCTTGG	1
641	AAAGTAGCTAGGGTTGGTGGTAGCGTGCGGCGCTAAACAGCAGCGTGGCAAGTTCGTGCGCGTGTCACCGCACCAACGGGCTGTCGAGCATTGGTTCACGGTGCTGTCAACAACTGGGGGGCACCACGGTCGGATCCACCCTTGC	1
642	AAAGTAGGACGGTATAAAAAAGGGTAGGTTGTGTGAACATGATTCGCAGTAGGGTGGGTGTCGACCGGATGCGGATTGTAGTGAGGGGTGTTGGGCATGCAAGATTTGGGAGTAGCGGGGCACCACGGTCGGATCCACCCTTGC	1
643	AAAGTAGGTTTAGGACCCACCTAGGCCGCTCCTGATGCGAGTAATAGAATCGCATCTCCACTTTTGATACAAATGGTTTAGATGTAGTTCAGCATACAAACGTGGTATCTCTCACAGGCACCACGGTCGGATCCACCCTTGC	1
644	AAAGTATCCCTGCCGGCCTCATCCGAGACTTAGGGAACACAAACCGGCTATAAGTCCAGTCCACTATGGAAGACCAAAGGTCCGTGTCCATAGACATTATGGCGATCTGGGGCTAGGGCACCACGGTCGGATCCACCCTTGC	1
645	AAAGTATGGTACGCTCCTTAGATTATGTGGCGGCCGTCGCAGTCCGCATTGTAAACACGGGACCTCACGCAGCGGTAAATTAATCTGAAATCCGACTGGCTTCGGAGGAACCTGAGAAGGCACCACGGTCGGATCCACCCTTGC	1
646	AAAGTCAAGGTCCGAATGTTACGACGCGCCGGAGGGACTCAGCTTTCTAGGGGAGGGTAGGATCTAGAGGGGCGACGGGAACGCGGGGGCCCGGAGAGTTTGTTGTTGGCGCACGAATTGGCACCACGGTCGGATCCACCCTTGC	1
647	AAAGTCCCGACCAGAGTACCAACCCTCATCCTCGTGACTTCATCGATCAGTGTTGACCATACCATACATTGTTCAAAGCAGTTGTTTGAGGCTGTCATTGTCTGGCACCACGGTCGGATCCACCCTTGC	1
648	AAAGTCCCGATCTCGCATCGCGCCCCTATGTAATGCTGTTACCCGGTTATCCTGACTTTCCGTCCCTCTACAAAGTAGCGGGCTTCATATGAGACATTTCCACCGGCGGCACCACGGTCGGATCCACCCTTGC	1
649	AAAGTCCGCAACACCTATACCGCTTCCCTTTCTCCGTCGTGTGCTCGAATGTTGGGATAAAAAAACCTTCACTTTGGAGTCGTGCTGTAGCCAAGGGAGGCTCTAAGTTGCGGCACCACGGTCGGATCCACCCTTGC	1
650	AAAGTCCTTGCCCTGCCCGTCACTGCGTAAACTTGTATGACGTCCTCTGTTTTTCACCATACTGCTCCGATCGTGTAAGCTATAAATTCACCCATCTGATCCTCTCGGCACCACGGTCGGATCCACCCTTGC	1
651	AAAGTCGAGACTAGGCAAATTCAGGGCTTCGTTATCAGACAGCGGTAGACGTGTGCCATTTTGTCGGCGGGGCCGGTTTTAGAGGGTATTCGGATCTCCATGAATCTATGTTCTTAGGGCACCACGGTCGGATCCACCCTTGC	1
652	AAAGTCGAGGACCGCCCCTTCCGCTACGCTCCTAACACTACGTACTCTTTAAACGAAACCTCACTGATTCAATGAAGTCTATACACAAATAGTCGACCCCGTGCCTCCTTGGGGGCACCACGGTCGGATCCACCCTTGG	1
653	AAAGTCGCCCGGAGGCAGCGCGCGATCCAGTTTACAATGGTATACATGTTACAGCGCACCCGCTACGGCGGGTTAACCACCTCCGCCAACCGTTCGCTTGAAGGCACCACGGTCGGATCCACCCTTGC	1
654	AAAGTCTGCGTGTAGCATTCTCCTACGCGCCCCGGCGCCACGGGTCCAGAAAGTTTCTCCAATCACGTAACAATCCTAACCCGAGGCTTCCGAGGTGGTGACTTGGTGCGTTGTCGGGCACCACGGTCGGATCCACCCTTGC	1
655	AAAGTGAATCTGTTCGGGCTGGCGACATACCACCACTGCATGTTCAGATAATACAGTTTGGATTCGCTTGACGAGTCTCCCGCCTAGATTAATGGTGGTGTCCGACGTAGGGGTTATGAGGCACCACGGTCGGATCCACCGTTGC	1
656	AAAGTGATTGGTTCAAAGGTCATACTGCCAATAGAACCAGGATGAGCGTGTTGAGCTGAACGGTTTGACAGGGAGTGTGCGTGGAGAGGACATTATGTCTCATGCTGGAATGAGGGGGGCGGCACCACGGTCGGATCCACCCTTGC	1
657	AAAGTGCAGTAAGCTGGCTCATCGGTGTACATATCATTGAATTACCACCGCGCGGGGCGTGGGCGGTCGGAAAGAAATTGTGAGTCGAGGTCCAGTGGGCGCAGAGCATCCGTCGCGTGGGCACCACGGTCGGATCCACCCTTGC	1
658	AAAGTGCCTTGTTTAGCGTCGGCACGCCACTACGGAGTTTTGTGATGTAAATACTGTCGTAAGCCCCGGTCAAATATACACTCCACCACCATCGGCACCACGGTCGGATCCACCCTTGC	1
659	AAAGTGCGCGCCTTCTCGGAATATCGACCATGTGTGCATATTTTCAAAGTGTACCCTAGACTAACGCGCGACGCGTTCACCAGCTTCCTTAGCATTGGAGTGGCATTTCACTCCAACCGGCACCACGGTCGGATCCACCCTTGC	1
660	AAAGTGCGGATAAGCGAAGCTATCCTTGGTGCCTTAGAATGCATATGACCGGATTGTGGGATCCTTCCCGATAGGAACCAATGAGAGATAGACGGACCAAAGGCTGTAAAGTAATGCAGGAGGCACCACGGTCGGATCCACCCTTGC	1
661	AAAGTGCTATTTAGCCCACCCCTGCCGCTGCGCGCCTTACCGCTTCCCCACTTACATTTCTCTGTAACCAGTGTAGGCCTCACCTACTAAACTATCCGGTCACGTTTGGTTATCGGATGGCACCACGGTCGGATCCACCCTTGC	1
662	AAAGTGGCGATAGACGAATGAACAGGGGGGATAGAGGGCAGCTAATAGCTTCTAGGGCATTGTGGCGTGATCGTTTGGAATCGCCCGTCATGGTTAGTTTGGGGCTGATTTTGGGCACCACGGTCGGATCCACCCTTGC	1
663	AAAGTGGCTCCGGCGCGTAGCCTGTTAGGTTACCGTTCCTCACCCCTCAGCGCGTACAACATTCGAGTGATTCGAAAGCATAGGCTACTTTGATTGTCAGTCGACTTCCTACTCCCGGCACCACGGTCGGATCCACCCTTGC	1
664	AAAGTGGGAAGGTCTCGTCAGGGGGCCGGATGTTGAATTCGTGCTTGCGGAGTTGCAGCGATACTGATTTAGTCGTCGGACGACTTGAGGTTGGTAAGGGGAGGCAAGGCGGGGGAAAAGGCACCACGGTCGGATCCACCCTTGC	1
665	AAAGTGGTGTCAGGGCGCTACATAGAGGGCGTAAACGACTCAGGCTGGTATTGTACGTCTGGCAAGGAGGGGCGACAGCTTTTGGAAGTAGCGAGATGGTCAGCATCTTGACTGTGGCGAGGCACCACGGTCGGATCCACCCTTGC	1
666	AAAGTGTAATACATAGGCGTAACCCGCGACCATATCAAGATCCTGGTGAATTCCACCCTCAAATCTTCGGGTGCCCTTTATCAGGTCCATAGTACATCGATTAGCTAGGCACCACGGTCGGATCCACCCTTGC	1
667	AAAGTTCACGTATTCTGACGCCTAACGGCACGTCGCAGTGGTGATGGAGTGCGAGGGTAACGAAAGGTGTAGGTAACGGCAAGTGGTTATAAGGCGGGCAGATGAGGTGCCGGGCACCACGGTCGGATCCACCCTTGC	1
668	AAAGTTCCCGCTGGGGCACGGCCTAGGACGTACGGGGTGTTCAGCACAACTCTCGATATGGCTGTATATGTTGCCTATGTTCCAGGATGTGACGGGAGCGCAATCGGCAGACTTAAGGGGCACCACGGTCGGATCCACCCTTGC	1
669	AAAGTTCGGGGCACTGTCCGTGCGTCAAGAAAGCAGTAACTCCATAGTACGAAGGGACGTATAAGATAACTGCACTTTGCCACGAGCCATGTCTGTATGAGGGCTGCGGAGGTGGGATGGGCACCACGGTCGGATCCACCCTTGC	1
670	AAAGTTGACGCCAACAAGAGCTTCCTAACTGACGGCCCCCTCTCGAGCAAGCTCCGACCCGTTCCACAAGCTTCGACACGTCTAGCAGGTCTAAGCATCAAGTTGCAGCCCGCAGTTGGGCACCACGGTCGGATCCACCCTTGC	1
671	AAAGTTGCAGACTGCAGGGTGGCGTGTACGGCTGGAGGGTAAATGCTACTGAGTGCGCGGGAAGCCGCATCAGGTACAACCGCGACAAGGGGTAGAAGCAGGTGAATGTACTGAGGCACCACGGTCGGATCCACCCTTGC	1
672	AAAGTTGGACCTACGTGAAACTTGTGCTTCTCGGGTGCAGTTACTGTCCTCATGTTCTGTTGATAATGATCATATTGTCACGAAGGGCATGTCCTATCCCCTTTGATTAGATTCCCGATGGCACCACGGTCGGATCCACCCTTGC	1
673	AAAGTTGGAGGAGAGGGCGCGCAACAGGAAGTTAACTCTTATCACGCAGGTTGCCCGGATTGAATTGCCGGTGGCTCTATTGAAAGATCCGGCGGGGAAAAAGTTAGGAGCGCGAAAAACGGCACCACGGTCGGATCCACCCTTGC	1
674	AAAGTTTCAGCTTCCTATAGCCGAATCCTAGCAAGTTATGATAGTTGTAAAGGCAAGCGGGAAGGGATCCTGCTCCGACGCGGACGTTCCACTCGATAACCGCGGCTGGCACCACGGTCGGATCCACCCTTGC	1
675	AAAGTTTTAATGTGGTGAGTTTTGCAAGAGGCTGGGGAGAGCATTGGGGCGAACGCATTATCCTCTAGGAAAACACGAACCGCGTAGAGGACAATTTGGAGCTGAACCCCGATGGTCGCCGGCACCACGGTCGGATCCACCCTTGC	1
676	AAATAAAAAACGGCTCTTTGCCCCAGCACGATATACCCTACCGTGTGCTTATCTGAGAGGAATCTCGTGCCGTCCAAAGGAGTGAATAAGAGAGGCAACCCGGCTAGTTATCGTGTCCGGCACCACGGTCGGATCCACCCTTGC	1
677	AAATAACCGTGGGGGGGCGCAGTTTCAGGGGTGTCCTTGGCGTAGACGGGTTCCAAATGGATAGTATTCGTGGAGGTTGCAAGGCCTGAATAGCGTAGACACACTCACTCTTCTGTTGCGGCACCACGGTCGGATCCACCCTTGC	1
678	AAATAACTGCATGATCCCGCAGACCCGATCGTCTGTATTCGTTTAACTGAAGCCCTCATGGTGTTACTGCATGCCTCCCCATTTGACCTCTCCGCTTCTGCTAGCTGAGCCCCATTGGCACCACGGTCGGATCCACCCTTGC	1
679	AAATAAGCGCGGACAGACAACTCGCACATTAAGGCGATCTTTACGCACTTATTAGTATGCCCCAAGCGACATGTCGATTAAAAATTATTCCTGAACTTCCAAAGGCACCACGGTCGGATCCACCCTTGC	1
680	AAATAAGGCTAGACACCTTTCTGATACCGGGTAGCCCTCTGCCCAGTCCCCAGTAAAACGCTATGTAATTGTCACATATCTGTATAGCAGACTTGGGGCAGGGGTTAGTTGGATATAGGAGGCACCACGGTCGGATCCACCCTTGC	1
681	AAATAAGTGCGGTATTCGGGTAGTTAATGGGCGATGGGATCAGTTAGTACACATAACGGTGAAGTTAATGTCTCAGAGAGGAGGGGGTCAGACGGCTCTTGTGGGAGGTGAATCACGTTGGCACCACGGTCGGATCCACCCTTGC	1
682	AAATAAGTTGACTTAAGAGTTTCTAAGTACCATGTCCCATCTAGTTGGACATAGGATATCAAGTGGTACGTGTCGGAGCCGTCGTGACCATAGTGCGGGGATTTTCCTAGACGGCACCACGGTCGGATCCACCCTTGC	1
683	AAATAATACAGTTAGTATGCACGATCAGTCATTGATACGGTCGCCGGTACAGTTACGGCCACTGGAGGGCTGGTGCAGAATGAAACTGGTGCTTGAGGCGAGTGTGGTCGAGGATTAGTCGGCACCACGGTCGGATCCACCCTTGC	1
684	AAATACATCCTGACGCCAGGCTCTCCGGCCCCACGGGCCCCTCTCCTACTTTCTGCCGTCTTTTTCCTACGGCGCGTCCCCTTTTTTATGACTTAACCGGGCACCACGGTCGGATCCACCCTTGC	1
685	AAATACCTGCTCGCCTGCAGACCGCTGATGCATCTCATCTCGTCACTTATTTCTACGGTGCCCGGCTTGCCGGATGCCCTACGCGTCACATTTACGACACCATTTACCTTGGCACCACGGTCGGATCCACCCTTGC	1
686	AAATACCTTGCGCCATTTTACAGGTGCGCTCCCGGTATTGTTCATTAAGTAAGGCGGCTCACGCACGCACAGACAACTGTTTCGGGTGTGTGAGCACCGGCGCTGTGCGCATAGGCGGGCACCACGGTCGGATCCACCCTTGC	1
687	AAATACGACAGAAACCGTGGCTCGATCTATAGATTATGATCCACGTTACTTCATCCGCTCCCTACTCCATGCCCCGGAGCTGCTCTATACACCCCCGGTACGCTACCTTATATGGCACCACGGTCGGATCCACCCTTGC	1
688	AAATACGGCCACGCATCCTTCAGGCTCCTGGCTCCCCACGGCGCTAACTAATCAACCTTCGCCGCCATTGGCTACAAAATAACCACAGTGCTACCCCGATCAAAGCCTCTCACTCCAGGCACCACGGTCGGATCCACCCTTGC	1
689	AAATAGATGAGACAGTGCGGGCGGTTCTCGATGCAATCCGCGGGGAGAGCTTAGTTTACAGAGGGTCACGTCGCAGTTAAAACGGCTTAGCGAGGCAGGCATAAATTTTAATTCTATTTAGGCACCACGGTCGGATCCACCCTTGC	1
690	AAATAGCGGGCCCATATTGAGCAGGTATGAGGCCGAGGGCCGTAGGCAGGACTTTTTGATGGTCGATCTTAATAAGGGTTAGCGAATTCCAGGTTGGACGGCTGAGGATGCGTGGCACCACGGTCGGATCCACCCTTGC	1
691	AAATAGGCCTGCTCTTCGCCCAATGGTGTGCAGGAGTGCGTTTCCAATCTGTTGAGCGGATCATCCCATCGGGGATTGCTCTAGGAGGCTATACGACTCAAACTAGAGATTGTGGCACCACGGTCGGATCCACCCTTGC	1
692	AAATATATGAACCTTTGCGTGTGGAGGTTGTGAATCCGGATTGCAATCCGGCGGGCTATATCTTTGAGTTGGTGAAGGGGACCCAACGCTGGAATAAAGTGTCCGTGACACAGTGACGGAGGCACCACGGTCGGATCCACCCTTGC	1
693	AAATATCACAATGCAACGTTGGCAAAATAGCGCGAGCCTATGAAATTATGGTATCGCATATATTAGTCTCACTTCAATGATAGTTACGCACTTACTGCGTCGGGCACCACGGTCGGATCCACCCTTGC	1
694	AAATATGAAAGCGGCAGGGATAAATGAGGAGTCCAGGAAAGGAATTTCGAGCGTGGCTGCGGCAGGAGAGTCGGATCGAAGCCTGGCAAGCATACTGCGACTTGGGCCCCCGTGAGACCGGGCACCACGGTCGGATCCACCCTTGC	1
695	AAATATGAGGGTATCAGTAGACTCGCATGGAGTCGATATGGGTGGGCAAGAGCCTGTAAGACGAATTGGTTAGGAGGACCGGGCTCGAGCGAACCCTTGGGGGTTACAATAATGGCGTAGGGCACCACGGTCGGATCCACCCTTGC	1
696	AAATATGCCTCCTCCCTTTCGGCATTGCGCGAATCCCCACACCGGTGAAACCCTAAGCGACTTAGGTTCCGACTTCAGCATGCGGCAAGTTTTGTCATCAAAGCTATCCGCGGTTCAGGCACCACGGTCGGATCCACCCTTGC	1
697	AAATATGTAAGTAATATGGTTGGTTTGAGCGGGATATGACGGACTCGAGAAGCGATATACTGTAGCCGTGCGAGGGTACGGGGACCTCTTCCGGGGGATCTGATGTGTCGTTCGGAACTGGCACCACGGTCGGATCCACCCTTGC	1
698	AAATCAACTTGCCGTTTGGACCAAAATTAGAGACTGGGTTACACCTTCAAATAGCCGGTATCCGGGGTAGGGGTCAGTGTCTTGGCGATCGTAATGAATGGTAGTGTGCATGGGGTACGCGGCACCACGGTCGGATCCACCCTTGC	1
699	AAATCAATCTCGATTAGCACTGGAGAATTCGCAAGAAAGTCAATCTGTCTAGCTACTACAATGGAGATGGCAGCGCAGTTTAGCTTCTGAAATGAACACAGGCGGGGTCGAGGAGTGAGGCACCACGGTCGGATCCACCCTTGC	1
700	AAATCAATGGGTCGATGTTCCCTCTGATCTCTCACATGATATCCGAACTCACACGGACTCACATCTTAGGCAGTTTGAGGAGTGTCTTCATACGAGCTTATAGCTTTTCTTATGGCACCACGGTCGGATCCACCCTTGC	1
701	AAATCACGTACTAGGACGTTTAGCGTGTAAAAAGGCATGAGTGTTGCCTCACAATCTGGCTGAATGGTGAGTGGGGAGGTAGTCAGTGCAACCGCGCCGGTAGGTCGAAGGCGGGGACATTCTTCTCTCTTTGTCGGGGGAGACAGGGAATGATGAGGGGGGTGAGGCACCACGGTCGGATCCACCCTTGC	1
702	AAATCAGAAACTTGGCAGCTGAGGTACTCTCACCAAAATGCGAAACACTCAGTGTGTCCCAGCGGCCTCCAGGCGGCTATAAACCGGCCAGCTGGTTCTTGTGAAGACAGTCAACGGGCACCACGGTCGGATCCACCCTTGC	1
703	AAATCAGCTAATGGTTAACTAGAAGCTTTGTACCGAAAACGACATCCTTGACACAGCTCCGGCCGCGCTTCTCCCAGGCCCGCTAATCGTCTAGTCCATGAATTCATGACCATAAACCTGGCACCACGGTCGGATCCACCCTTGC	1
704	AAATCAGCTACGCGCAACAGAAGAGAAACTTGTTGCGTGCACATGCCCAGACAGATTAATCGCGTGTGTCGAGATAGGGGGGCAGGCCTCTACTTATAGCAGGGGAATGGACTTGTAAGGGCACCACGGTCGGATCCACCCTTGC	1
705	AAATCAGCTCCTGTATATTTAAACCGCCTTCCTAGTCAGAAATCTATCATAGTCATTGGTCCAGCTGCATCTCTGATATTTCCTCGAGCTAAACGCTTAGACAGATCCCTATCGCCGTGGCACCACGGTCGGATCCACCCTTGC	1
706	AAATCCACATCCTGATGACGATCATAATTCTGGGTGGTGATGGCCGAGACGGAATATTACGCTCTATGGTATTACAAGCTCCCGAGATGCTGGCACAGTGGAGCGTCGGCGCCCAAAGTTGGCACCACGGTCGGATCCACCCTTGC	1
707	AAATCCACCCGGCGTTTCAACGCGTTCAGTGTCCCACCAGGCAAATAGGCGATTTCTTGTTTCCCCGAGATCGTGGGGACTGTAACGTAGCCCTACGCACTAGATCTTAAGAGCTGGGCACCACGGTCGGATCCACCCTTGC	1
708	AAATCCACCCTGTTACGGGCTCATTCGAAACTAGTCAATGGGACGCATGGGTGCTACAGTTAAAGAAAAACAGTCTAGCCGCACGCAGGCTTTACGGATTATAACAGGGGCCGCCAGGGGCACCACGGTCGGATCCACCCTTGC	1
709	AAATCCACTCTGCTCGTGCTGGTAAGCTCGGAGCGAGTTTCCCACAGGTCTAGCAATTTACACCCGTCCGCCCCAGTTATTTTCCCACATATGCAATCGGTTGCATGATAGATTTCGGCACCACGGTCGGATCCACCCTTGC	1
710	AAATCCAGACTTTCCCCAGTTCCCAGTTTTAATAAGTTGCTTAGCCTGCTTCCCCAGATTGCGGTTTGTATCGCACTGAAATTTAAAACCACCGATTCCTCCGCCTTGAGCGCCGGGGCACCACGGTCGGATCCACCCTTGC	1
711	AAATCCATTAGCGCTGATTCGACTCGCTGTCGCAGCTGACAATTATACGATCGGACCGCGGTTGCGGTCTCAACACTGGATTGCACAAGGGATCGCGCGCCTTGCCTTCCTGACTGGGCACCACGGTCGGATCCACCCTTGC	1
712	AAATCCCGGTACGTGTCGGTAGTACCGCTAAATCCCCTAACACGGACGCCTCCGTAGACAACTGTGCTCCAATTACCACCAACTTCCACTGGACCGATGTTTGCCCACAGGCTTAAACCGGCACCACGGTCGGATCCACCCTTGC	1
713	AAATCCCTACTACTCGGCCCGAACTTTCCAACACTCCACCATGCCATCAACATGTTACCTGAGCTCACTGATGGCCTGATCTGTATGAAAAGATTACGGCACCACGGTCGGATCCACCCTTGC	1
714	AAATCCCTCTGTCCGGTGTGCGGAACGGGGAATTGAAAGGGAAGGGATAATTCCACGTCTAGAGTATTAGTTTGTCTAATAAGAGGTGTTGGGCGGGGTATCAGCGCGTGACGATGGCTGGCACCACGGTCGGATCCACCCTTGC	1
715	AAATCCCTGTACTCAGGCGATGACAGACAGCCACTTACATCAGTTCGAACCCTACCATTATAATTTTCCAGCGAATCTTTACACACTTACAAAGATTAGGCGCAGTATGCTTTTAGGCACCACGGTCGGATCCACCCTTGC	1
716	AAATCCGCCAACACCATGACCCGCGGGGTGGTATGGTCGCCACATTCCCTGATTCCCCCCACGAACCTCGATAGCCTTATCGTGGGTTTGGGACTTCACCGTGACCCGTAACACATGGGGCACCACGGTCGGATCCACCCTTGC	1
717	AAATCCGCCTGCCGTCCTGTCACCCCTCGCGTATGTCCATGAAGGGGGCGTAAGTCATCCGCTCATGCATATTGCAGGGAAGCGCCGATGCTTGACGCATCTCCTCTGCTGGCACCACGGTCGGATCCACCCTTGC	1
718	AAATCCGGAACCCTCCAGCATACTAATCCTCATGTTTGTGCTAAGAAACTGGAAACCCCGCCCACCAGGCATTTCATATTAGGACCGATTCGATATCCCGTTATCATACCAATTTTGGGCACCACGGTCGGATCCACCCTTGC	1
719	AAATCCTCCACCCAGGACCGTCATGGGGTTCGCACGCTCGGGCGCGCGCCAGCCTGGTGGATGGTGATTGTGCGCGGAAGCATTTCGGGGGGTGGGTTAGGTAGCGGTTCGTTGAAGAGGCACCACGGTCGGATCCACCCTTGC	1
720	AAATCCTCCTTACCATCCCTGCACCGCGCTGGGTGCAGGTAAGGTCGCCAATAAGGGGTACTCTCCGCTTTAGCCATTGGCTCATATCCGACCGACTATTGCCCGAATTGTATGGCAGCGGCACCACGGTCGGATCCACCCTTGC	1
721	AAATCCTGGGCTTCGTATTGATCTCAGGTATTTGGTAAGTACTAAGCAGGATGGGGTAGAGGACCGAAAGTTTACGGTTATTATGTATAAGGACTATTAGGGCCCGGTTAGACGCAGTGTGGCACCACGGTCGGATCCACCCTTGC	1
722	AAATCGACATCCCTATCCTTTGTGAGCGTCCGCAACCTTAAGCTGCTCCGTTCACACGTGTCCATGGCTTTCGAAAACCCTCCTCATCCGCAGGGTTGCACGAACTCAAGTCGACGACGGCACCACGGTCGGATCCACCCTTGC	1
723	AAATCGCCCCGGTCGTCGTAGTTACTGCGCGCCTCCCTGGTGCCGTCATTTTTCAGCTATTCGAGTCCTGGGAGCCATCCACCCACTCCTGTTTACCTCTCACGCCCTAGGCCTTATGGCACCACGGTCGGATCCACCCTTGC	1
724	AAATCGCCCTATCACACACCTGCGCTGACTTACAGGCTTCAGGCCTTGAGAAAACTAACGATTGATGTGCATAGAACCCTATCTAGTCTAATGCCTCTATAGTTTTTACATACAAAGGCACCACGGTCGGATCCACCCTTGC	1
725	AAATCGCCGCTCCACCCGCACGCCACCTCGCTTGGCGGAAGCCTTATCGGAGTGTACTGCTTTCTTTGGAACCCTTACGCTTCCAACAGTCGCTCCGTGCCTGACCCTTGCTGGCTGGCACCACGGTCGGATCCACCCTTGC	1
726	AAATCGGCACACGTCTACTTGGTACGACAATACGGAGTCCTAATATCCCCGCGTGGAGGGCCCTTGCCACGCGGCACCCTCACATGTAATTCTATTGCATGCTCTCACGGTCGCCGGCACCACGGTCGGATCCACCCTTGT	1
727	AAATCGGCCCCCGGCGCGTCAGTAAGTCAGGTTAAAGGCATACTGATCTATACTAGACATCCTACAGATTGTTCTCAAGAGTTCGCGGGGTATAGTACCTATAAATATATGCGTGGCACCACGGTCGGATCACCCTTGC	1
728	AAATCGGGACTATCATGAAAATCGTTACTCAAATTTGGAGCATCCATTCGGAGTCGTAGCCGTGAATGATCCTGGTATGCTGTCGGATTTATGAAGGACGTCTATGGGGGCACCTTCGGCACCACGGTCGGATCCACCCTTGC	1
729	AAATCGGGAGAGGGTTGGGTGGCGATGCGGGGACGAGTTTGCGGACAATGCGCGTGGGTCTGCCCAGTGCATGAACTTGGGGTGTAGTAGTTTGTCATGAATATGGCTTACTGGGGGGCACCACGGTCGGATCCACCCTTGC	1
730	AAATCGGGGCGAGCTATTGGCCCGCTCCAACCTCCCCAACCTCAGCCTTCCATACAAACTCCTCTGGAAGTATGTCAAATACAGACCTGGCACGTTGTTACGGCGCTGTACCATAGCGGGGCACCACGGTCGGATCCACCTTTGC	1
731	AAATCGGTACGTGCGCATAGGCAAGGATTATTGGACCGCTGTACAGGGTTGAGGGCAATGACGGAGGTAGACGCGGACCTGTCGCTCACACATGCGAATAGGGCCGGTTAGGAGAGTGGGCACCACGGTCGGATCCACCCTTGC	1
732	AAATCGTCCCCCGAACCGCACGACTTTTCTTCTATCCATCCACACCCAGTTACCACCCCTTTCTGTGGGCTCTTCTCGGTAATGCATTGCCTTACTTCGTTGCCTCTTAACTCCTAGGCACCACGGTCGGATCCACCCTTGC	1
733	AAATCGTGCAGTCGCCTGAAGTTTAAAGTGCGCGTATAGTTGGGTGTTGGGGCATCCAGGGTCACTCCATGATCCAACCTGTGGACATGAGCAAGTATGGGAGAATACACCCCGAGGGAGGCACCACGGTCGGATCCACCCTTGC	1
734	AAATCGTGCGTTTAAGCGGGGTAAACCTTTTGCGGTGGTGTGATGGGGCCCGCCCCGAGCGAGAGTTCTCTATTGTACAGTCAACGGGTATAGAGGAATACGACAACATTTGCGCACCGGGCACCACGGTCGGATCCACCCTTGC	1
735	AAATCGTTCTCTCCAGCTGGCCAAACATGTTCCGGTCCCGAACCCCGCAATCTGGTCCCCCCGCATCTTTTCCAACCCGCAGCTGTTCTATATAGACTTCCTTCTTAGATGTTTCGGCACCACGGTCGGATCCACCCTTGC	1
736	AAATCTACAGTAATCGAGCCACCAGGGCCCTGCCCAACCCAAGAAGGCGCTTCCGTTTAAAAGATAAATTTTGCGCACCGTTAGGATGTGGTCGCAGGGCCTAATCCCTCAGCGGGGGCACCACGGTCGGATCCACCCTTGC	1
737	AAATCTATCGAACAAGTCGGGGCTGAGGATCAGCTGGCGAGGAAGCGACATGCACGAGGATCTGAGTGAGCAGGTCGCTTAGAGACTCGTAGGCGCTATAGGTATGCATAGGCCTAGGGTGGCACCACGGTCGGATCCACCCTTGC	1
738	AAATCTCAATCCCACCTCTGCGCCTTGCATCATCGCCTGAAACTGAAGTACTGACAGTATTGACATGTGGCTCCGGCTTCCACGTTTTAACCCCTGTCCCGAGTCACTCCGTGTAAGGCACCACGGTCGGATCCACCCTTGC	1
739	AAATCTCGTTTAACATGCTCGACGCGCGGCAAACCGGCCACGTAGTGTGTGGTGCACCCATGCCAAATTGTCCCCCTAGCAAAAGGTGTACCCCAACCATGCCCCCGAACTTGGCACCACGGTCGGATCCACCCTTGC	1
740	AAATCTCTTGTACATAACGCTGACAAAAATCGAGCAGCGCTGGTTCTCTCCATCGCACTCAGAGACGCACCCGGCGATGTCTCTTCGGTGTTCGTCTGGAGCGAGCTCTGGATCCGGACGGCACCACGGTCGGATCCACCCTTGC	1
741	AAATCTGACGACACGGTGTGAAATGCGGACCTGTAGGGTAGTTTATCCAGTGGTGTTTTAGCGGAGGAGGATCACCACGCACTGCCCGCGTTTGCAGAATAGGTTCTGTTCTGATCGGGCACCACGGTCGGATCCACCCTTGC	1
742	AAATCTGAGCGCTCATTCAATTTCGACTTCCTACAGGCCGACCCGATATAACCAATCCGGTGTAAATTTACCACTGTCGTTAGGATCTTATGGCTGACTAGACATCTCTCGTAAAGGCACCACGGTCGGATCCACCCTTGC	1
743	AAATCTTCGCGCCCCACCCACCTCACTCCCCAACCTGCGGAGTCTCCCCTCTTCGGCCTGCCTACCGTCACATTTGTCGCGGCCGAAGCTTGGTCCTTCGCTGTGCACCACGGTCGGATCCACCCTTGC	1
744	AAATCTTGTTACTGCGGTAGAATGCTCTGACTAAAGGTAAGCAGGGTCGGATAAGCACGCGAACAAAACGGCGGGGTGGACATGAAGTTCGGGCGGTTGGACTGAGATTTGGAGATTGTGGGCACCACGGTCGGATCCACCCTTGC	1
745	AAATGAACATACAACACGCTCGGTGCCCTTCCGCCGCCTCCGGGCACGGGGTGCCAATGCTATTGCATGCCGAGGCCGCCAAACTGTTCACATTAGATACGTACTCATCTGGTACCCGGCACCACGGTCGGATCCACCCTTGC	1
746	AAATGAAGGAGGATGGACAAGTGGTTGGAGTTCGAACGGACCCATATGACGCGAGATCGGGACTGGCGGTGAGTTGGCTTCCATGAGTGAGGGCATGCACCTAGCTGCTGGGCACATGTGGCACCACGGTCGGATCCACCCTTGC	1
747	AAATGAATTTTTCACCATCAAGCATGGTCAGCGGTATATGGGGCTCGGCCCCAGCGCCGGCAATACTTGTCTTCAACGTGTACAGGATTGGACATAGTACGGCACCACGGTCGGATCCACCCTTGC	1
748	AAATGACCACCATACGTCCAAGCTTGATTTTGGTGTAGTTTCTTCATATCATGTAGCTTGTGGCAGCACTTTCGTGCCCCCGTAGTTTCAGCGAGCTGAATCCAGGCACCACGGTCGGATCCACCCTTGC	1
749	AAATGACCCAGATACGCACGTCCGTAGTTTTACACCCCACATACCGCTCTGCCAGCGCGTCTTTGCAGGCCGCTCGTGCACACTTCATAAACGCTGTGTTCCGGACCACCCCTGCGTCCGGCACCACGGTCGGATCCACCCTTGC	1
750	AAATGACCGCAACACCCTGTTAGACCCTTGAATCTCCGCCCTGCTGCGTACATCCTTGACACCGTGGTCATCGACTACCAAACCTGGTCGCTTAGGCAGCCGAGCCAGCCTTTACCAACGGCACCACGGTCGGATCCACCCTTGC	1
751	AAATGACCGTAGACAACATGTGGCAGTTAGTTGTAGCGCGGGCAGCATGTCTAGTGGTACTGAGTACTTGTAGCTTTCGGCATTCTAACACCATTGTTGAGCGTATAAGTCACATAGGTGGGCACCACGGTCGGATCCACCCTTGC	1
752	AAATGACGGTATGAAAGTGGGCAGATATTGGAACTATCATATCATTAGGGGACTAGTCCTGGTGGGTGATGGGTGGGGGTGACGGTCGCACTAAGTGTGTGAGGGAGGTTGAAGACGCGGCACCACGGTCGGATCCACCCTTGC	1
753	AAATGAGCGCTATTCCCCAACGACCCACCATGAAGCGCGTAGTGTTTCCGTTAGCGTATCCATGTGGAGATCCATGTCAATTTGGTTGGTCGAGATCGACCCATGTGGCACCACGGTCGGATCCACCCTTGC	1
754	AAATGAGCTTCCAACAATCGCAGGACTGATCAAAGCCAGGCTGGGCGTATATCCGTATGAGTGGTAGTAGGGATGAGCTTTCTACGTGTGAGAGTTGGGTCGCAAGCGGATTAGGCGCGGGGCACCACGGTCGGATCCACCCTTGC	1
755	AAATGAGTTTGATAGTTGGGGCGGCGAGGCGATCTTCTGCGGCGGTAAACGTGAAAGGGCAAGCAACTAGTAGTACTCGCGGATGAGTCTAAGGGTGTGGACAACCCCGGCAGGGATCAGGGCACCACGGTCGGATCCACCCTTGC	1
756	AAATGATCAATCCATCCCCCCAAGGTGGGTAAGCTCTGGATAAAATCGTCCAACCGGATAGTTTCGCGATTTATATTCACTGACTCCCCGGTGAATCATGCCCAGATCCTAAGCCGGGCACCACGGTCGGATCCACCCTTGC	1
757	AAATGATCGCTACTGAACGGTGAATCAGAATGATTTCTTTGCGTCACTGATTTTGGACAGGGTTATGAAGCTATAATTTCCCTGACTCCGGGAGTGAAGTCCGAGAGAGGTTGGGACAAGGCACCACGGTCGGATCCACCCTTGC	1
758	AAATGATGGCTTTGGGAGGGGCTGCGTGCGATGCGGGGGCGCTACTAGCCGATAATAAGGGATTTAACCGGTAGTGCATCGAGGAATGCGTTTAAGGCACCACGGTCGGATCCACCCTTGC	1
759	AAATGATGGTATCCTACGAGTTGTGAGTGAAGTTCTCGACGGCTGACAAGGGTCCGAAACTTACCGTGCAATTGCTATCGTCGGGAAGAAGCGTGATACAACTGATGGGCGCAGATTGGCACCACGGTCGGATCCACCCTTGC	1
760	AAATGCAAGGCTATAGGGCAATGGCCGCTCCACGCCCCCCAACGCCTCGTCTCCCTACAGATACTACCCCTTCTCTATTCTACGTTGGGCTAGTAACTCTTGGCACCACGGTCGGATCCACCCTTGC	1
761	AAATGCAGAGCATTTGGAATGTCTTACCAGCTCGAAAAGGGACTGTTCATTCGGAGTATGCACCGCGGTGGGATCGACGGATGGAGGTAACTCGTCGCTACGGTTCGGGTGGGTGACCTCGGCACCACGGTCGGATCCACCCTTGC	1
762	AAATGCATGCAAAGAACGGAAATGGCGTTGTGGGTATAGAGCACCTCATGTATAAGAGATAGTTGATCAAAGGTTGGAGGTGGGGGTCAGAGTCGATGTACTCACTTCTCCTTTGGGAGGCACCACGGTCGGATCCACCCTTGC	1
763	AAATGCATGGGTTCCCACGGTTAGGCCTCGATGCGCCCCGATGCTCCCTCGATTCTTATGCTTGCGAGATATAGTGGGCGACCACCAATGTACGACCAAACTACCACGACTAAAACCGGCACCACGGTCGGATCCACCCTTGC	1
764	AAATGCCAACGGCAGACTGAAGGAATCGGGATTCCTCCTCGGCTTGACCCAGCGCGTCGCATTTGGAATGCGACTCTTACGGCCGGAGATGGTGAGTTCGCATCACGAACCACCGCCGGGGCACCACGGTCGGATCCACCCTTGC	1
765	AAATGCCAAGGGAAATCTCTAGCCTCTCCCGTGGGGCTACACAATATCCGAGATGATCTCAATTCGTGCGTGCATGAATCACGCGGCAGAACTTTGGGAGCCGTTGCTTACATCTTGGAGGCACCACGGTCGGATCCACCCTTGC	1
766	AAATGCCCCGTCCACACATACTAGGGTCGTTAGCTCCCGATGCACGTAACTCGAGCTATCGGCTTGGAAACGGCGCTGCAATAGTTGCACGGGCTTTTTAATCACCTCGGGAAGAGTGGCACCACGGTCGGATCCACCCTTGC	1
767	AAATGCCGGACTTAGAAAAGTCTGTGGATAAAATCTTACTTGAATCGAGCAAAGGAAGATACTTCCCAATGAGAGCGCAGAATGAGGTATACCCTTGTATAGCACGGCGTATCTGACAGGCACCACGGTCGGATCCACCCTTGC	1
768	AAATGCCGTACGCCCCCCAAGCCCCCACCAACCCGAGATCGGCTCAAGCACGAAATCTGCATCTAACGCGATAAGCGGCCAGCAAGATTACGTATCGTTCTGCTAGAAAGCTTAAACGGCACCACGGTCGGATCCACCCTTGC	1
769	AAATGCGATGAGGCCTCGACCGTCGTAGGTGTTAAGGGTGTAGTGTGCTTGTGTAGGTTAGAGGAGTATCGCACTTGGAAGTGGCAACGCGTGCATGGTTCTCTCGGCACCACGGTCGGATCCACCCTTGC	1
770	AAATGCGCGGGCCCCAGGACGGTCGTCTTACTTGATCGGTGTGTGTTGGGCAAACGGCCTTCTTGCAGATCTGGGTAGTCGTCAGTCAGCTGAGGTCTCATCCTACCCCGGCAGGCACCACGGTCGGATCCACCCTTGC	1
771	AAATGCGGACGCTAACAGCCCGCGCATTCGCCCAACAGCACGCAGCAAGCTACCGTATGCCTCAATAACAACCCTTGGTCGCCTTGCATCACTGGATCCTTGGCTCGTTTTTTTAAAGGGCACCACGGTCGGATCCACCCTTGC	1
772	AAATGCGTCAACTCAGCTGGCCGACACTAATTCCTCGAAAGTATTTCGCCGCATGCTCCAGTCATATATTATGACTGTGTTCATTGGTTGTGATCCCGTAGTGCGTAAGGCACCACGGTCGGATCCACCCTTGG	1
773	AAATGCTCCCCAAGGGGGCTCAAGACCCCTACTCATATTCCCCCCTTCGGAACCCGCTAGTCTGAATACCCGTCACCAAACAACGCCTTTTTGGGGCACCACGGTCGGATCCACCCTTGC	1
774	AAATGCTGCCTAGCGAATAATTCCTGGGTCGGGGAAACGGGCGTGAAGAGCTTGTGGGTGCCTGACGGTGTGGCGATAGAAGTTTGCGTATCGGAAGGGACGCGCACGGCCTAGAAACGGGGCACCACGGTCGGATCCACCCTTGC	1
775	AAATGCTTAATGGGCTTTCTATCACCTCTCGTCGTCCATCCCTCACACCGGGTCCCGCCGTGTACACCAAGCGGGTTAAATGCAAAAGCCAGAGTCAAGATCATCAGAGCGGTGTAAGGGCACCACGGTCGGATCCACCCTTGC	1
776	AAATGGAACACCAATGGTCGTACCCCTAGAAACCAAAACTGTCATTAGTATTATGCTCTTAGGCGTTGAAAACGCCGTGAGCCACCGTATCTAGCGTGGCGTGGGGCTTTTGGTTGAGCAGGCACCACGGTCGGATCCACCCTTGC	1
777	AAATGGAGAAAAACTGCTACTAATCGACACTCCCATGACTCGTTGTTCTACTGACAAACAGCTAACGCTCCACCTTCGGCTTGTTACCCAGTGAGCGACGACCACACTAACAAGGCACCACGGTCGGATCCACCCTTGC	1
778	AAATGGAGGCTAGTCGCAGCAGAGATTCGACGCCGACACGAGCCATGCCAAGTAGGGTTACTTGCTGTATGTTACGGGTAGTTCTGGATTCGTCTAACAAAGTATCGCGCATAAAGAAAGGCACCACGGTCGGATCCACCCTTGC	1
779	AAATGGAGTTGTAATGACGCGAATAGTTTGTGGGGCGGCCGAGGCATTGCCTAATTGGGAGGGGGGGGATATTAGACTCAGGGCGGTGACTAGACATTGCAATGACTGGGGAGGGGCACCACGGTCGGATCCACCCTTGC	1
780	AAATGGCATTAAATAGGCGCGGAGGCCATTGGGGCATAAATATAAAATCGCCGAGGTCTAATCACTAGGGGAGTGTACTCCATAGAGTGCAGTTAGTGTTAGCTTCAAAAGGTACTATCGGCACCACGGTCGGATCCACCCTTGC	1
781	AAATGGGGTATGCCTGCTGATTAAGCACCCGGCATGGGCCCGGTGAACGGCAGGCCGGTAGGATCATGTTGGTGAGTTCGGACGGCGAATCTAGCGGGGGATGGTAATGTACCAGGCACCACGGTCGGATCCACCCTTGC	1
782	AAATGGTGAGTCCTGGCGGGCTCTCGGATATTGGATAGATGTGAAGGGTTCGACTCATGCTGGGCATTCTATTTGAGAGACTGCCACAAGGTCAACGGCGTTATTGGGCGTACAGGAAGGCACCATGGTCGGATCCACCCTTGC	1
783	AAATGGTGTCTGGGAAAGAGATGACGGTGGAAGGATACACCCGAGCGTAAACTGTACGACAATTCTTTGGAACTGAGATGGCACCCTGAATAATCTGGTGGCTGGGTGTGCGCAGCACGGCACCACGGTCGGATCCACCCTTGC	1
784	AAATGTATGTTTGGCACTAGAAATGAACGATCCTAGTTGAAACACAGGACGATTGTGACCTATCTCGGACGTGAATGGAACCCAACTTTGAGCGTCGCGTTCGCGCTGATAGGCACCACGGTCGGATCCACCCTTGC	1
785	AAATGTATTTCGATTTGCACATGGCAGAGTATGGTAGCTAGTTGGGTGCGAGGTGTGAAGGGGGAATGAACCGGCAGACGGGGGTGTAATAGACTTACCGGGAGATAGTAATAGGCCCAAGGCACCACGGTCGGATCCACCCTTGC	1
786	AAATGTCGGGGCGTGGCTATCCGGCGGGACTGGAGTCCTGAGGACGGTGGCTGCTATGGGCCGCAACTAGGGGGAGTCGGGACTCTGGCGGCAGAGACTCCTTATAACAAGTTTAAGACGGGCACCACGGTCGGATCCACCCTTGC	1
787	AAATGTCTAATGACAATTATCGGCCCCGCAGCGGTATCTCCCCGGTCCACATTGGGGGCGCCTAGCATGAGGGAGCTAGGTTAGTATATAGACAAATCACACCGGGCACCACGGTCGGATCCACCCTTGC	1
788	AAATGTGTGCTCTCGAGCCCAAGTCCAGAGGTTGGGTTGACTACAACCACCATATCGGCCGTCTCGCATCCCAAAGTACCACTTTGCGCGATCTGTCGCACTATGTTGCATATCACGTGGCACCACGGTCGGATCCACCCTTGC	1
789	AAATGTTAAATAGCACGTCCGACCGGCACGCCTGGCTTGAACTAACGGCCCTACTTCAGAGCTTGAATGATCAGGTCCGAGCTCAAGTCGGAAACGTGCGCTTTGCACGTCAGGCACCACGGTCGGATCCACCCTTGC	1
790	AAATTAAACAACCAAAATTGGCAGCTACGCTCGCGCGACGGATTTCTACACATGGATGAAACTTGGATCGAAACCTTCTCCCTCGTTGGATTTTGAAGAATTCACGTCTACCTTCAGGCACCACGGTCGGATCCACCCTTGC	1
791	AAATTACAAGTGCCCGCTAATGTCCTTCGCTCCCCAAAACTATTCGCCAACGTTCCTATCTTACAAGTTCAACCCTCGGCGGGTACTCCTGTTACGTGTCAGACCCACTAGTCCGGGCACCACGGTCGGATCCACCCTTGG	1
792	AAATTACAATCACGGCGCCGGCAGATACTTCTGGGACCACACCCTTCCCGTCGTGTCCGACCTACTCTCTCACGAATAATGTCACAGCAGCCAGTCTTCATTTTTTTAACCAATTGGCACCACGGTCGGATCCACTCTTGC	1
793	AAATTACGCGTATCAACGCCGCCACGCGTACGAAACCATCTCCCCCCTTACGGCGTTGTCCCCATGCGTTCAACATCAAGTATTTTCTGCCTCCTCTTGTGTCTAGGTAATTCAGAAGGCACCACGGTCGGATCCACCCTTGC	1
794	AAATTAGAACAACGTATTGAGCCGCAACAGGCGGACTAAAACCGTGTCAATAAACCGCAGGACCTGCCCCACCAACATTCGTTGAGTTTCGAAGCCGTGCAATTCTGCATTCCTACTGGCACCACGGTCGGATCCACCCTTGC	1
795	AAATTAGAAGATGGGATGGAGACAGTGCTTTGCAATGAGCGTCCGCAGTGTAGGGGACATGATAAATCTAAGTACTAACAGGTATCGTTCTGAATAGCGGGTTTTTCGCCGCAGGCCTAGGCACCACGGTCGGATCCACCCTTGC	1
796	AAATTAGCTGCGGGTAATATTGCGAGCCTATAATTAACATCTGAGGTGTCCGACCGGGTTTCAGTGCCCCCAGTACAGGGCTGCTATCACACATTCCCATGCACGGTAACTGCGAGGCACCACGGTCGGATCCACCCTTGC	1
797	AAATTAGGATTGACTGTCCACGAGGAACGTAGACGGGTATGGACAGCGATGGTCCGTCGGGATTGAATTACAAGCCTTCTAAGGGAATTATGCTTAGTTGCAGATACCTAGAGGCTGAACGGGCACCACGGTCGGATCCACCCTTGC	1
798	AAATTAGGGCCACCGCGGGGGTAGGGAGTGCCGGCGAACGCTTGTTCTCCGGATCTGTCGGTGGGAAACTGCCTGGCTCATGGTTCGAGGCGATATAAGATAACAAAAATTTCGATCACGGCACCACGGTCGGATCCACCCTTGC	1
799	AAATTAGTGCCAAGGTCCGTCCAACCTCTTACTTTACATCGTAACGCCCCGACCACTCCTCAAAATCTAGCCGTTATGCGGCGAGATCCGACACTGCTAGAATAGCTCTGGGCACCACGGTCGGATCCACCCTTGC	1
800	AAATTATAATGGTATGAAAAAGGCTGTTATCATCCAACATACATAAACGTTACACATATTAGCAGGAAGTAGCTGGTGAATGGTCAGGGTGAAACAGGGGTTCCTAAAGTGGGCTTTGGCACCACGGTCGGATCCACCCTTGC	1
801	AAATTATAGTAGTAGATGCGTCACTTGCCGACGGTGATGCTCTCCTTATCGCGTACTCGATATCCACCTATTCGATTCTATCATACGTTTCTTCCCTCCCGTTACACCTCCCTTCGGCACCACGGTCGGATCCACCCTTGC	1
802	AAATTATGTGGTCACGAATGCCACAAAGCCAAGCGAATGAGGGAGCATATGCGGGCTTACGGATTAGGTCGAAGGGTCAGTATGTCGTCGACTGATGAGGCTTTAGACTCGGCACCACGGTCGGATCCACCCTTGC	1
803	AAATTATGTTGGAACAGGGAAGGGGGCAGGGAGAATTGAGGCAAGACCATGTATGATATTTCAAGTTCAGATTAAGTGGTCTTAGTGCATTAGTCCACGTGGATGCCGGTCCTACATTGGGCACCACGGTCGGATCCACCCTTGC	1
804	AAATTATTGTCCCGGCTTTATACTGTTGCTGAAACACTGTCGGTCGGACGCCTCTTGAGCAGGCAGCCATGTGTTCCAGGATTCCCGCCCGTCGCAGCTTTTCTCAGCCTTAGGCACCACGGTCGGATCCACCCTTGC	1
805	AAATTCAACTCGTTCAGATACCTTCACTCCCGTCATCTTGCTTGGGTCCAGAGATAGCGCTTCGGTTGTCCTTACCGGCACATTGTCCGCGCCGAGATTTGTGTTCAATGCGGCCCGCCTGGCACCACGGTCGGATCCACCCTTGC	1
806	AAATTCCAGAACTGACCACGTGTATGGCGCTGGTCCCCCCACCTTTTCGCTTCTCAGTACCCCCGTACCGCCTGCATTCCCCTCACCCACATCCTCTTGTTATGACACCTCGCTCAGGCACCACGGTCGGATCCACCCTTGC	1
807	AAATTCGGGCTCTGTATAATTTCTGGAGAGGTGGTACTGACCCCGAGGCGCAGAAGGTTGGACTTGTGGGGTGAGACGCTGCCAGGCTGGTCCATATAGTAAGAGGCTGCCTCATCAGCGGGCACCACGGTCGGATCCACCCTTGC	1
808	AAATTCGTACCACTGTGTCAAGAAGTTGCGAACCTGGTGGGTCTACACTAAAAAAGAGGTAGAGCAAAAGCTTGGGGCCTTCCGAAGCGTAAGAACGTAAAGGCTGGGTGGGCACCACGGTCGGATCCACCCTTGC	1
809	AAATTCGTGGGCGACATCGATATCACCTGCCAGGCCATCGGTGCGGTCACCAACACCACGGAGTTTTCTGGTGACTCCGTCGATGAACCAAAACTCTCAAGTTCCCTGCGGACTAAGGCACCACGGTCGGATCCACCCTTGG	1
810	AAATTGAGCAATCAGGCTTATAATCGGCGGGGTAGAGGCAGATTGACCAGCACATTGTTCAGTATGTCGTTCTGGGCAACGATTGAGACGCGCTGGAGTAAGGCAATAGGCTGTTGCTCGGGCACCACGGTCGGATCCACCCTTGC	1
811	AAATTGCGTCACGATATGCTCCCCCGAGTTGTTAGGCCATTAAGAGACACCTGCCCGATGCTCTACTGCAACAGTAGACACAGCCTTTATCGAAGATGTCGCACGCCTCCCTTACGGCACCACGGTCGGATCCACCCTTGG	1
812	AAATTGCGTGTTGAGGGAATTGCGCCGTCCCGAGTATTCCCAGATACATAGGACCACTGATTGACGAGTCGAGTGTCGTTCATTCATGCGCCGCGTTTTACCAAATTTTACGCGGCACCACGGTCGGATCCACCCTTGC	1
813	AAATTGGGGAAGTAGACAGATAAAGAGTGGCAAGGCAATTACAAAGGTTGGAGGTGAACGGGGGTCGTTTGCGCATGGAATGGTGGTCTGGGTGACGAAATAGATTGGTGGTGAGCCGTGGGGCACCACGGTCGGATCCACCCTTGC	1
814	AAATTGTCAGTTCGGTACGGGAATGAGTACGGAAACCTTGGAGTAACTGTTTCAGGCATTGTGGACCCGGGCCATGTGGGAGTCGCCGGCCGCTGAGGGACAGACTGGGAGGAGAGGGGGGCACCACGGTCGGATCCACCCTTGC	1
815	AAATTGTCTATACTTAGCCAGTTGCACTTTCGGAGAGGTTGTGCACGGTGGCACAGGATAGCTCGAGTAGCCCGTAAGCGGGAGCGCCACGTTAAAGGTGGAAACTAAAACGTTAATCGCCGGCACCACGGTCGGATCCACCCTTGC	1
816	AAATTTACTCCAGGACTGTGAGTGGGACGACGTCGATAATTTCAGTCCCTTCGGCGTATAGGACCGGAATCAGGCGGTGTCCGCCTGCTACTAGTGCATTTCTTTGAGGATCTTTTGGGGCACCACGGTCGGATCCACCCTTGC	1
817	AAATTTGAGTTCTGCGCGATGTTCGGCCGACGAGCGAGCGGTCGGATCGACGCCAGAGAAAGAGGGCGCTATTAGATCAATGGGGACGAGAGGCCATACCGTTATGCCCGGCAGTGTAAGGCACCACGGTCGGATCCACCCTTGC	1
818	AAATTTGCGACCACATAATGTATCCATGCCCACCAACACTGCTACCTCATGTCTGCTTCTCTATACAACTTGCCTGGTACTCCCAGCGGGAAATCAGCATGTTCTTCCCCGGCACCACGGTCGGATCCACCCTTGC	1
819	AAATTTTTTGGGTTGCCCGCGGTTAAGCCTTAGGGGATCAGGATATGCGCATTGCTCGCTTAACTCCTTAACGCAGCTAGGATGGGAGGGGGGCAGACTACCTGGGCGTTTCGGGCACCACGGTCGGATCCACCCTTGC	1
820	AACAAAACCCCCCTTCTTGTCCACCCTTGATGCCTACCCATTAGAACTAGTCCGTGGATTCTGTATCGCCCTGACTAATGCGGCAGTTCACCACGGGCAGCAAAATCTCCTGATACCCTCGGCACCACGGTCGGATCCACCCTTGC	1
821	AACAAAACCGGTACAGAAGGACTATTGAACGATTCAGCTTGCTCCGTAGGCTCAAGAAGCTATTCTGGATCAAAATCTACGACTATCCAAGAGAGGCACCACGGTCGGATCCACCCTTGC	1
822	AACAAAACCTGTCCCTATCTCCCCCCCACGTACATGACTATTTTCCCGTGGCTGTAAACGTGGACACCAACTCAAAATCCATGCCCGGGACTCACCGCGCATCAGATGTGTTCGTTTGGCACCACGGTCGGATCCACCCTTGC	1
823	AACAAAAGGGTAATATTGGTGGAACGGGACCAGATAGGACGCTCAACAAATGGGATGGTAACGGAGGGATAACCCGGCCATTGTTCTGTTCTACTTCCCTCTGATGCATCGGGGCACCACGGTCGGATCCACCCTTGC	1
824	AACAAAGAGCGGTAGGCCGCGCCGGCGGAACCAAGCAGCGCCGGCAAATCTCGGGTTTCCGCATCCATAATTATCCCCTGCCAAAACCTCTCGCGCCATCAATTTCACGGCACCACGGTCGGATCCACCCTTGC	1
825	AACAAAGCTATGGTCACGTTTGAAAAACCTGAATATGTCATATCGCACCCAGCTGGTGGCAGGGAGTGATCCCCTAGTGATATAATGGTCTTTAGTTTCCGCTAGTCAACTAGGCACCACGGTCGGATCCACCCTTGC	1
826	AACAACAACCATCACTGCGCTACACCAACAGCTTCCGCAACCCAATTTGCGGTAGTGCATATTCTCCTCCCATGCGCGCTACCCCCGCATATGATCGCTGACTGGCCCTGGATGTGGCACCACGGTCGGATCCACCCTTGC	1
827	AACAACACGCAGACGTCTCGTTTCTACATACCCACCGCCTCGCAAATTGTATAGGGCCCAGTCTGCACCCGCATACGCTCGCTACACGTCCGGGTGGCACCACGGTCGGATCCACCCTTGC	1
828	AACAACCAAGACTTGATTACCCGCATTGACATCATGACCCAGAGGCACAGGACAATTCCTGCACATGCCACAGCACCGCACGACTCAGACTGTAATCGGTACCGCCTGCAGACTAACGGCACCACGGTCGGATCCACCCTTGC	1
829	AACAACCGCAAGAAGAATATCGACTCACCTATACGTCTCGCGAAAGGTTCACGATAATCCGAGTAGGTGCCAGCTGTAAGTACGAAGCTGTCCGAACGTGCTATCCATGCGGCACCACGGTCGGATCCACCCTTGC	1
830	AACAACCTGGAGACCGGAAGCCCCAAGGTCGTCGAGCTGCTGCTTTGACGTTCGAATTGGATATAATCGCCCACGTTATGCCAGATGTGTTACTTCCTTACTACTATTCAATTCCGGGCACCACGGTCGGATCCACCCTTGC	1
831	AACAACGTCTTCCACACAGCATCTCTCGAGCATTGCCATTTGTAATGTTTTCTTCCGCGTGAGTGCGCCCCGGCTGTTAGTGCGCCCTCGGTTCGCACTGGACAAGTGTTCTGTCCCTGGCACCACGGTCGGATCCACCCTTGG	1
832	AACAACTAGTACCGACGTACCTTTTATCCCAAATAACGGTCCAATGCAACTATACTTGCCCATCTCCTTTGTTTCCAACTACGCAAGATGCCACACGCCTCCTTCCAGGGCACCACGGTCGGATCCACCCTTGC	1
833	AACAACTTAATGCCAAACGTCTACCGCCGCTATGCCCGCTTACCCTAATAGGCCATCATTACGTACCTTGTCAGTGTCAGCACAACGTTGCCGGGGCAGTGGCTGACCACTGGCACCACGGTCGGATCCACCCTTGC	1
834	AACAAGATGGGGTGTATCCGTACTCGCGGCAAGGTGAAGATGCCGGCTATAGGTGAGGTGGGGCGGAGCATAAGAAATGACGTTCGGGCTAGTCGTTAGCGCCCCGTTTAGTTATGGGATGGCACCACGGTCGGATCCACCCTTGC	1
835	AACAAGCCACGATGCGTAAATAGGCCGACCTACTCGAGAAGGGGGCCAGAGCAGGGAGCGTGCGGGTAGAGTTACCTGCTATATGCAGGTTGCATATGGAGAGGTAGACAACGGCGTAGGGGCACCACGGTCGGATCCACCCTTGC	1
836	AACAAGCCTCTCCTCTTTGTCCTTGAAAACGTTTCATAGGCGTCGCAGCCTTTATGCTTGCCAATTGGATGATTGCCATCTTAGTTTTCCCCCAGTTGCTCTATTGCAGCAACCAACCGGGCACCACGGTCGGATCCACCCTTGC	1
837	AACAAGGCTTCTTCACTTCGCATGCTCCTTCCACACGCCTGCCTTGGCACCGGGCCGTCGTCCGCCACCCCTTCTATCCGATAGTTCCCCTGTTAATAGCGGCGCGGCACCACGGTCGGATCCACCCTTGC	1
838	AACAATACCTTCTATCCCAGAGTGGATAGGATGGTCCATAACCCAATCCGCACTAACGCTCTAACCAACATAAGTCTCGTTACGCTGGCTATTTGCCGGTCTAGGAGCGATGCGCGCCGGGCACCACGGTCGGATCCACCCTTGC	1
839	AACAATAGGTGTATCAAATGTCCGCCAGGTAGCGGGCCGACGTTGACGCGATATTCACTTATGCTAAGAGATATAGAACGGTGTAAGCTGAGCCGTGCCGGACACCTAGCGGTGTGACTTGGCACCACGGTCGGATCCACCCTTGC	1
840	AACAATAGTTAACGCTGTGCGTGACCCATGTGTAGGCAGGTGGTAGAATGACTAAGGGGTGTTCGGGGATCAATTTGTTTGTAACGGACTAAAGAATTAATGGACGAGGGGCATTGTCAGAGGCACCACGGTCGGATCCACCCTTGC	1
841	AACAATCCTGTATTGACTCTAACTGATTAATGGGGAGGCGCTTTCGATTATCAGCGGTGGTGTGTTATTAGACGTCGGGGCTGACCAGTCATTGCAAGATTAGCACAGCAAAGAGACGGCACCACGGTCGGATCCACCCTTGC	1
842	AACAATCGACACAGTAATCCTATGCGGCTTCCTGCCGGCGCTTGGAACAGCAGATCAACGCTGCAATCTACCCCACATTGCGCTACCGTTTGTGAACTCATATCCCCCGATGAAGGCACCACGGTCGGATCCACCCTTGC	1
843	AACAATCTATCCGCCACGAAACTTTCCCGAGTTTAAGGAGTGCCTAGCATACATACTACCGGAAGAGCTAGCACCTAATCAGGCTCACTCTAATCTTTTAGTGTAATGAAAGATATGGCACCACGGTCGGATCCACCCTTGC	1
844	AACAATGTGATGGGTTCTCTGAATTCACTTAGATCTATTCGATAGTACGCGGAGCTCACTCAGTGGATGCATTCGCGCGTAGGGGGTAACGATGTGCGCTAGAAGGCGGGGATTCCGGCACCACGGTCGGATCCACCCTTGC	1
845	AACAATTATTCGGTCCACCCCAGAACTTCGCGCGGCCTATTCACTTAGATCCTCAGTCCCCGGATGTGTTGTTCTCACTCCATTGCATGTCTTGTTACATTCAAACGCTCTGGCACCACGGTCGGATCCACCCTTGC	1
846	AACACAAATATGACGCTCCGCAATCCATTAACCGGCCAAATATTCTACTAACTGGATGAGTGTCTTCCCGCAGAGTTTTTGAGGTTTGTGGCGCGACTGGCACCACGGTCGGATCCACCCTTGC	1
847	AACACAACGACGGCATTGTGGCCCGACTTAAGATACATATGTTTTAGGCCGTTTTGTGCTTTATTTGTGAAAAAGTACACGCGCGGAGGGCTCAGTTGTCATCCGGACTATACGTTAACGGCACCACGGTCGGATCCACCCTTGC	1
848	AACACAATCAGCGTTACACTTAAATCCTCGTACACCATCTCGTACACCATCACTACACATCTGCTCGCCGGTACACTAACGCACTTTAAACTTCATCGTGTTCCTTTAGCGTTTAGGCACCACGGTCGGATCCACCCTTGC	1
849	AACACACCAGCTGTCCACAGATTAAAAAGATCAGCTTCCGTTCCTTATCCACAATCGTCATTTCAATATAACAGTTTTTACTTCCCTATCTTGAGGGTTACACAGCATGCATTGGCACCACGGTCGGATCCACCCTTGC	1
850	AACACACCGCACTCCATACCGCTAAGGATTCTCGATGGCCGAATTCGCAACTACCAACAGTCGCGTACACGGCGGGATTAGCTAACCGGGTAACGTTCCACGGGCCGCATTGTCTGGCACCACGGTCGGATCCACCCTTGC	1
851	AACACAGCCTGGCACTGTTAACGTAGCCATTATAGTAACAAGTCCGCTCGTGTAGCGCCTAATTTGCTTTACACTAGATATGTTTGGTTTGTGATCAAAATCGGAAGTTGGGACGGCACCACGGTCGGATCCACCCTTTGC	1
852	AACACAGTCACTTAACCCTACAACATTTTTTCCCTTATGATACCGAATACTATGGGCGGTATCAGGTAGTATAAGGCAATTACACGCATGGACGTAGCTGAACTACGCCGGCACCACGGTCGGATCCACCCTTGC	1
853	AACACATCTCTCGGCGTCCCAGCGGTCCGACCCCCTGTGCGCCAGTCACCCCTCCCAGTAACAGAGTGTATGCTGTAATCACTCATATTAACGCTTTCTGATACGTCCCCAGGTACCGGCACCACGGTCGGATCCACCCTTGC	1
854	AACACATGGATCCAATTCCTATTCCTAACTTAGCCCCAAACCGCTACTTAGACGTCAGTAGCTCTGCTTAACTGCCCCGTCCGTTCAAGTGCCGTAGCCCTGTCTAAGGACCCAAGCAGGCACCACGGTCGGATCCACCCTTGG	1
855	AACACATGTAATCGAAAGGGCGCCGCCCCGACACTCTGTCGCTCCCCCCCGCTGCCGCCTTCCAAGTGCCCATATCTTTAAGACAGGATAACAGGTAGATCATACCATGAGCATAGGCACCACGGTCGGATCCACCCTTGC	1
856	AACACCACCACCCGCTACCACCAACACGAGCTTCCGCGACGAATCCCGGCGTCACTTGTCTGCGTTGGTAAGGTGCGACTACTCAACACCGGTATGAAGACCACCGCGCTCCACCCGAGGCACCACGGTCGGATCCACCCTTGC	1
857	AACACCACCTAGTAACATCACCACTCTAACGCGTCTTTATTAATGGAGTTCTACCCTCCAGAGCCTACTTGACATTGTTCACAACGCACTTGCTTTGATGGCACCACGGTCGGATCCACCCTTGC	1
858	AACACCCCCTTCTCTTAAGCCGGCTCTACTTATGCGCTCCCACAGCCGCCACGGTCGATAGTACGTGAGGCCTTAATCAGATTAGCTGACATGGAATCAATCAATAATGAGCATAGGCACCACGGTCGGATCCACCCTTGC	1
859	AACACCCCTTCGCCAGGGAGTCTGCGACACCTTCACACCACTCGGGTTGACCTACCAGCCCTCGGGCTGGCCTCTACAGTATAGCAGACCACCAAGTAACAGTCTGTCCTCGGCATCGCGGCACCACGGTCGGATCCACCCTTGC	1
860	AACACCCGGCCCATTCCCATTTAACCGCCACCAAACGCTTCCGCGGAGATCTTATAAATCAAGGTTTGGCCGACCGCTCGCACCCAGTCGACCTACGCTATTCGATCAACTAGCGCGAGGGCACCACGGTCGGATCCACCCTTGC	1
861	AACACCGCACACCACGAATCCCCCCGTACCATTTCGTCCAATGCGTGTGTGCCGAGTATTTCAGCTCATGTTCGGTTTTTATCATGGGCTTTAGCTCGCCGATAGCCGGCACCACGGTCGGATCCACCCTTGC	1
862	AACACCGCGTGAACGGGGACCCCACGTCGAACCCACACGACAATTTTCTCCATGGTCTGCATCACTGAAAGTGCTGCTTATCCCTTAGCCCACTTGGTCATCCCCTGTTAAGGGCACCACGGTCGGATCCACCCTTGC	1
863	AACACCGGCCGTAGATCACTCGCTTGCCTAACCCCCGGGGTTACCCCATCGCCGGTAAGCTCCCCGTATTTTATTATCAACCTGCTTATTCCCGGCTGTGGCACCACGGTCGGATCCACCCTTGC	1
864	AACACCGTGGAAAGATACCCCTGTGAATCACCCAGGCCCATCCCGTTTGGCTTACCGCGTTATCCTAGATGTATGGGGCCCCGTATATGATGAGCTTCCCCTACCCACCTGGGCTTCGGCACCACGGTCGGATCCACCCTTGC	1
865	AACACCTGCATCTTCATGTGTCACGGACCGCACCCATAGGTGCCCCTTAACGCACGATCTATCTAATGTAAAGATCAGAACGTAATCGTTTGTTAGTCATTCCCTGAGTTGCATTCGGCACCACGGTCGGATCCACCCTTGT	1
866	AACACCTTTCCTCCTACTGTGGTGCGCATCCAACATTTATTATAGCCAGTTGCACCCTACCGAGGAACGCAACTCCACAAGCTCCAAGTCGCATACATACGTCAATCTTCGGGCACCACGGTCGGATCCACCCTTGG	1
867	AACACGACTACACTAAGGCCATCACACCGCACTCGTAAGCATGCTTTACCGTCTTACACCGCGGACCTCTTTACTGACTGTTGATACGCCAAGGACAGAAGTAGTCTTTCACACTTCTTGGCACCACGGTCGGATCCACCCTTGC	1
868	AACACGCCCCAGCCTTGCCAGCGCGACACGCTTTTGTGGAGTAGGGCGATGGGTGGAAAGCTACACTTACGCACAAACCTGATGTCGGACCGTCGCATTCCGACAGAGAAGTGAGGGTTGGGCACCACGGTCGGATCCACCCTTGC	1
869	AACACGCGTCCCCGAGGTTGCGCGCCCTTACCACCCATCGTGCCCAACTTCCTGCTATCCATAATGCTAACTGCTCTCCTTTAAGGCCTGCTTTTTAAGGATACGTTACTTGGGCACCACGGTCGGATCTTGC	1
870	AACACGGCACCGCGTTGCACGAGAAGAGTGTAGATGAGGCTCGAAAGTATATTGGAGCAGGTGACTTGTTGCTGGCAGTGCCCAGTACGAAGTTTTCTAGCTCATCGCTCCTGCCATGAGGCACCACGGTCGGATCCACCCTTGC	1
871	AACACGGCCTTCGTCTTTATGTCGAAAAACCATCTGCGGACTTCTTCAGGGTGTCAGGTAGGGCTCAAAGGGGCAAGATCTGCGACTAACAATGGCGCGCGGGCCGTGGCACCACGGTCGGATCCACCCTTGC	1
872	AACACGGCGCTAGTCCATGCAGTGAGGGGGCTGGGGGGGGTTCGCGGGACGTAAGGGAAGTCTTAGCAGCGCCGCGGATACTGGCTTATCTGTGATTTTGTGATATACCGCTTTCAAGAGGCACCACGGTCGGATCCACCCTTGC	1
873	AACACGTACGTCACGCATGCCCCAAGGCGACAGACCCGTTCCCGGCATATATGGTCTCTTTCCAACTAGGCGTAACCTGTCAGAGCCTAAATCTCAGGCACCACGGTCGGATCCACCCTTGC	1
874	AACACGTATCGGACTAGCCACGGTCTGTTCGGGCCTAGAAGGCTCCCCAGCACCTGCAACACAACTAGTAGTGGCTGATTGTATTGATACCAGTAGAAGAGTACCCGCATGGAGAGGCACCACGGTCGGATCCACCCTTGC	1
875	AACACGTCCAGCAAAATTTACAGTTCCGTCTAACGTTAAACGCCCCCTCGCCACCCACGAGCCATCCTCGAAGAAGCACTTCGCACCTCCGGTGTAGTAAACAAGGCGTACACACCGGCACCACGGTCGGATCCACCCTTGC	1
876	AACACGTTCGCTGCCCTTAAACATCCTCTCTCTCCTATTTAGATGCCACACTAGAAATACCAGATAGAGGTTACTTTCGACCTGATGCTTACGTACTTCGTGCTATTGATATATTACGGCACCACGGTCGGATCCACCCTTGC	1
877	AACACTACTGACTTTTCCCCTAGTAGACGGCTTCACTCCCTCCTCCCATCAGCGGACTGTCTCAGTAACATCAGAACTCAGAGCATGCCCCCTCCATTGGGCACCACGGTCGGATCCACCCTTGC	1
878	AACACTATCGCGGTTCTACTGGGTCGCCATTTCCTTGCCACACAGAGCCTTAACCGGTGCGCACCCGTCACCCCAATGGAGGCCCCGATAGCATTCTAGCCGATAACATTCTCCAATCGGCACCACGGTCGGATCCACCCTTGC	1
879	AACACTCCCTACGTAGCGCTCCCGCGCTAGGCCCCGGTTGCGACTCTTTGTCCTAATGCACGCCACACCCCAACGAGCTCTCGTGTTGTGGATCAGCCCCGCTGGCACCACGGTCGGATCCACCCTTGC	1
880	AACACTCCTCGTTAAGGGAGGCGACGCTAAGGTGGCATGAGGAAGTCGGCCGAAATGAACCAGACAGTGTTCGATGGCGGGGGGACAAGGGGCCCTCGGGTGCAATTCAGAATCGGCACCACGGTCGGATCCACCCTTGC	1
881	AACACTCTGACCAACTTTCTAAACTCCAATCTTCGTGCGTACCGACTTTCGCCCAGCCATATTTCCTCAAGCGACCAGTCCAGCAACCCCTATAGATCGAGTAAACTGCTGTCCAGGCACCACGGTCGGATCCACCCTTGG	1
882	AACACTGAAACCGCGTCCCTTTGCGCCTGCCACGTCAGCCCCGCTAAACCATCGTGCCTGCAGCTAGTACCCAGTGTTGTTCATCGGTGTACCGTGCAATACGGCACCACGGTCGGATCCACCCTTGC	1
883	AACACTGCGCGAGATCGTCATCGGCGATATTTATGGCCCAAGGCTATGCTTATACCATCTCTGCCGTGGACTACGTAGGCACTAGCCTATTATATGGCGAGCACGGGGTCGTCCCATCTGGCACCACGGTCGGATCCACCCTTGC	1
884	AACACTTACCCACCAACCCTGTTATCAACATCAGCGCTACGCATACCGTCCCCTCCCTTCGTTACCGACACGAGGCTAGCTCCCCCCTAGCTTGCGTTAAGCTAGAAAGCGTCAGTGGCACCACGGTCGGATCCACCCTTGC	1
885	AACACTTCACCTTGAGACGGGAGGCCCAAACCTAGAGCCTCGGGACCTAGCCGGATTAGCGCTTTACCATGCGCGGCCAAGTTCTTCACGCACAATGAGTGCCCTGACTGCTTCAGGGCACCACGGTCGGATCCACCCTTGC	1
886	AACACTTCAGGCAAACACTATAAATATGCGGCGCTTCTTTGTGGCCTGGACGACGGCGGCGACGAGCTTGGTGCACGGAGTCAGTAAGGCCGTTAAAGCGGGGTGGCTGCGGACATGGCGGCACCACGGTCGGATCCACCCTTGC	1
887	AACACTTCTCCGGCGCGCTGGATGAAAATGGAAGATCGAGTTCTGGTTAGCGATATTTTCCCGTCCGACTTGACTACGTGTTCGCATTGCACATTCCCGTGATGGCACCACGGTCGGATCCACCCTTGC	1
888	AACAGAATCCCGCGCGCGGCTCCGCCTGACCTACACAAGCGAACCTCGCCCATATAGTTAAACCCCAGCATGATCACGCCCAAATCTAGACTCTTTCATAAGAGTTAGTCCATATTGGCACCACGGTCGGATCCACCCTTGC	1
889	AACAGAATGGCTCCCGCGGTTGAAGCCCCGCTCCGAACTACTACCAAGAGATCTCGATCTTACTTCCAGAACCAACTCCCCCCCCCCACTGCCAGTGGCTATACTGCCATTCTAAAGGCACCACGGTCGGATCCACCCTTGC	1
890	AACAGAGACTCACATCGCCCCTCACCCGGCTAAGATTCCACGCTGCATAACTTGGATTCCTCTGTTACGCGTAACGCACTCGTGCAAAACGTGGATTTCTGGGCACCACGGTCGGATCCACCCTTGC	1
891	AACAGATTGCTAACGAGAAGGTGACAATTGACGTAGTCGTCTTGTGGCGCCCTTCGGCCACCGCCCTAAAAAGTCTGGGTAAGCAGTGATCTTATGTTAATGCGGGTGCGGGAAGTTGGCGGCACCACGGTCGGATCCACCCTTGC	1
892	AACAGCACGGGCTCCACAAAGTCGCAGTCCCTACTTCTTACCGCGGCCACATTGACTAAAGATCTACGTAGGATCCTTCCAATCACCGAACATCTCAAAATGCATCATGGCATGTACCGGCACCACGGTCGGATCCACCCTTGC	1
893	AACAGCAGTATTTCGGGCATAATGCTTCTCAGGGGTAGAGGTCCACTGCTCGTAAGTTGAGTTTCATTTATTAATGTATTTGGGAACCGTAAGTGAGGACTGCGTCGCGCCTGTGGCACCACGGTCGGATCCACCCTTGC	1
894	AACAGCAGTCGCACCGTCAAGTGTAAGCGGTCTGGGGCACCGTTATAGTAGGTTTTAGGGGGACAAGCCATCTGTTCCCAATTAACAATGTTCCCCTCCTGGAGTACGCTGAGGGGAAGAGGCACCACGGTCGGATCCACCCTTGC	1
895	AACAGCCAGATCGTCCGCGCCCTTATTCGCATTTATGTACATCAGGAGAGCAGTCCCTTCCGCAAAGAGGATGATATTGCAGATGCTTGCTGTTTATGAACGCTATCTTGCCGGCACCACGGTCGGATCCACCCTTGC	1
896	AACAGCGAGGGCATAGGAGTCTGAGATGGTGTGAAGTACGGCGCAGTAAATGCAACTTCGTGCATCGTCGGCATAATGCGGGTTCTCGCAGGCATCAGGAACTAGTGCAATAGTGATTGGGGCACCACGGTCGGATCCACCCTTGC	1
897	AACAGCTACTGACACATGCCGGCCCCCCCAAGAGACACCCGTGCCTGGCTACGGGCATCTCGGCTCCACTTCGTACCGTTGATCATCCCTTCTTGTGTGTCGATGTGCCTTGGGCACCACGGTCGGATCCACCCTTGC	1
898	AACAGGACCCATCGTCACTAGAGCACAGTTTCTATGACAGTATCCCTTAACCGATAATACCCTCTACTTGCGCCTCCGCCCCTGCTCACATACTCCCCCCTGTGCCGAATCTAGCTGCAAGGCACCACGGTCGGATCCACCCTTGC	1
899	AACAGGAGAAGGCGGGAGTTGGGGGTCGACTATGCTTGTGAACGCTTCCACAACGGTTTGGGAATCGTTAACTGAGTGGTATGGATCCAGTAAGGGGTGCGAGCCGGCAAGAGCGGTCCTGGCACCACGGTCGGTCCACCCTTGC	1
900	AACAGGATACGGCCAAACCACCAAGCGCAACGGCCCCACACCGTCATGTACTCCAAACAGATGGGGGTGTAGTGTTCCACGTTCAGTGATAAGCAGCCGGCACCACGGTCGGATTCACCCTTGC	1
901	AACAGGATGCATTTAGTCCCCCCAGACGGAGCTTGCGGCCTCAATGGTCCGTTCAACTGGCCCTTCCGGCCCTGTGTATCTACCTCGATTATATCGACCCGGCGAAGTCGAACCGTGCCGGCACCACGGTCGGATCCACCCTTGC	1
902	AACAGGCCGAGCCGCACTCCTCACGCGACGCATGCTGGCATCGATGCTGTGGTAGAGGAATCAATCAAGTCGTGAATGCACCAACTTCAGGTGGCCAAAGCGTCTTAGCAGGCACCACGGTCGGATCCACCCTTGC	1
903	AACAGGCTCCTAAAACCGACGTGACTTCAGGCACGCCTGAAGGCCAGCCGGCGCATCCGTCGCAGTGCGCTACTGATCGCCCATTGAGGGTGGAACGTTCCGTCGATCAGCACTACGGCACCACGGTCGGATCCACCCTTGG	1
904	AACAGGCTGAGTTGCCGAATCTAAGTGATTCCTTCAGGCGCGGGCGCAGTAAACGGCGGAGATATCAGCCCGATAAGTCCCAACACATTGTGATGCTGAAAACGTCCAGCCCATTAGAAGGCACCACGGTCGGATCCACCCTTGC	1
905	AACAGGGATCCTCGAATCTCGCTGACTACACAGGCCCTAATGTACTCGCAGCCGTACTCTCAGATAACGACTGTGAGTGTTTTACGACTGGGTGCAATGATTGGGCACCACGGTCGGATCCACCCTTGC	1
906	AACAGGGATTTTACATGAAGAGTGTTCGGTATCTTTTGGGCTGGAGTAAACATAAGAATCATTTGATCTGGCGGATTGTCCTTACGACTTGCGGTTGGCCATCAAACGTTGGTAGAGGGAGGCACCACGGTCGGATCCACCCTTGC	1
907	AACAGGTTTGTGATGGCCTAACGAGTGGAAGTCCGTGGTTTAGATGTCTTAGGGGATCGAGGGGTGTGTATTAGACGCCATGCGAAGATCCGGAGCATTTAGTAGCCAGGTAGTTGCGTGGGCACCACGGTCGGATCCACCCTTGC	1
908	AACAGTACATACGCCGAACCCTCTCCGTCGTGTACCAACACGGCCAAACGCTACCCCTTCGATTACCCAACAGGTTACCCATGCCCCATGTAAACGTAACGGCCTCCTTTATACCATGGCACCACGGTCGGATCCACCCTTGC	1
909	AACAGTAGTCGCTGCCACACGGTTGGATTACCGTGGTCACGCAGCTGTTCAGAGATATCCTCGGGACGGTTCCCCACAAAGGTGCGTGGCTGGACCTCATTATAGAATACATTGGGCACCACGGTCGGATCCACCCTTGC	1
910	AACAGTCACACTACCAAACTACCATATTCGGACCATGGTAGGGATCCGCTACGTACGTACAATTAAAAAGCGGTAGAGGTCGTATCAGTCGGTGCGAGGAATTAGACGGGGCACCACGGTCGGATCCACCCTTGC	1
911	AACAGTGAGATGCGGGCTGTATCGCGGCGGCTTCCGAAGGTGTTGGAAGCAGAACGAGTTAGGAGTGGAGAAGCGGCTGGGCGCACCTAGTAATTTACAGTGCCCAGGGAGCTACCTTCGGGCACCACGGTCGGATCCACCCTTGC	1
912	AACAGTTGTGCGAAAAACCTATAAATCTGTGGCCGCGCCCGAAGATAACTGACCACACGTGAGTCTATAACTGGATGCACGTCATAAGCCGGATCAACATGGCTTCGGGAACACGGCACCACGGTCGGATCCACCCTTGC	1
913	AACATAAAGCTGTCTTAACATTATATGTCGCGTGATTCTTCTACGCTCGTGGATCCCTCTAATTAGGGCGGGCGTGGATGCCGGCTCGGGGGAGCTAAGGGAGGCCCGTATCTTACGTAGGCACCACGGTCGGATCCACCCTTGC	1
914	AACATAAGCTAAAGATTTGCACTACGAAGCATTCGCAAAAACACGCAGAGGCGCTCTCTCCCAAATTGCAGTCATCCACTTACCACCAGCTAAGCGGGCACCACGGTCGGATCCACCCTTGC	1
915	AACATACGAATCCGGTACCTGAATCTGGCTGACGTCCATGCTATGGGCAATCTCCGATTCTCCAAGAAATAATCTAGCGTTCGCCCCTACTTGTCGTCAGCCTTTTTCCCAGAGGCACCACGGTCGGATCCACCCTTGC	1
916	AACATACGTAGAGGGCCATCGCAGGACCGTACCCGCCGTACTGACATTGCTTATTGCTAACGATTGCAAAGTAGCTTGTGTGCGGTACCACGGAAAACTTCTCACCCGTCTCTCAGCGGCACCACGGTCGGATCCACCCTTGC	1
917	AACATCAAGACAGGGGGACGAGCATATAACTAACACATTGTTAACGGAGTGGACCTCTTTCGTTAACGTCCAGCAAATCATTGGATGCCCTGTACAAACCGAGATAGCGTATCCCTGGAGGGCACCACGGTCGGATCCACCCTTGC	1
918	AACATCAATACCTCCGGCCGGAATCCCGGCGTGCACTTGCACTTCTAAATTAGAACCCCCATGAAGGGTGCATGGTCTCGTGCAACAAGGATGTCAGGAGCCCGCCCTTTTAGCATGGGCACCACGGTCGGATCCACCCTTGC	1
919	AACATCACCCAGCGGCGGTAACCAGACCTCGTGTGCAGAGCCCATGCCAACGTGCCTGCGGACGCTTTGCTACCTTGCTCGTCAACCTCCCCCTATCACTGTAGGCACCACGGTCGGATCCACCCTTGC	1
920	AACATCACTTGTATCTTCTCGTCACGTCCTCCCCTTCTACTAATGCCCTCCACCGGTACACACGACACCAGTCCTTAAGCGGGACGAACTACAGGTTCTCCTTGTATACACCCTCGGCACCACGGTCGGATCCACCCTTGC	1
921	AACATCAGATTTGCCGGGATCTCACCTCGGACCAGCTGTCTACCCGACAATACTGCGCTTTTTGGCGAACGTAAGGCCATCTCTGGCACTCGTCCGCCCGGTATCACTACGTATTGGCACCACGGTCGGATCCACCCTTGC	1
922	AACATCAGCTTGCCGTGATCTCAAGTCGTCTAACCAGGCATCAGGTTTACCGGCAACTCCCATGAGTTTCTGCCCTTGTTTCGTACTTATCTTACTGTGTTGGCACCACGGTCGGATCCACCCTTGC	1
923	AACATCCACTCCGACCACAGCCTCTTTTCCACCAGTCTCCACCACAGTACATCGCTATGAATGCGTTTTCTAGAGTCCCCTTACACCTTCCGAATGATATGCAACTAACTAAGCTTGGCACCACGGTCGGATCCACCCTTGC	1
924	AACATCCACTGCCATGCTTGTAATTCAGGGCGTTTCATCAAGAAGACGCATTTAATCCCTACGGAATAGACCACTGACGAAACGGACTGCATTACATCGTTGTATACTCAGGCTGGCACCACGGTCGGATCCACCCTTGC	1
925	AACATCCCACAGAGCGGTAACTATTCGCAGTTTGCGACCCACTATCTCGCATAATTTTGTACATGCACCGCTTCTCGAATGTACCAACTTTAACACTGGGCGGAATGGACGGTGCGCTGGCACCACGGTCGGATCCACCCTTGC	1
926	AACATCCCCGCCCCATTATCAACGCAGAGCTGTCCCCGACATTGCTGATTCGCTGCGCGCCCCGTCTTCGGCCTATACTAACGTCCTGCTAGCCACGTCCGCTAGTTTCCGCGAGGTCGGCACCACGGTCGGATCCACCCTTGC	1
927	AACATCCTAGAAGGTCAACGAGCAAATGATACCTTACCGTTGCATCTGGTTTCGTGGCGTGGCGAGTTTTGATGGCATTGCATTAATGCGAAACTGCTGGGCATGCGGGCGGGTTTGGGCACCACGGTCGGATCCACCGTTGC	1
928	AACATCGAATCGACTTAAGGCGCTGGTTGCAAAAAATGGCTAATCACGGCAATTTGGGGGAAGACGCAAAACAGGTAGGGCCAGTTGCGCGATGGCGAATCTTGTTTGGGGACGCAAGCAGGCACCACGGTCGGATCCACCCTTGC	1
929	AACATCGACCGAAGTTTCACTGTCCCTTCTAGCTCCTGCAATACCAGTTGTTGCGGAGGAGCGGACCCCTTTCTACGTCACACTCTTATCGTGAGGAGTGACTTCGGTGAGCCGTGGCACCACGGTCGGATCCACCCTTGC	1
930	AACATCGTCGTCCATCCCTTACTAATGAACTGCCAGAGCCCCGTGCCAGAGTCACGTGCGCTTATGGAGCTAACTTTCTTAAGCAACACCCCGCCCACTAATCAAATCCGGCACCACGGTCGGATCCACCCTTGC	1
931	AACATCGTCTCACGTACGTTTCGGCACTACATGACACGACCCCCAGTAAACTTTTCAGTATCACTCGTATAACGATTCCGGTCCGCACTACCACCCGTGCTGTTGACAAAGGCACCACGGTCGGATCCACCCTTGC	1
932	AACATCGTGTGTGGTTCCGTGCAATTCACGTATGGGACTGTGTGATACGTTGGTCATAGTAATTGGAGACCGTAGAGGGACTACGCGAATGGGTATTGGGCTATAGAATGTGGAATCATAGGCACCACGGTCGGATCCACCCTTGC	1
933	AACATCTCCCTCGCGCTCCGTGCTCCCCCACAACAGCACCCAAACAACTGTACCTTGTGGCAGTACTACCTATAATCCAAAGAAGATTTCATTCCGCTGTAACCGCTTTCTCAAACCGGGCACCACGGTCGGATCCACCCTTGC	1
934	AACATGAATGGTCGGAGTGGGGTCAGAATTGGACTAGGGCACTGCTGTTTTTATCAATCTGAGGGAGGTTGGTGGATGGAGGACACACCGGTTACCAGCGAATACTAAGCCTTAGGGCACCACGGTCGGATCCACCCTTGC	1
935	AACATGATTTGGGGTACCAGCCTTGGAATCTTCGAGCCTAGGGCCGTGCCTACTGAGCTCGTGTCCCCCCAACTATCTGCTACCCTGCTAACCCGCATTCACTGGTGAGCTCCACCTTGGCACCACGGTCGGATCCACCCTTGC	1
936	AACATGCCCGCCCTTGGCTTTAACGGTTGGCCTTCTGGGAGTCTCAAACAGCTGCATACCGTGGTGTAGGATGTTTATACCAACGTTGCCTTCAGACAAGCGACATGTCATCGAGATTGGCACCACGGTCGGATCCACCCTTGC	1
937	AACATGCCGTGCTACGGTATTACTACTCGGACAAACTGTGGAGACTTGCATAGGTGCTCTACAATGGGGCTATTGCGTGGCTTGGATTAAGGAACGGGACTTGTGTACGTTGATGGGCACCACGGTCGGATCCACCCTTGC	1
938	AACATGCGATTCAAGTTGGTTTGAGGATCGTCCATGTGACGCAATAGTAGATCAGTTCAGCAGCAGGAGTGTGACTATGAGTTCATCCTCCGGCACCACGGTCGGATCCACCCTTGC	1
939	AACATGGACTACGCCGACCCAGACCCCATGGAAAACAATTGTCCGGCCTATTACTCCAATAGGTACGTGCGCTCGACTCAGTTCCTCGCCCCTCTGAGCAAGGCAGGAGGTAGGTTGGCACCACGGTCGGATCCACCCTTGC	1
940	AACATGGGATCCGAATCACGTTGAGTCAATCTAACGTAGTGCCAATGAGTAAGTGGATTACCGGATGCAGGTCTAAGGCCGGGGAGTGCCTCTCCACTTAGGAACACCAAATGGAGTTGAGGCACCACGGTCGGATCCACCCTTGC	1
941	AACATGGGGCAAATAGCTTGGATATTTTGGTGGTGGTTGAGGCACGTCGGCGTTAGAGGGGGGATGCAGTGTTCTAGTAGTGGCTATTTACTGGGAATTAGCAGGGTTGCAGTCAGCATGGCACCACGGTCGGATCCACCCTTGC	1
942	AACATGGGTATAAGACGCAAAGGCAGCGCACAAAAGGGCGCACCGTGGGGTCTGTGCGGCCCTGGGACGCTGGATTAGTGGCATAGGTGGTGCAGTCATAGGCGTTTGCGGACCCGGAGGGCACCACGGTCGGATCCACCCTTGC	1
943	AACATGGGTCGGCTTGAGAGTTCATTGCTTCCAGCGGGAAGTGCAGTAGGCCTAGTTGCATGTCGCCCGTATCTGGTTCAGCCAGGCGTACGTGGTGAGTTTTCGCTTGTAGGCCTCTTGGCACCACGGTCGGATCCACCCTTGC	1
944	AACATGGGTTGATGAATAAATCAGAAGAGGGAGACTGCTGTGGGAAGGAGCGCATTGTGGAGCCGCAAGTGAGTTCGACAGGGAGGCGACTAAGTGATTAAGGGGTGTCTAGCTGCGTAGGCACCACGGTCGGATCCACCCTTGC	1
945	AACATGGTAGTCTTTCTGGGTGAAACGGACACGAATTAGTATCACATGTGTGGGCACCCGTGCTTGATAGATCGTTTGAAGTTGTGAGGAGCATGGGGAGTTAGCAGATAGTCTGTCATGTGGCACCACGGTCGGATCCACCCTTGC	1
946	AACATGGTGTAGTGTGGAGTTTTTCATCACAGGGGCGGGTGGAGAGAAGTGTAGTGGCAGTTAGACAACAGAGAGATTTGGGACCACCGGGTACGTGGCATAGTCGGCTCTAGACAATAAGGCACCACGGTCGGATCCACCCTTGC	1
947	AACATGGTTCAGCCCGAGGGTCCAGTTCTTAGCAGAACAGGGCGAAGGCTTCGGTTCCGGACCGTGCCACCTCCAAAAAAAGGCCGATGGAGGTGTGGCACCACGGTCGGATCCACCCTTGC	1
948	AACATGTTAAGTCACCTGGACTCGCGCCCCGCTCACTTTTCCGCCCCCCGCCTAAGCCACTCTCCCTAATTTCCCCGAACCCCGGCAGACTAATTAAACAGCTTCGGCACCACGGTCGGATCCACCCTTGC	1
949	AACATTAACAAGTGGGTGCACTGCAAGTCCGCACCCACCCTCCTCACTGGGGATATACGCGCATCACTACACTCCACCGAGTCCTTACTCGCAGCCGCAGGGCCTCATACCCTGGCACCACGGTCGGATCCACCCTTGC	1
950	AACATTACCGCTCCCATCGCGGGTTTCGCGCAACTTCAGGGATACCGTATTTCCCACAGCACTCTGCCTGCATTCCTCAGCCTGCTGTGCATCATTCCACAATTAACGGCACCACGGTCGGATCCACCCTTGC	1
951	AACATTAGGAGCCCTCCGTCTTCCCTGTGTCCTGAGAGGCGAGTCCTGCACGGTGTCATTATACTTTGGAACACTCTCTATGGCCGCAAACCTCTCCAGGCACCACGGTCGGATCCACCCTTGC	1
952	AACATTATACACCTCCAACGGACGCGGATGGCCCGTTCAATGATCCCCCAACTCGAACTTTAGCCACCTTCGCCCAGGGAGATTGATAGCAGCGCCGCAGAATAGTTCATGTACTTGGCACCACGGTCGGATCCACCCTTGC	1
953	AACATTTATGTTCCTATTCACGTTCAATTCCTGGGCCCAACTTAACACCGCCCCTGAAAGCGACAACCTCTACGTTAGACACATCTAGTTAACGACCCGCAGTAACTCTTCACTGGCACCACGGTCGGATCCACCCTTGC	1
954	AACATTTCATGATAACCCGTAGAAAACAGATACGACGTCTCCCTCAACCATACTCAGCAATATCCCCGTCGCGAGCTGCCGAAAAATGTGTTCAGACGGCCTCTCTATGCCATCTTCGGCACCACGGTCGGATCCACGCTTGC	1
955	AACATTTTAGACAACTTCGAAATTCTGAATGCCCGTTAGGGTTAGCCAGGCCCGAAATCAGCTACATTGTGTACCGACAAGGGTTTCAGAAAGCTGTACACCCTGGACATTCCACCGGGCACCACGGTCGGATCCACCCTTGC	1
956	AACCAAAATCGTAAGTACCACGACGACGAGAAGCAAGTCCTCCACCCCTAAGTCCAAATGTTTCATCGAAGAACGAAAAATTGTTGAGCCAGAAGACACTCAGATTACGGCACCACGGTCGGATCCACCCTTGC	1
957	AACCAAAGTCATTGTGCTTCGTTGCAAAACGGCGTGACCGGGGCGAGGATCGGTATTCATAAGGGGGTGAGCGGGGTTAGTTGCGGCGCACGTACGCAGGCGCTCAGCACGGGGTGACCCGGCACCACGGTCGGATCCACCCTTGC	1
958	AACCAACACGAGCAGGAGACCCTATGCACAGCCATCACCGTACCTAGTGGCACTGCAATAGCCACAATGTGCAATTTCTAGACGATAATTCTCATTGCACTCAGGCACCACGGTCGGATCCACCCTTGC	1
959	AACCAACATCCCATTCACTACAATCCCCGCCTAACGGTGCGCTCCGTTATGCTGCCGGCGACGATAGCGATGACTTGACCGTCGGAACCTGTCAGGAGGGGGCACCACGGTCGGATCCACCCTTGC	1
960	AACCAACGTTTCTGGCCCACCCACCAGCTACAAGGTTAGTTCCCTCCATACAATCTACTTCCCGCACCTAGCCAGGCGGGCATTCCGTGCGCTGCCTGCATCGAAGCCCGGGGCACCACGGTCGGATCCACCCTTGC	1
961	AACCAAGCAATCCTTCTAGTGTCCACTATTTGCATATGGACAGTTTAAACTGACGGCCTGGCGCACACTGCAGGTTAGAACCGCGTTCCGAACATAGGCACCACGGTCGGATCCACCCTTGC	1
962	AACCAAGTGGCGTTAGGGTCTCGTCACGGCACCGGCGGAGATACCACGCGTACAGGTTGAGTTGGTCGTGCTGTGGGTCCCAAAGGCTGGTTCGACATGGTGTGAACATACAGATTGGCTTGGCACCACGGTCGGATCCACCCTTGC	1
963	AACCAAGTGGGCATCCCCAGCCACCTTAGAGATATCGCACCCGCATAGCCAGTTCGCTCCTCGCATATTTTGATTACTCACCCTGGCCGTACTCCGGCCTTGACCAGGAGGTATGGCACCACGGTCGGATCCACCCTTGC	1
964	AACCAATAAGTCGCTTCTCAGCCGCCGGATCCAATTCGTTACCGTGCATGCCACACATCTGCTCCATGCCCGTATAGTGGTTCTGCTCTTCAAGACCGGGCACCACGGTCGGATCCACCCTTTGC	1
965	AACCAATTCTGAAGCCGCAGGCCGCAAAGGCTCGAAGCAGACTGCTCAGCAACTCGCACGGTGCCTGCCTTTGCCTTGGCATCTATATGGAAAAATGAGTCAAAAAGTTTGAGTCGTGGCACCACGGTCGGATCCACCCTTGC	1
966	AACCACAATCGCCGGCACTCTCTGCAGCTTGCCATGAATTTCGGTGTTTTAACGCATTGAGCGCACGGCGCTCAGAACTACGAACCCGCGGGGTCCGATGGTTTTACTCCTAACCGGCACCACGGTCGGATCCACCCTTGC	1
967	AACCACACAGAATCTCATTTACACAAGGCGCTGTGGCCTCCCCATTATCGTGTGTATATTGGAGGAGACGAGCGCAATTGTGTGTATTTCCTCCACTCACCTTTCAGTGCTCACTCGGCACCACGGTCGGATCCACCCTTGC	1
968	AACCACACCCTAACAGTGGACCGAAACTGCTTCACCGTAATGGAAGTAATATCAGGAAGCAGTGCATACAACTCTACTCCAACAATATTCCGACTCCTCATGCAGGTTCCTTGGCACCACGGTCGGATCCACCCTTGC	1
969	AACCACAGCATAAAACGGAACCGGGTATGAGAAGCTACCCAGTGAAAAATCTAAACGCTGCAAGCATTCGAAGGTTTTAGAAGTAAGATCAATCATTGCAAGATTAAAGAAGCGGGCCGGGCACCACGGTCGGATCACCCTTGC	1
970	AACCACCAAATAAGCCTAAACCCGTTCCCAGACGTTCATAGACCCCGCTTCGCCACCGTAGAATGGTATTCTTCGAGTAAACTGACGACTTGACTGGTGTACCGATTCAATTTCTAGCGGCACCACGGTCGGATCCACCCTTGC	1
971	AACCACCCGCCGGGAGGGCCATCAAGGGTCCCCCCCTACCTCTTGAATGCAGTCTACGCAAAGAGTGGGCGCATTACCTCTGCTCCGTCAGCATGTACGGGCACCACGGTCGGATCCACCCTTGC	1
972	AACCACCGCACACCCAAGTCATAGAGAATCACTATCCGCCTGGCCTCCTAACGTCGAGACCACCCGATGTTAGGCCGCCACTTTGAAAACTTTTTCGGCACCACGGTCGGATCCACCCTTGC	1
973	AACCACCTCTCCATCCACACGGCCCCGGCGCTCCACACTGCAGTTCAAAGATCGCGCCGCCCTTAAGCATTAGACTAATATGTGCTCCCTTTGTGTAGTCTTATCGGCAAAAGCCATGGGCACCACGGTCGGATCCACCCTTGC	1
974	AACCACCTGCAAGACTACCCTAGTTACGTACCGGATGTTTCTGCCCCATCCTTATTACACCGGGCAACGCAGCCTAACCTGCCCCTAGCTATAGGCACCACGGTCGGATCCACCCTTGG	1
975	AACCACTCCAAATCCCAATATGAAGTCTAAACCGGCTAACCCCGATCGTTATGATCCCTGACCACTGATGTGAACGGCTTGGGTGTAACGGCATAATTCGTACGCTCAACTTCCACAGGCACCACGGTCGGATCCACCCTTGC	1
976	AACCACTGCGCGTTTGAGCAACATTGCTTCTCACGCTTCAATCATTTCCACCCACCGATTCCTCAAGGCTTTATCTTCTCACAAGTGCAGCTGTGAACTCAGAATGGCTAGGCGCTGGCACCACGGTCGGATCCACCCTTGC	1
977	AACCACTTCTCAGCCACGAATATCCGCTCGGTTAGGGGCAGCGGGATTCTTTTGAAGAGATCGATTCCCTCGACGTTCACCCCTCAAGAAACCTTGGCAATACGTTTTCAGAGCCGGCACCACGGTCGGATCCACCCTTGC	1
978	AACCACTTGCGGTGAGCTAATTTTGACGGGAAGCTCGTCCATGTTATCAAGACTGCGTTTACATGGGTTGAGTGTGGTAGGGCAGGAGAAGATAGATTCTATGTACCGCAGTAGCATGGGGGCACCACGGTCGGATCCACCCTTGC	1
979	AACCAGAATAGGGTAGAAATAAATGAGTTACGCTTGCCTGCCGAAGGTTGATGAAGTGCTGACTCGTTCCTTCTTGAGTTTTGTTGTTATTCGCTGGATATGGGCGATGTGAGCAATGTGGGCACCACGGTCGGATCCACCCTTGC	1
980	AACCAGCACACTTCCGCCCCAGTGCTCGTTACTCCGAGCCATCCAGGATGCCCGCTTCGGCCTAAGCAAGATCGTTTCCCCAATCTGCGGCGATCCGAATCTGGCACCACGGTCGGATCCACCCTTGG	1
981	AACCAGCAGCCTAACAAGTGACCCCAACTGCGGCGTCCGGGCGCCTATCGATCCGAATTTGATGTATTATGCGGCATGGCTTCGCAAAGCTGGAGAGGTGTGGGGAACTGTTTTGGTTTCGGCACCACGGTCGGATCCACCCTTGC	1
982	AACCAGCCGCTGCTGTCACCAGTTTGTTCCGCTCGGCCGGTAACTATCGAAACCATCTGCCCTCATTGTCCCGTTCCGTCAATGATTGAGCCTTATCCATAGCGCTCCGAATGCGGCACCACGGTCGGATCCACCCTTGC	1
983	AACCAGCGGGACGTTAAAACCCCCGGACCTGAATATGCTAAGCCTTACCTTTGACGAATGGACTAACCCGATGTCTTGCCGGTCGAATTTAATTTCCGCATTAACAGGCTCCTCATGGCACCACGGTCGGATCCACCCTTGC	1
984	AACCAGCTCGGACAACCGCTAGAAAAATTCGCATTGCCATCTCGAGCGATGAACTACCAGTAAAAGACTCTCACACGTCAAATTTTGAATAAACTCACGAAAAATATCGGCTTATAAGGCACCACGGTCGGATCCACCCTTGC	1
985	AACCAGGAACGAGTCGCAACACTGTCCGGCAGCCGACTATTTTGCTATAATCAAATTACGCCTGCATTGTATTCGCATGGATCGATAGCACCTTACAGTTGAAAGACATTAAGGCACCACGGTCGGATCCACCCTTGC	1
986	AACCAGGCATACAGAAGCGTACGACCAGCCTGAAATATACTATGCCCTTAACGCGATTTCGCGCCAGCTAATCGCTCTATGCATAACTACTAACTGATTCGCTTTGACGTTTGGGCACCACGGTCGGATCCACCCTTGC	1
987	AACCAGTCGCAATGTGCGGCCATCCTGGGTCTCTAGGAGTTAGGTCACGTTGTGAGAGGTCGAGTTCCGCAGACTATAGTGAACGGTTGTATATATACTCTTTAAGGCCATCACCACGCGGCACCACGGTCGGATCCACCCTTGC	1
988	AACCATATAGTATCAGCCGTATTAAACAAGAAATTTACTTCCAGTTCTCGGGAACCTGAATTTTCCAACCGCGAGATCATTTTTTATGCAAGCAAATGACGGAGGCACCACGGTCGGTCCACCCTTGC	1
989	AACCATCATCACTGTATGAATACGGCGCCCTGTAAATGATACGGCCTCAATGAGGCCCGCGTTGGCTGAACTCCGGGGTATCGGCACGACGATTACTAGCTTAAGTTTCTCAACGAGATGGCACCACGGTCGGATCCACCCTTGC	1
990	AACCATCCCTTAGAAAGGCGTAGGCTTTTCGGTGAGGGGATCCGAACGTCGTTAATAGAACGGAAGGCTGTGGTGCGATGAGTAAGGACGTTAATCGGGATGAGCCCGCTCAGCGTGGCACCACGGTCGGATCCACCCTTGC	1
991	AACCATCTTCCTACAACGGAACCTCAACTCCCAACTCCCGCCATGGAGCAGAGCGGTCCCCCCCCCTGTCGGTTACATAAAACTATAGAATATCGGGCCCCTTCTGGATCAGCGGCCTGGCACCACGGTCGGATCCACCCTTGC	1
992	AACCATGACCGCCTACAAGTCAGGCCCCCCATGACCACTGCACCATTGATTTGCATATTGTGCTCATCTCGCAGGGACACACACTTTCGAATGCAACTCCAGGGACACTAGTCGTTTCCGGCACCACGGTCGGATCCACCCTTGC	1
993	AACCATGACGCCAGCCAGCGGGGCAACCGCCAGCATAGCCCGCCGTAAACACCTCTGCTCCCCTAGCTTGCCCAGTTGACAGCCCTGGTCATCTCTTTATAGATTAGACCGTATCGGCACCACGGTCGGATCCACCCTTGC	1
994	AACCATTTAGGTGATAGTAATGCGGGGGGACAGGTATGGCATAACGATATCTCGCGCTGATGAACATAATGGAAATAATGGTAGCAGTCAGCCTACTACGGGGACGGAGAGGAAGTCGGCACCACGGTCGGATCCACCCTTGC	1
995	AACCCAAACTATGCTCAATCACACGAGTTACCGACTTTCTACGTGCCGGGGAAAATCGCTCTGGGGACCCTGCCTGTCCGCTAATCCTCGCTGACTGACCCGCTAGCACAGGACTTGGCACCACGGTCGGATCCACCCTTGC	1
996	AACCCACGAAGATCGCTCATCACTACCCCTCACTATCCGGTTCACTCGGTCCTCGGCACGCGCTCGGCGCACCTTACCGTTTGCTCGCGCCTTCAGTAACGAGCGTCCCTAGGAAGGGGCACCACGGTCGGATCCACCCTTGC	1
997	AACCCAGACGTTCGCGACGCAGTATCAGCAGGGCCACACCTTAGTGCTCCAGCGCAACATCTTACCCTTCTAGATCATCCGATATGTTTCCCATCTCGTCTGCTTCTTCGGCGAAGGCACCACGGTCGGATCTTGC	1
998	AACCCAGCATGTGGAGCACAGCATCTCCCCACATCGACGGTGGCCCCGTTAGGTTACCCTTTGCGGACGGCTCCGTGGAACCCAAGCTGGGACGACATGCTCCCCGTCATTCGCGGCACCACGGTCGGATCCACCCTTGC	1
999	AACCCAGTCGAGTTCGATACATCAAGAGACCTAAGCCTGACGGTGGCGCTCATCTTCATCAGCCCTCTATCCATCGCTCTGCCCCCATACAAACTTGCAATAATCCTACAATACTCGGCACCACGGTCGGATCCACCCTTGC	1
1000	AACCCATATAGGTAACTCGGGATACGGACCCAGGGGCATGACTGGCGCTCGGCAGACAATAGCAGTTCCCGGTACCGCGACTGGACATATTTGTATTGATCCAGCAAAGTGAGTGTAAGGGCACCACGGTCGGATCCACCCTTGC	1
1001	AACCCATCCTCTACCTGAGTCGGGCCAAGAGCCGACAAGCTCGAACTGCAGTCCGATTTTCAGGCGGCTGTTATTTCAGCGTCTGCCTCTCTCTGTGGAGAGAGCAATGAAGAGGCACCACGGTCGGATCCACCCTTGC	1
1002	AACCCATCGGACCCTTTCCTACGCGTTCGCATTCCCCATTTAATCGCCCGGTAAAGGTGTACCCGCCGTTTCCATAAGCCGCCCGCTACCTTTGACGCAGCCACCGTTCTCACCCTGGCACCACGGTCGGATCCACCCTTGC	1
1003	AACCCATTCCGCACTCGCCCCCGCTGAATCGTATTGGGCAGTGGCACCTGTCCATAAGTTTAGTCGCCATAGGATTTCATGCAGATCGGCTTCCGAATTAGAGATACGAACGCCAGGCACCACGGTCGGATCCACCCTTGC	1
1004	AACCCCAAAGCCTGACTTGCGAGCCAACTCGGCCAGACCCTGTCTCCTCAATGCTTCCTCTACTGACCCCCTCACTTTGACGTCGTAAAGAATTGGTGTGATCCTCCATCGGCCTTGAGGCACCACGGTCGGATCCACCCTTGC	1
1005	AACCCCACTCTCGTTCACCTCGGATCTCCTCACGCACCGCGTGTCGTCCACCCAGCTCCAACGGTGGTTATACTGAACACCCTCCTTGTTTCCATGTGGCGTGCATGCTAAGGCACCACGGTCGGATCCACCCTTGC	1
1006	AACCCCCACACCGCCCGTGGACGTTGTGCTTACCCGGCACATCACACCATGAGATACTTGGATTAAGGACTCTATGCTCTTACGTTTTGCGGGCTCCCCCACACACCCCCGTGCAGCCTTGGCACCACGGTCGGATCCACTCTTGC	1
1007	AACCCCCAGCACTGGAAAAGGTTTCCGAACCCGCTGTCCTATCAATGACCAGCCAAATAACGAAATATGAGATCATCCAACTGCACCCTTTAGCAGGAAAACCGCTTGAACTGCAGGCACCACGGTCGGATCCACCCTTGC	1
1008	AACCCCCCTAAAGCCCTCATCACCATCAGCACGGTGAAACGAATAGACACCGACTTTGACCCCCACACACAACGCAAGTAGTCTGCAATAGTAGTAGAAACAGAACCTGTCCCAATATGGCACCACGGTCGGATCCACCCTTGC	1
1009	AACCCCCGCCAGTAGGAGTTATCGTAGCCTCCCAAACTCCGGTGCCACCACCCGCGAGCTTTCATGGACCCAAGCCAATTCATTTTACATCTGTTTGGTTCTGCCCCCCGTCCTGCCGGCACCACGGTCGGATCCACCCTTGC	1
1010	AACCCCCTAACATATGCTTCGCTCGATTCTTCCAACACGTACGGTGCTCAGGGTAAGCCCCATTCACCGTCTCTACACTTGTAGGACTTCTCGATGGGCACCACGGTCGGATCCACCCTTGG	1
1011	AACCCCCTTGCCCCCACTGTCTGCGATCGCACCTCAAGTCACCGTAACTGGGCCATCATTCACCTCCCTCTCGCGATCATTTCTGACGCTCCGAACAACACCGGCACCACGGTCGGATCCACCCTTGC	1
1012	AACCCCGAAGAAATTATGTTAATCCGCAGTCGCTACATCTGTGTCCTTGCCCTAAGTCTAGCGTATCATTGTTGTCCAATATCTGAGATAGTCCCTTACAACTCCGTTTGGCACCACGGTCGGATCCACCCTTGC	1
1013	AACCCCGAGCGCTTTGTCTTACGAATGACTTCTACTGTGAATGCAGAACCTCAGTCGTTGAACGCTGTTTTCCGTGCAAATGGGTGAGGTTTTCTCCCGAATACCCGAAGCCCGCCCATGGCACCACGGTCGGATCCACCCTTGC	1
1014	AACCCCGCTGACCCGCTCTGTCCTCCGGCCTATCTATGCGAGAGATTGAGCAATACGACGTCGATCCTCAAACAATTAACCCTGCGCTTCTTAAATCCCCGAACTCATGGGCCCATGGCACCACGGTCGGATCCACCCTTGC	1
1015	AACCCCGCTGAGGCCGACCTCTATCCAACATGATGCAATCCGGCGGGCGACCAGATAATCATAGTCTAGGCTGCACGCAGTTTTGTAAGCAACTATGGCACCACGGTCGGATCCACCCTTGC	1
1016	AACCCCGCTTTTGCACCCCAACCGCCATCTCCACTAACCTCCCCTGCCTAATCAAGCACCTATTGTCCCCGACCCCAGTGCTTTGATTGATGACACCACTATCCAGTGTTGGAATGGCACCACGGTCGGATCCACCCTTGC	1
1017	AACCCCGGCGCGCCGTGGCTGCCCCAACCGTTTCTTTATTACTGGATATGGCGAACCATTAACCACCAGAGCGCGATTTGACACTCTCTGATCCATGAGCTTTTTAATCGCATCTCCGGCACCACGGTCGGATCCACCCTTGC	1
1018	AACCCCGTTGCCTAATAGCGATCACTGCACATCCGCTTTGCCGGCTAACCGCGACTCGCAGCGCGAATTCGCGCGGCTGCGAGCACAGTACAACTGCACACGGGCCGTCCACGTAAGGCACCACGGTCGGATCCACCCTTGC	1
1019	AACCCCTAGTGTCTCGGGTGTGCGGTGGGAGTCGGACATGTAAATGGCATGGCAGGCCGGGGGTGACTTGGACCCCTGACAGTATGGGCCTGGTGTGCTAAAGTATCGCAAGGCACCACGGTCGGATCCACCCTTGC	1
1020	AACCCCTATCAGTCCTCGTCCATAATGCGTGCTTCACTTCCACCCGCAATCCCCGCGCATACCGAAGTATTCACTACCGTATTATAACTACCTCACATGTTATCACGTACGCGAAGTCCTTCAGCCCTGCATACGGCACCACGGTCGGATCCACCCTTGC	1
1021	AACCCCTCCATTGAGCTCCTCTCACCTGAGTAGTGATCCACTGTAGCTTTTCCCTGTGACTGCGAAGCGCAATGGTCAATGCTTGCTTAACTCTCCAACACATAGCGAGGGCACCACGGTCGGATCCACCCTTGC	1
1022	AACCCCTCCCGGCGAGACATAGTTTTACGTCGCAGCTGCGCTCCCCTCTCGTCCACCAGCCCGGGATTGAAATTCGCAAGAAAGAGTGCGTAAGACGTGCCCCCCGCCCCCTTGCTGGCACCACGGTCGGATCCACCCTTGC	1
1023	AACCCCTCCGGCCCGAATCCGTCGCACCTCCGCGCCGCATGCAGCAAACCATCATTTTATATACACTTTTACCACCGTGGTTCCCACCGCTGCGGCAAAGTCTCCCATGTCCTCCCGAAGGCACCACGGTCGGATCCACCCTTGC	1
1024	AACCCCTGAAGATTGTCCAAGTTCAATAGGTATTTTTAAGGCGGGTCGGGTGTGTACTCTTGGGTGGGGTGGTAGAACAAACTTCTTACCGGGCTTTGCAGCGGAGTTCGTTCTTTAGGCGGCACCACGGTCGGATCCACCCTTGC	1
1025	AACCCCTGTGCCTCCCTGAACCTCGCACCATGAGCGCGGGGCTTTGCCACCCATACGCGTCATGCGTCTACAGGCTGGATTTGCTTATCACTGTCTTTGGCACCACGGTCGGATCCACCCTTGC	1
1026	AACCCCTTCGCTATACCAGAAGCTGCACGTCAATAGGTGAACCCCTCCTGACTGACTAATACACACCCACCAACCACCCTGGCGACTCACTCCAATAGGAAGCCGGAACGCCTCCCACGGCACCACGGTCGGATCCACCCTTGC	1
1027	AACCCGAACCAGCGCCGGCCAGGCACCCCGCAAACGCTGCCCGTAACTAACACAAGGGGTCACGGGAGCACCACAAGCCGCGCCACTGGTAAGCCCTGCGCCATTGCTAATCGTAATGGCACCACGGTCGGATCCACCCTTGC	1
1028	AACCCGAGATCCTTGACAAGTGGATCAGTGCTTACTAACACCTATGCGGTATTAGTACCAGTGTGCTCATTTGGGCGCAAATGTTAGGCCCAGATGCTTAGCGTTCCCTATGAGAGCCTAGGCACCACGGTCGGATCCACCCTTGC	1
1029	AACCCGAGCCATGCCAGATGCTCCCGGACCCGTCTAAACTTCCTTATGACCGTCCATAGGAGTCTTGCTAAAGATCGTTCCTGCGTAGCTTGATACGCTCCCCAACACAGTAGTACAACGGCACCACGGTCGGATCCACCCTTGC	1
1030	AACCCGATGATGCTTTTACGTTAACAGCTCATCCTACCCAGAGCGGATTTAAACAATCTAGCGCCTCGCTCAAGCTCCGTCGGTCAGCCGCGTGACAGGCAGTTCGCATCATGCAACGGCACCACGGTCGGATCCACCCTTGC	1
1031	AACCCGCACCGCGACAATGCCGAAAACGGGCGTGCGATTAACGTTGTCTTCATCCCCCTCTGCGGTATGGACAGTTGAAAGGCACCCAGTCCAGCGAATGCACAACCACGAAGGCGGCACCACGGTCGGATCCACCCTTTC	1
1032	AACCCGCGCAACCGGGATCCAGATAGCACCTTCCCGGCAGTGCCGTTTCCGCGTGCGCGTATACGCAAGTCACATCGGGCGCCTAACAAGTCGCCCACACATCACCACACCCTTTGGCACCACGGTCGGATCCACCCTTGC	1
1033	AACCCGGACAAGCGTTTAGCCTTACTGAATTAGCCACGAAAACTGAACCTGGAGCCCTCTACAATTTCCAAAATTACTGCACCTTGAGTCATCATGCGTGAGAGGAGCAGAATGTGTTTAGGCACCACGGTCGGATCCACCCTTGT	1
1034	AACCCGGCCCACTCCCGTGCCCCCTAGGCCTACACCCCCGTAAGGTACTGATGTGCAACTTCAAAGAGCACTTCAGTCCATGTGATGTCGTGCTATTCCTAGGCACCACGGTCGGATCCACCCTTGC	1
1035	AACCCGGCGAAATACTTTCCCTCACAGAAGCCCATAGTTACCCGAGTTACCGAAATCTTTCCGAATTCCCAGTACCTCCATTGCACAGGCGTGCGGCACCCCTCCTCTCGCTAGGCACCACGGTCGGATCCACCCTTGG	1
1036	AACCCGGCGATGGTCCGCCGACCCCCCATCCAACGGGCCACCTACAGCCGACCTCCGGTCCTCCCAACGGATCGTGATTTGGTATCCAGCCCGCCCGAATCGCTTACGAGATTTCTGTCGCACCACGGTCGGATCCACCCTTGC	1
1037	AACCCGGCGGGGACCCAGGGGGTAGGAGTGATTTTGTGTGGAGAAAGGAATGGTATTTGGGCGTCAGGCCATCCGAAGCTTATTCCCCGCCGTTTAAGCAGGCCTTAGGGTTCTAACGACGGCACCACGGTCGGATCCACCCTTGC	1
1038	AACCCGGCGTGTTCAGTGTCGTTGATGAGTTGAATGCGAAATCGCTGCATGTGGGACGACTAACTATGGTAGGCCTTGCTTGTAGCCGCTAGGTTTATGCACCGTTTAGGAAATGAAAGTGGCACCACGGTCGGCCACCCTTGC	1
1039	AACCCGGGCGAGATACGATAATGTGCATTCCGAGCAAGCTTCGTTCTGTATTTAAGCCGCATTTACTGAATACCCTCTTATGCTCATTATGCCACTTGGGTGGCTCGGCAACCGTGTGGCACCACGGTCGGATCCACCCTTGC	1
1040	AACCCGGGTTTGGCCGACGTACGGCGTAGGCCAGCCAGCATCTATAAATGCGAGCTGGGGTGTAGAATTTACGCGTACTAGTGGCGCGATGGGTGGCGCCAAAAGCGTACCGTCTCTCCGGCACCACGGTCGGATCCACCCTTGC	1
1041	AACCCGGTGGTCGTGGAGTCTGGCAGCTCGGTCGTTGAACCCGAATGATCCAGCCGAGTCCATGCGACCAGTGCGTTGGTAGCCCGCTGGGTTGGAGAGCGCCAAGTTGATTATGAACGGGCACCACGGTCGGATCCACCCTTGG	1
1042	AACCCGTACGTGGGCTCCACGCCGCGTTTGTTCCTATGATGTTATACAAGTCCACGTCAACTAGATGTACTGCTAATGCGCTTTGCCCAACTGCGTTGATGCCCGCACCCATGGCACCACGGTCGGATCCACCCTTGC	1
1043	AACCCGTAGATAGAGGTAGTAACTTCTTCTCAACATTCACGGACGCAACTATGTACCGGCGGCTGCCAAATCCTGTTTTCAAATTCGCGCTTGCGTGCTCGTTCCGGCACCACGGTCGGATCCACCCTTGC	1
1044	AACCCGTCAAGTGGCCGAAAACCTCCAAGCCCCTCCATAACTGCACTTGCGTCGGTGTCGTATCGGTGATAATGACACTACGCGTCTCGCTTCGCGCCGCCAACCGCAATGCGCCCTCCGGCACCACGGTCGGATCCACCCTTGC	1
1045	AACCCGTCTGAATGTAGTGAGGGAGGAGACTCCTTGCATAGAGGATAGAAGTGCGATAAGATAAATATCATGGCGCTACGTGGGCAGCAGGGTAGTTATGTCTATCCACCAGGGGCACCACGGTCGGATCCACCCTTGC	1
1046	AACCCTACAGTCCACCCCCACTTCCGCGCGTTATCCACTCCCCGCAAATTCTAAACCCTGGACATCGTCCGTGACCAACTTCGTCAAAAACATGTAAGGCCAGGCCCCCGCCCCGCAAGGCACCACGGTCGGATCCACCCTTGC	1
1047	AACCCTACCCACCCCTCCGCACGAAGACAACTCTCCTCTCTCAGCTTTTCATTGGCACCCCGTCAACTTAATTCCGTGCACCCACTGTTACTTGAGGCGGCCTGGGGCACCACGGTCGGATCCACCCTTGC	1
1048	AACCCTACCCAGGCCGGTCCCCGCGGGCCGTTATCTCATATTTTCGTCTAAATAATCGCAGAACGCTTTCGCAGTCCTCGCTTTTTTGCAGATGCCTCTCTACTGGCACCACGGTCGGATCCACCCTTGC	1
1049	AACCCTATCAACGTTAAAGCCCTCTAGATCAATCACCCATCATGTTTTAAGCATGGCGTCCAGATTATCGGCCCACGCTGCCCTAGCCCATTTCATTCGCGCCTTTTACGGCACCACGGTCGGATCACCCTTGC	1
1050	AACCCTATCTAACAATTCCTTCGCGTAACGCTTCTGCCGACCCACTGCTTCATGTATCGCCGCCAGCTTAGATGTCCCTAACAAGTGCTTCGACCATAAACGTCGAACATAGACCATAGGGGCACCACGGTCGGATCCACCCTTGC	1
1051	AACCCTATTACTAGCCTACGCAGCAGCCTGTAGCTAGTCACGCATAATCTTAAGCGTGTAAGCGCCTCTTCGACATCCTCCCCGATCACTCATTCACAGGCACCACGGTCGGATCCACCCTTGC	1
1052	AACCCTCCCTCCTCTTTCAACTATTCTACCAGCCCATAGCTTCACACACTGCTTTGGGCTTGACACGGCCCCTGGTGATACGGGGTTCATTATCACACGACTCCACTGAGGTTCAGGCACCACGGTCGGATCCACCCTTGC	1
1053	AACCCTCCTGCCTTTCCATATCCCAGACCCCGCCTCTGCCAAGTCATGGCAAATGCATACTCTCTGACCCCGTAATGCGCTTTTTCATCCTACAGACTGATGCCTTAATTGAGGCACCACGGTCGGATCCACCTTGC	1
1054	AACCCTCGAACGTATATCCGCCCTTGGTGGGGCGCTCTGGTAAGGGGGGGTGGGGACTAGTAATACTGTGTGCCCGTATTAGCTTGCGACAAGCCTCGACAAAGATTTAAGGGGCGGAAGTGGCACCACGGTCGGATCCACCCTTGC	1
1055	AACCCTCGCTCCGCGTCCTTAGCCACGCCGCCAATCGCCCGTAAGACGGACGTTCCTCCTCATCGCCGCCGTTCTCAGTGGGACTTATTGGGCGTGTGCCTCGACAACGGAATGACTGGCACCACGGTCGGATCCACCCTTGC	1
1056	AACCCTCTCTGTCCCAAATGGTCTTGAACACCAGCCTGTCCGCTCGTCGGATTCTCACACGACATGCGCGCCTGCACGCGTCGCCCTGCATGAGGAGCTTCCTCAAATTTGGTAGGCACCACGGTCGGATCCACCCTTGC	1
1057	AACCCTTTCGTCCCTAGTGCTTACAGATAACGACGTGGAACGCCTGAGGCCTCTCCTTCGTTGCGTGCTAGTCTTCATTCCCATCTAGACTACGATTCTACAGCGATCTCACGGCACCACGGTCGGATCCACCCTTGC	1
1058	AACCGAACTGCCTGCATATACGTTTGCGTTCTTTAGTCAGCATAATTGCCCCGCGACCTTATGTTCCCGTCAAGAGCATAAGGCTTTCTGTATCTTTATGATCCAGGCACCACGGTCGGATCCACCCTTGC	1
1059	AACCGAATATAGCGATATAGGGCGCCCATCAGGGGAACGGAGTACGCCTGCGCCCTGTAGAATTTGTAGATGATTTTTATTGTTAACATAGGACAAGTGCGGCGTAGCACCTACGCGTAGGCACCACGGTCGGATCCACCCTTGC	1
1060	AACCGACCCACGTCGTTCATTCTCCCCTCATGCCGACGCTGCCGCTATAGGATGAATAACGAGCATTCCTCGCGCAGTACGTCCAAGGATAATTGCCCCTGCGTCGACTCCAACGTCGGCACCACGGTCGGATCCACCCTTGC	1
1061	AACCGACGCCCCGGATGTCAGCGTGCGCTGCCGAGTATCAAGCGTAGTCTCAGAGGTAGGGACGTACGTGTGAACACCTGGCCGCAACAACGTTTGAGCCGTGTTCACGATCACACCGGCACCACGGTCGGATCCACCCTTGC	1
1062	AACCGAGGTTCGCAGAGTCGTATCCGGGGTCACCTCAGCAGGGCATCATGTTTCAAGTTCATATCCCCACTCAAGCGTTCTTAGCAAGACGGGCACATGGCACCACGGTCGGATCCACCCTTGC	1
1063	AACCGAGTCGGCTTGCACCGTCGTCTGCTGGACGGTGATCTTGCCACCTCCCCGCCCATTCAGCTCCGTTTTATTGGAATAATGAATGCTCCAGGGGCACCACGGTCGGATCCACCCTTGG	1
1064	AACCGATACGCTTTAGTCGGCCGACTCACGTTATGCCTACGTCCAAAAAAACGATACCCACGACGCACAAATGCATATGAATGCAGTTCCATAGTACCCATAAGGGTGTGGCACCACGGTCGGATCCACCCTTGC	1
1065	AACCGATGTACGCGCAGTGTTCTCAACCCTCCAGCACCCCCCCATCGGGAAGCTACGTGGCTCATTCAGCTAACCTCAAACCTCATCACCTCGTGCAGGCTCGCTTAATATTGCGGCACCACGGTCGGATCCACCCTTGC	1
1066	AACCGCACAAAGCGATCTGTGAACCCTTTCCCGCCTTGCGAAATAACGTTTCCGGACGCGCAGATACCGAGCGCCAGTTTACCCCTCTGCATACCAGCGATCAAATCGACAATAATTGGGCACCACGGTCGGATCCACCCTTGC	1
1067	AACCGCATATGCGGTGAGTAACTTTTTGGGGGAGTATGGATATCCCGGATCAGGTAGCTTCCTGAGGAGGGCCATATACAGTTCTGATGAACCTTGAGGCGGCGTAACAAGGCACCACGGTCGGATCCACCCTTGC	1
1068	AACCGCATTACCCAACCCTTCTCCGCCACGCCTTGTTACCCCCTATATACGTGTTTGGATGCTGCGCATGACACGCACATGCAATCATTGATATTTCCCGACGTTCGAGCAAGCCATGGCACCACGGTCGGATCCACCCTTGC	1
1069	AACCGCCACCCCCACATGTTACTTCCAACTAACGCCACGAGCGTTCGACGCTCGAGGTCCTTGGATTATCGTATGCAACTGACCTTTTTAACTGTCTGCTACCTGTCTCGACTAGGCACCACGGTCGGATCCACCCTTGC	1
1070	AACCGCCACCTCCAAACCCCCATTTGCTTCCCTTCCAAGAGAGTCTTATTAATTTCCATCTGTTGCACATATGATCCCTGTAGAGCTCCTTGCCGCTGATGCACTGTTATCACGGCACCACGGTCGGATCCACCCTTGC	1
1071	AACCGCCAGTCCGGCCACCTGCCCCAACGCTAGATCCCTCTGCAGTACGATCATGACCCCCTAGACCCCTCTACCTATACCTTTTTAAAGGTCCTGCACAAACTCGCGGTACTCTGGCACCACGGTCGGATCCACCCTTGG	1
1072	AACCGCCCCGACTTGTCTCCCACTCGCGCCGTACCTTCTACTCGGAGAATGTAGCGCCCGTTTCTGCTCTATCTCCCTAGGACCCGGCGTGGGCACTTTACAGGAGTCGGCACCACGGTCGGATCCACCCTTGC	1
1073	AACCGCCCGTAACATGCATCGGTGCCCCAGTCGGACATCTCGTTGCCCTCATCAGAGACTGGCATCTCTAGTCATAAGTCGACCAGCCGTTTCGGAATGACTTGGCACCACGGTCGGATCCACCCTTGC	1
1074	AACCGCCCTCTTTGACCAATCAGCATGAACCCCAAGAGCCGCAGGATGAGCTAGCTATATCCAGCCGCAATCTGAATGGGCTCGAATACCTCTAGAAGGGATACTTGCTAGGCACCACGGTCGGATCCACCCTTGC	1
1075	AACCGCCGCAAGCGCGGATATATCCCGCCTTCCTTTAGCCATAGCGACTTACTTAAGAAGGATATATCACTTTTTCCCCTCTACCGTTTACATACTCGGAAGGCTCACTATTAAGGCACCACGGTCGGATCCACCCTTGC	1
1076	AACCGCCTGGGTCCCCCCCCAGGGTCTTTCCACGCTGCGCGCGCATAAAACATACAGTGCTGGGCCACAGATCCAAACGCAATGAAGGTACACATTCCTCGCTCCATAACTTACAAAGGGCACCACGGTCGGATCCACCCTTGC	1
1077	AACCGCCTGGTCCCCTTTCGGAGCACCCAAGCGACGGCGCTAGGCTAATCGTTGCGCCCCTATCTGCAAACCCAACTTCGTCAATGATCATTTAATACGCATCTTCTGTATAGGCACCACGGTCGGATCCACCCTTGC	1
1078	AACCGCGAAGTGCACCATCTTAAGGATGAACAGCTGGCTTGTTATAAGCGCCTCTGGAGCACGGGGATAGCGGATCGTGGGACAGGCATTTGTGCGCGGCTTATCTATAAATAAGAGGCGGCACCACGGTCGGATCCACCCTTGC	1
1079	AACCGCGCAACTTCCCAGCAGCCGGTCAACGTGAGTCCCGGAACACTATTATTCGGCGATACCTACATGCAGCGCCATGCGTGTATTGCATGCCGCGGTCGATACTTCATCCGTTAACGGCACCACGGTCGGATCCATCCTTTGC	1
1080	AACCGCGGCTAACTCGCCCTTACGTAACAGCCCGGACCGATTGCAACTTCCGCTCTACCTCGCCGGCATCCCAGCAGACCGCCAATTTCTACTCAAACCTCGTTGTCCACTCCGTTTGGGCACCACGGTCGGATCCACCCTTGC	1
1081	AACCGCTACGCCCCAACGTCGAGATTTCCCCGCGTCATACTGACAGCTAAAAATACCATGATTTCCAAAACACGTGCCTGTAGTTGCTACCAATGCATGTTCGTTGCTCCCTCGCTGGCACCACGGTCGGATCCACCCTTGC	1
1082	AACCGCTAGTTCCCATCGTTCGTTACCACCACGGAGTCCTCAAGGCCTCATCACACGCCCGATAATCTACCTGGCTGTACCGGCTAACTCTTGCCCGACCCTCGAACACCCATCCCTCGGCACCACGGTCGGATCCACCCTTGG	1
1083	AACCGCTCCATGATCACGCTCGCCGTAGATTTGGCCCTCGCCGCAAAGCTTCTGCTACAATAGCTATCCAACAAATAGAAGGCGCGGCTATACGTGCCCGGGTCCTTATTAGACCATGCGGCACCACGGTCGGATCCACCCTTGC	1
1084	AACCGCTGAAACTATCGCGAACGGCTACGGTGTTTCTTTGCCTCCCTTTATAGTAATGTCTGCAGCTCAACGCCAAATGTAGCCCGGCACCACGGTCGGATCCACCCTTGC	1
1085	AACCGCTGCCTTCGCCGTAGCCCGAAAGGCGTACCCGTACACTTACGAGGTTCCGCCCTACCACAGACATACGCCGTTAAAATACCAACGACTAGTGAAATATTCGAGGTTGTTCGCGGCACCACGGTCGGATCCACCCTTGC	1
1086	AACCGCTGGGTCCACGAGCGCGAATTCGCCACAGTTAGCGGTGGCACTCAGCGCCGGGAGAATGAAGACAGTAACGTTCGGAGTATGGGGTACTGAATACGGGGGCGCACAAAAAGCCGTGGCACCACGGTCGGATCCACCCTTGC	1
1087	AACCGCTTTACCGCATGAATCATTGGACGACAACAGGGGGCATCAACGCCAACTAATTAGTTCAATCAAGGTGCCTCTAAAGGTGGGTTTAAACTGAACAACCCCGTTCTCCCCTGGCACCACGGTCGGATCCCCCTTGC	1
1088	AACCGGAACGTTACACGGGTAACGGAGAGGAGGTTTTTAGAACTTGGACGACTGGTATCTCAACGATTCTTAGCGACCTCGGTTTTAATGATGCATTTCAGAACCTACAGGGAGTGGCCGGCACCACGGTCGGATCCACCCTTGC	1
1089	AACCGGCCCCGCATGTTTTGTTCGGCGCTGCTGCTATATGACGACGCTGGTCATTCGCCAGGTGTCTCGGGTGGGCCGCGCGCCCTGTCGTTCAGTGCACCATCAGTGATTTCCGGCACCACGGTCGGATCCACCCTTGC	1
1090	AACCGGCCGAAGTTGCCTAACCATTCACCTCCCGCGGCCACATACAGTTAAGCCGGCAATCCGTCAACAACAGTGCGCTGGGCCTGATCAGCGCCCATGCTACAGCTCATCCCGGCACCACGGTCGGATCCACCCTTGC	1
1091	AACCGGCCGCCACGTAGTTCCGTTAGTGTACACGCTACTTCATTAAAGGCTGACTGTAGAGCGGAGTTTTCATCATGTCCCTTTGATGCGGGACTACAAGGCCTACTCAAATTCTCACCGGCACCACGGTCGGATCCACCCTTGC	1
1092	AACCGGCGGCAAGTTCCATCCGCTCCTTGCCGAAAGGGACCACGCGGCCGGCTTAAAACTGTCCAAATAGCAGACGAGACTATAACAGGTGGCCCACGTACCTTCGTCCGCATGGCACCACGGTCGGATCCACCCTTGC	1
1093	AACCGGCGGGCGATAAGCAGGCTAGTCTGTTTCTCGTGTGCGCCGAGACCTTGTCGTATAGAATGACTGCCAAGGAGAGGGGTTGCTTAGTTGAAGAGGCAGCTGTATTAAATGTCGTTGGCACCACGGTCGGATCCACCCTTGC	1
1094	AACCGGGCTTTAATGATTCACACGCGCTCGGGCTATTCCGCACGTTGCCTGTGCGAGATGTGTTAGGGGCCGTCCGGCCTTTCACACGCGGTGGTACGACAACCCAGAGGACTGCGCACCCGGCACCACGGTCGGATCCACCCTTGC	1
1095	AACCGGGGAAGTTTGCACCGTATAGTCCTACCATGGTCAGAGTCAGGCTGTTGCGTACCATAACGATGGATGCGGGAGAGGCTTGACCGGCCAGTAAGAAAGTCAGAGGAGGGCACCACGGTCGGATCCACCCTTGC	1
1096	AACCGGGTGTGAGCAGGGCAAGGGGGCCGCCCTAGAAGCGCGTTGGGTTGAATCAGCGGCGGACCTTAATCATGAAGGCGTTCAGCTGTTCTAGGACACAGAGGTAGAGGAGGGTGGCACCACGGTCGGATCCCCTTGC	1
1097	AACCGGTACCCTGATCCCTACCCGTGCGGAGACGTCCGCCGCCCGCTCTCCAGAGGCATCCTCCATCCGTTTCCCCTATCATAGCTTCATCATGTACACCACGGTCGGATCCACCCTTGC	1
1098	AACCGGTCAGCATCTAGAGGCTGCAGCTGAAACACCGCAGTCCCCCATTGAAACTGCCCGCTCACTTTCGACCCGACCTCCTCGGTCTCCCTAGACACTGCCCCCCCCATCCTGGGGCACCACGGTCGGATCCACCCTTGC	1
1099	AACCGGTCGGCTTCCCGAAAGAGATCAGAGAACCGGGGTACCGAGAGGAGGGAAGCGTGAACCCGTCAAGTCGATAAACGTCTCGGAGAGAAGGGGTGGTCATGCAGTATCTGTAGGTGTGGCACCACGGTCGGATCCACCCTTGC	1
1100	AACCGGTTAAAACAGCCTCTGCCAACACTCACCCCTCTGGCTAACACTCACTACATCCCCGAGACGTGGAGAATTTGTGATACTGCTAAATGGCAAAGATCATGCATGGCACCACGGTCGGATCCACCCTTGC	1
1101	AACCGTACGCAATGGCTAGCCAGCGATTCGGTTCCAATCCGCTGGACCGGGGGGGCGAGTACTAATGGAGCGAACTTGGTCGGGTGGCTGTATAGACTAAGATAGTTTACGTTCAATGGCACCACGGTCGGATCCACCCTTAC	1
1102	AACCGTCCGTCCCAGTGGAATTTGATGCATACATTCCCGGTTTGATATCGCGCCAAGAGCAGGAGAGTCAATTCATCTACGCTCTTCACTATTTTACATATATTTTTCCGTTACAGGCACCACGGTCGGATCCACCCTTGC	1
1103	AACCGTCCTAGGCCAGCGGTTTAGTTACTCATGTGTCGATTCCAGGAATCCACCACCTCAAACATCCAGATTGACCTAACGACTTTACAGCCTCTGCGCTATCGTTGGTTTCTATACATGGCACCACGGTCGGATCCACCCTTGC	1
1104	AACCGTGCTGGTGGCTGTTGATGGGGGAAGGAACCAGGGAGAGGGATGGGATTACTTGTCCTTATAACCGCAGGACGTACGTCCGGAGTCATTGCCAAGCATCTAAGTGAATGCCGAATGGGGCACCACGGTCGGATCCACCCTTGC	1
1105	AACCGTGTAAGGTGGATGGCGATGGTGCTGGGACTAGGTTTGGCTACGACCTGTCGGTACAGGATACAGAAGGGGCTAAGCGCCGGGAGGTGGACAGAGCAGATTGGGGCTTGGCTGTTGAGGCACCACGGTCGGATCCACCCTTGC	1
1106	AACCGTGTATATCAGGAACACCTACCTGTCCCGGTTCCTTATCGAGTAGAGCATCTTCTCCGGTGCTTTTCACTTAGAGTGCGAAATACCAGGAATCATTACTCGTTTCCCCTTAGGCACCACGGTCGGATCCACTCTTGC	1
1107	AACCGTTCATATGCGGCGTTTGGAAGCGCCGAAGACGCAAGATAGAAGGCAACGTGTACACCGCTTCGAGACACCTGTAGACAACAGTGACGATCGGTTGTCGAAGCGCTGAAGAATGTGGGCACCACGGTCGGATCCACCCTTGC	1
1108	AACCGTTCGGGGGATCTGTCCCTGCCGTGACACCTTCAACAGGACCGCGGTACACTTTATGTGGACTTCGGTACGCGTCTAATATGTATTCCAGACGTATCCCCATAGTGCGCCATGGCACCACGGTCGGATCCACCCTTGC	1
1109	AACCGTTTACCCCCTAACGTTATAGAACGCTACACTAATAGCAACGCTATCGAACCGAACCATTGTGCCTTTAGTACAGTACCCCTGGACAAATACTGGATGACTACATCTAGGCACCACGGTCGGATCCACCCTTGC	1
1110	AACCTAAAACTTCCGTTTAGACCCCGCCCATTACGGTCACATAGCTGTCTCGAAACTGTTCCCAAGCTACCGTAACCACCTCGCCCAGCTGCAGCCTCCTTTCCGTTGCCGGCACCACGGTCGGATCCACCCTTGC	1
1111	AACCTAACCGTGGCCTATCACTCGATGGCGGATGCGACCTACCACCCATTGCACTGGTCCAAGATTTACGGAAGCCGCACACACGGGTAACTACAGTTCCTGTAATCGTCCCGCGGTGGCACCACGGTCGGATCCACCCTTGC	1
1112	AACCTACCACGATGACTACTCGAACCGCGAACAAGGCACACGGGACTGTTTGTGCTACTGAGCACCCTATCTTGACAAGTAGGTTTGCGCCGTATTTAAGACAGGTGGACCACCCCGGCACCACGGTCGGATCCACCCTTGC	1
1113	AACCTACCTGGCAGCAGCGCAAGAGCTACCCATCTCTATCCGAGCGTGGCGCTCGCCCGTAGTAGCTCACACCACCAATACACCGATCTGAACAACGCGAACAGACGTTCAAGGCACCACGGTCGGATCCACCCTTGC	1
1114	AACCTACCTTGCTTCTCCGGTCTTTAGCGAATGTGCCTATATGTGACTCGCCATGGACTTTTATCATTCGCCGGTCTGCTTACCTTGAGTAGATTTAAAGGATTACCTCATAGGTTAGGCACCACGGTCGGATCCACCCTTGC	1
1115	AACCTAGCTTTCCTCCTCCCGCAATTTCGGTACTAACGCTTTCTTCCGTATGCCTTCCCAGGTCAATTTTTGGCCCCCAATCCTCCCCGGCGGTCCACGGCAGCACCATTCACTACTGGCACCACGGTCGGATCCACCCTTGC	1
1116	AACCTAGGCGTGGAATTAGTAAGTACACCGGCCCTCCAGATGCCTATGGTCGAAATTAGACTCGGTTTGGACAGGGCGTAATGCGACTCCGGGTGCGTTGCAGACAGATGGGGCACCACGGTCGGATCCACCCTTGC	1
1117	AACCTAGTCCCCTAGGCAACCTGCCCCATATCTATCCAGTTCAGCTCAACCTGCTGCCGTGTCGGGGCCGTCCCTTGGGACGACCCCAAAACCATAATTTTACTAGGCACCACGGTCGGATCCACCCTTGC	1
1118	AACCTATACGCTTAGACGCTCGAAAGGTCGTAAAGGAACTCGGTTTCTGTGATAGGTGGTCTGACCCGGTTGGCTGGTAGAATGCAATGTTACGGGACTGTACGAAATTTCTCTTTGGTTGGCACCACGGTCGGATCCACCCTTGC	1
1119	AACCTCAATTAATTTACTGTTTAGTATAACAGCGCGCGTGCAAAAGAAACGTCTGCCACCCGGGACGCACGGAAACGTGTACTGTGTGTATCCCATAATTTCACCCGCACATTCTTGGCACCACGGTCGGATCCACCCTTGC	1
1120	AACCTCACGGGAATGAGACCGTAGGCAAGGTGAGCGGGTTGCAATCTGCGAATGGCAAAGTATTATTGCTCATATGTGCCAGGCGTATCGCCTCCTGTAGAGGGTCTGAGGGTCGAGCAGGGCACCACGGTCGGATCCACCCTTGC	1
1121	AACCTCACTTATCGAAGGCCCCTTCCCCGCAATTTAATATCTTATTGAGCAGGGCCATCCCTAGCTCTCGTCCCCTCCTGTCTTATGCGCATGTCATGCATCCGGAGCCGCGAGCGGCGGCACCACGGTCGGATCCACCCTTGC	1
1122	AACCTCCAAGGCAGCTTTGATTCGAGCTATATCGAAGCACTAGGGGGACATGCTGTGTAGTGAAGTCACTGAAAAGGCACCAAGACGGCTGGGAGCTTAACTGGTGTCACGAAGGCACCACGGTCGGATCCACCCTTGC	1
1123	AACCTCCGCTGGCACTGATCCCCAGGCCAGGCACATGCGCTCCGAACCCCCGGACACTTAAGGGATTAGACCGTCTCGTCATGGCATGGCGGTCCCTCCCCGTGTGCACCCTGTGGCACCACGGTCGGATCCACCCTTGC	1
1124	AACCTCCGGCTTATGTCATAATCCGGAGCAAACACTGAGTCGCTCATCCCCCACGCGGCGCTCCAGCGCAGCATTAGTACAAGATTCGTGAACGGCAACGTTTTAACAGGCACCACGGTCGGATCCACCCTTGC	1
1125	AACCTCCTACCAACGTATATTGTGCGACAACGTGAGAGCTGTGCGCAACGAACACGTAGTGTTAAGTAACTCTGCAATTCCACCAATTCCGTCGCCGTTAGTTGGACTATCTTCCGGGCACCACGGTCGGATCCACCCTTGC	1
1126	AACCTCCTCCCTTAGGCGCGTGCCTGGCACTAATCCCAATGTTATCCCATTAACACTCAATCGGGTTCGCTTATGTATAACTCCTAAGAATGGGCAGGGCACCACGGTCGGATCCACCCTTGC	1
1127	AACCTCGCGTCCGGTATGCAGCACCCGCTGCCATCGTCCCTCGCACTCACAAGCAGCGTATTATCCCTGAATGACGACGGCCGTTTGACTGCGAGTATTCTCACGAACATATCCGAGGGGCACCACGGTCGGATCCACCCTTGC	1
1128	AACCTCTCCCTCGCGCCGATTTTCTCGCCCCGTTGGTCCCGATCCATGTCAGCAATGTGCTGGGTGAACGACCGCGCCCAGCACTTTCAGACACGCGGGAGCCGCTTTTCTATCTTCGGCACCACGGTCGGATCCACCCTTGC	1
1129	AACCTCTTGAGCCTTCAACACCTATTCTGCTACGGACCCCACCCGCTGCAAACATGTTACTCGACTTTATTCCCGTGTGCCCTTACCTCGTGCCAACTCCAGGGGCCCGCTGCACGGAGGGCACCACGGTCGGATCCACCCTTGC	1
1130	AACCTGAGTCATCTCTGGTGCCGCTCTTGCCCCCATCTGACCGTCATTAGCACTCACGACCCGCAGAGACACCTTCACTCTTTACGTAATGTTAACCCATGCACCTAACAGACCGGGACGGCACCACGGTCGGATCCACCCTTGC	1
1131	AACCTGCAAGTTGTGACGCCCGACAAGTTCCGGCTTACCTGCGCTGTCTCTTCAAATATCAACCCTTTTATCGACTGTCATTTACCTGTTCTCGCCAGCGTGTAGTTTGTCCCGTCTCAGGCACCACGGTCGGATCCCCTTGC	1
1132	AACCTGCCAATTGGGGAGCTACTAGTTGCATTCGGCCAGTCTTATGCACTTTGCTAAAAATATAATATCGATGCTATGTGCCCAGTGCCTCGGTAATTACCTTCCCCTCAACCGCAGGCACCACGGTCGGATCCACCCTTGC	1
1133	AACCTGCCAGCAAGCACGACAATGCGGCTTCGCGGCCTAGACCGCATAGTACGCAGGCAGTTTCATGGCCTTGACAATTAAAGCCTACCAGGCTTTATGAATCTGAGCGGCACCACGGTCGGATCCACCCTTGC	1
1134	AACCTGCCGCATCTGAGAAGGAAGCCGGGGCACAACATATAGCCCCGATTCAATGTGAAGAGGGTGGCCTAGTATTCGACCCCCTCTCTCGTGGCCCCAGAAGGCACCACGGTCGGATCCACCCTTGC	1
1135	AACCTGCGCCCCAATGCACTCTCTAGTGTCCTGATCCTAAGCGACGCAATATCTACTTTTCGAATGGTTCCAACTCTATTCTATCAGCCGGCTGTCCCCTTAGTGTTTATAGGGCACCACGGTCGGATCCACCCTTGC	1
1136	AACCTGCTGCGGCTCCGCCGCTATACGCGGTAACCTTTTTCAAAGATCGCATTGACCTAGCCCTTCGGTCCACGGGTTTTAGTCGGCACCACGGTCGGATCCACCCTTGC	1
1137	AACCTGGAAGTATGCGTGTATAGTTTAAGGCACATTGAAGCAGAGTGGGATTTTTTGGGGGAAATCCCGTGCGTCGGTCTTAGGGACCGTGCTATGAGGTAATGTAAGGAGCTTCGTCTGCACCACGGTCGGATCCACCCTTGC	1
1138	AACCTGGAGCGCAACCGCTCTGTGGTAGTTGACTTCAATTGCGGCACTCAGTATTTCTGCCCCATCTAACCCGCAATACCGTCGGTCATACTCAAATACGAAAGCCCAACCTCACATCGGCACCACGGTCGGATCCACCCTTGC	1
1139	AACCTGGCAATCTAGACCTCTACAATGCACCACTGTCTGATCCACGTGGATGAGGCAATCGCCTGAGACACGTGTCGCAACCCACTTATGTGACCACCGAGAAATAGTCGCAAGCTTGGGGCACCACGGTCGGATCCACCCTTGC	1
1140	AACCTGGCTGCCACCAGTTGGCGTGAGAATGTTGTAGGGCGAGGTTACGCGAGACGCGTGCCTGGGGCGACAACGCCCAGAGTTTGGGATTTGTAGACGCGATTGTTCGTACGCCGTCAGGGCACCACGGTCGGATCCACCCTTGC	1
1141	AACCTGGTCCATTTTTTTGGATTGATATCCCGTTGGAAGTTTTCAGTTGCATCTAAAGCGTTACGTGCGGCCCGTGAGTATCACATTAATGGTCGGATAATTTGGCTTACGGCACCACGGTCGGATCCACCCTTGC	1
1142	AACCTGTGGGCGGATTAAAACGAAAGCGGCCCTTTCGCGCCCGCACATCCACAATACCTTAGAATACCCCCATTGCCCAGCCTCTTCCGATCTGGCCCACCTGGTCGATCCACTGGGGCACCACGGTCGGATCCACCCTTGC	1
1143	AACCTTAACCTGCGCTGCGTCTATATCCACGCGCGGGAACAGCGGCCCGACTCACGACCGAACGACATATTAGGCCCAGTCAGTCTCCGACATCGATGCAGCAGCCGGTCTTAAATGAGGCACCACGGTCGGATCCACCCTTGC	1
1144	AACCTTCAAACTAAGGGTTCCTCTCGCTCGCCACTTACGCTATATTTTGAATAAGAATAATACGTTTCACCATTCTGAATTCAGTAGTCAAAATAACGAACTACCCATCCTTGGGCACCACGGTCGGATCCACCCTTGC	1
1145	AACCTTCCCACATTGGCCCCTGAATCTTTGTATCACCGTGTAAACCCTAAAAAGTCAAGCCACGCCCGCAAGTGTATAACGCTCTTCCTCTATGTCCCATGGGCAGTTGACTATCGGCACCACGGTCGGATCCACCCTTGC	1
1146	AACCTTCCCACCCAAGCACAACATTACAGTAGTCAGGCCCACAGGCTCATTGCCCGACGACTACCAATCTAATGTGTACATTCATATGTTAATCCTGTTTCACATACAACCAAGGCACCACGGTCGGATCCACCCTTGC	1
1147	AACCTTCCCACGAGCTTATCTAGGACGGTGTTTTCGCTCAATACACGTCTATAATAATCATTGCGCCTAGTTAACTGGCCATGCTCCGTATAGACTCCCCGCTATCTCGCTACTATGGCACCACGGTCGGATCCACCCTTGC	1
1148	AACCTTCGCCTCGTAGACGGTTCCCCTTCCATGTGCACCACTGCGGTGCGCGCGCACTATCGACCCACGCTCTGCCTTTATGTCGGGGCGCTCATCCTATCTCCCGTTTATTCGCGGGCACCACGGTCGGATCCACCCTTGC	1
1149	AACCTTTCGAATTTGCTTACACGTACTCAACGTATAGTTGGTATGACGAATGGCCCTCCTCGCGCCCTAGAATTCCGTCAAGCAAACATAACCATTTGTACTGGTTGGCACCACGGTCGGATCCACCCTTGC	1
1150	AACCTTTGATCCCGCCCCGGGTCCCCATTAGGACTTCTTAGTATCACCCCACACCCGTATCTGTGACCCAAAGGCAACAGGAGAAGCGTCCATTGCACTATGATCGGCACCACGGTCGGATCCACCCTTGC	1
1151	AACGAAAAGCGGGTGTCGGAGCTGACTGCGGTGTACGGGATAGTACAACTGACTCTCAGCATGAGTGGCCTGAATCAATCATCGGTCATACAATTCGTGAATTTGGTTAAAGGTACACTGGCACCACGGTCGGATCCACCCTTGC	1
1152	AACGAACACCGACCCAACAAGGGCTGATCTAGTTTCGATAAGTGCTTAAACAGGTTGCGCTCATCGGCCATGCAGAGGCACGGCGCTGGGGCCTTGTAGCAGGCTCAGCCGAGGTCGAAGGGCACCACGGTCGGATCCACCCTTGC	1
1153	AACGAACGTGCTACATAACCCACGTGGTGCACTGACTACACGACTCACCACTCAACCAGCAAGTCACGTGGTGCCAGTTCTCCCCACACATCATAACTTATCGGCACCACGGTCGGATCCACCCTTGC	1
1154	AACGAACTTACTACTGCAACCATCCCTTCAAACTGACAGTTGCTAGTAACCCCCGCAACGAACCCTTGTTTACTCTAGAACGACCCAGGAGAAATCGAACATAACGGGGCCTGACGCGGCACCACGGTCGGATCCACCCTTGC	1
1155	AACGAAGACCGGGAATACGTACTGCAGGGGGCACAGTGCCCCGGGCGAGGGATTATTGCGTAGTTTCGTGATTGTCTAATTAGATTAGGCAATAGGAACGTGCAGACGTCCGGGCACCACGGTCGGATCCACCCTTGC	1
1156	AACGAAGCTTACACAACTGCGCTACATCTCACAGAACCGGTATCGGGTGCTGCGGTCTACCCCGACATATGCCCCCTACGTGTTCACCTCTGTGGGTGGAATTACTATAACCTAGGCACCACGGTCGGATCCACCCTTGC	1
1157	AACGAAGGAAGTCCGCGGAGATTTGCTGACGCAAATTGAGAGACTAGATGGAACGGTATGCACAGTCGCATGAGCGGCGCGCCTCCCAGTAGTCTCGCCAGCACAACGTGTGAGCTGACGGCACCACGGTCGGATCCACCCTTGC	1
1158	AACGAAGGCTCGCCGATCATCAGTAGGCAGGCGCTGGACGAGACTGGGCAGATGCAATTGTGACTGTGCATGGTGGTGATATGTGCATCATAGTAAACGTGGGGATCAGCGCAGACGGCTGGCACCACGGTCGGATCCACCCTTGC	1
1159	AACGAATAAAACTTAGTCCCACGGTAATAGAATGTGACGTACCACAGTGTCATTTGCTACAATGAGGTCTCTCGCACCCACGATTGAGTTCACCATTGGGCGGCGGGCACCACGGTCGGATCCACCCTTGC	1
1160	AACGAATCGCCAGCGTATAGCGCTTCGGTACAGCTGAGGCCCAGGGCGAGTTTATAACTGACCCTATAGGGTGTGACAGCACATGCCTTAGGCCCTTCTGACGAGCTGGTAAAAGCGACAGGCACCACGGTCGGATCCACCCTTGC	1
1161	AACGAATTAGGAACGGTTCTTAAAAGACCTATAGCCAGGTGTTATCAATGGAGATACTCGGGGTGGGCACAATGTGCCCGCTTTCCTGTCTTAGGGGGGAGGCGCGCAGCATGGCACCACGGTCGGATCCACCCTTGC	1
1162	AACGACAAACTGTTGGTGTTTTGGGTCATCGGCACCATCGTAAATGGGTGCGGGCGGCGGACATACCACTAATGGTGCAGTCAAAAGGCCTACATGGGGGGGTAAGAAGAATCTGCCAGTGGCACCACGGTCGGATCCACCCTTGC	1
1163	AACGACAAGAGCATTCTTCACTTGCAGTAAACTGACAGTCAGAGAGAACGGGGTTCGGTTATCAGTCCTCGCGAGGTCGAATTAGTTCGGGTAGGTGGCTCCCAAAGGGGTCAGGGTGGGCACCACGGTCGGATCCACCCTTGC	1
1164	AACGACACCCAGCACCCCTTGTAGCCCTCCACGCCATGATGCCTCGGGGGTTTTGGGGGCCCCATCTCTTATCGTACAGGGCTTGACCGTCCTAGCGCGTTGCACTGCCTTGTGAGGCACCACGGTCGGATCCACCCTTGC	1
1165	AACGACATTGAACGCCATACCGGCCTACCATACCTCCAGGTGCCTCGAGGTCACGTGGAACGCGTTCCACACAGGTTTAGTTTTACCCCCAAGGTTTTTCCCCTAGGCTCGCTCCCGGCGGCACCACGGTCGGATCCACCCTTGC	1
1166	AACGACCCTTTCCCAGCTGGAGCGCCGCACCCTCTGGAAGCCCTAAGTGTGTTTGTTTCAAACGAGGCCTGCATAATGAAACCACATTGTGAAAATATGTGGCACCACGGTCGGATCCACCCTTGC	1
1167	AACGACCGTGGTACGTTGGGGTCTAGTCAGTTTAAAGCAGGATTAGACGCTATTCCACGGTGTAGAAGGCACTAGTTACAAAGGGCTTTAGGCTCCTAGTCAGGGCTGGACCATACGCAGGCACCACGGTCGGATCCACCCTTGC	1
1168	AACGACGACGAATTGGACGTAAGATGTGGCAACATGGCTTGTGTCATTCCAGTGTACATACCAGCAACCGAACGACAGGATTGCGCCGCCAAGTTGGTTGTATTGGAGGATCAGGCGCGGCACCACGGTCGGATCCACCCTTGC	1
1169	AACGACTCAACCTACCCTTTTTCCGTTACCGCACTCACTTCGGTGCAGGCCGCTACCCTTCCATGCCCAAGCCCTGAATTCGGGTAAATGACGCCGTAAGCTTCTGTCCCACCAGGGGCACCACGGTCGGATCCACCCTTGC	1
1170	AACGACTCACTGGGTGTCGGCAGGTTAAAGGATTGGGAATCAGGGAGAGTCGGGTAGGGGGCCGACCACTGTTGGGCGCGTGCGTGGTCGCTAGGCTAGGCCAAGTGTACCTTGTGGGCACCACGGTCGGATCCACCCTTGC	1
1171	AACGACTTGCCAGAGGGAATCATCTCCCGTCGCGCATATGCACACTCAGCGTTTAATACCGTCACCGTATACTCCTGGTCCATTACGAAAGTAGAGGACTCGCGAGCCCTTTCTGGCACCACGGTCGGATCCACCCTTGC	1
1172	AACGACTTTGTTACAGGCCTGTAAGAGTCTGCTCCCTCAGCAGCGTATAGCACCTGAGTTGCTCCCCGAAAGTTGCGCTAGTCACGCTACCTCCTTGGCCGACTTAAAGAACCCTCCGCAGGCACCACGGTCGGATCCACCCTTGC	1
1173	AACGAGCCAAGCATGATATCTGAACCGTCCCTTGTGATTTTGAGAGCTCGGGTGGACTGTTGGCTAGTACTCGTCGGCCACAGGTACCAGGCTGATCATAGCAAGAGACCGAAGATTTGGCACCACGGTCGGATCCACCCTTGC	1
1174	AACGAGCGAGAATTGGGATTGCGCTAGGACGACTAACTCTAGAGCAATACCGATACTGCGAACTATTGCGTTACCTTGTCGGAGGGAATTATCAGAGAAGAGAGTTCCTGATAAGGGGGCACCACGGTCGGATCCACCCTTGC	1
1175	AACGAGGAAACATGAGGTCGTCGGAGCCACCTTTCTGCGATTGTTGCACTAATGTTCACGCCCTCACGCTTGTCTCACAGCGCAACTATACTCTTCTTTTGGCACCACGGTCGGATCCACCCTTGC	1
1176	AACGAGGCAGCGGATAATCAATTACCAAAGCAGAACTCCCAATACCTCGAGGGAGATTTTCGGTAGTTATTCCTTTCCCTCGTTGGCACCACGGTCGGATCCACCCTTGC	1
1177	AACGAGGCGAGAAGGGACCGACGTCACAAGCCTTAGGCAACAGATGGAGGTCGATACAGAGCGGAGGTGCACACCACAACTGAACGTCGTCGAATAGAGGCAGTACCTAGTCAGGGCGCTGGCACCACGGTCGGATCCACCCTTGC	1
1178	AACGAGGTTTTCGCCTCGGCCAAGTACCACTGATCCGTAAGCAGTAAACGGCGCGGGCCCGATACTGATAACAACCAGAACTTGCCTGCCTATGCGTGTGCGTAGGGCCGCTGTATGGCACCACGGTCGGATCCACCCTTGC	1
1179	AACGAGTGTAATTCGCACCCCATTAGCAACATGATCTAGAGCGTGCGTTACCCGAAAGCACCTCTAGCTTACGACCCCTTCGCCCTTGTCGCTCATACATGACTTCGGATGATCGGCACCACGGTCGGATCCACCCTTGC	1
1180	AACGAGTGTCCGAGAGAGTACAAAGTTGCCATTGCTACCGACAGCATGTGGTTCTTCCACGCGTTTCCCTATGTCGGTCTCTAATTATTCTCTAGAGGATTCGGTGCTGGCACCACGGTCGGATCCACCCTTGC	1
1181	AACGAGTTACCGATGCGGGGAGAGATGGCGGTCGGGGGATCAGTAGTAGGCGCGTGTTTGGCCTGGTCAGGTGTGAAGCAGAGGTGCGTGGGTGGGGGATCGTACTACGGGTAGGGTAATGGCACCACGGTCGGATCCACCCTTGC	1
1182	AACGAGTTTCAAGCAAAGATTCCGATCCACAGATTTCACCCGAACGCTTAAGCGGTACATCCAAACGCACAGTCGCCATCCGTGTGTAGCGTACCCCCCGTCAATACATGATCCGGGCACCACGGTCGGATCCACCCTTGC	1
1183	AACGATACACCCATCCTTCGCGGTCGTCATTCAAGAGACTCTTAGACAACAACCGTTTTCGAACCGTATCAGTCTCCGAGCGCCTCCCGGCCCTCTCCAATCCTATTGGCACCACGGTCGGATCCACCCTTGC	1
1184	AACGATACAGGTGGAGGGCGGTACACTATGGATGCCACTTGCGCAGAGCATAAGCAAAAGCGGGGCAGGAATAAAGAGCGCATGGGAAGCATTAGAAGAAACCCTGTTGTGCGGATGAGGGCACCACGGTCGGATCCACCCTTGC	1
1185	AACGATAGCATTGTCTTATAAGACATCCGCCAGGCCGCGCTTGGAGCTGTACGTAGTGGAGAGGGTGGGGTAGGCGCGGGGGCCATATGAAAATCGCAAAAACAAGGAGGTGTTCTAAGAGGCACCACGGTCGGATCCACCCTTGC	1
1186	AACGATCCCCCTCAAGTACGAGACCGTACTCATATAGCCCTAGTCTTATCCCAGGCCGTCTGCAACCTCTCGACATTTCAATAGCTTGTAATCCCCACACTAACCTCATCTGACACAGGCACCACGGTCGGATCCACCCTTGC	1
1187	AACGATCCGTAGTGGGGGGAAACAAAGTGTTACGTACTGCGGCAATAGCCTTTACCGCGGCTTGTGAACAAAGCGTTAACATTCCCGGTTCTGAGATTATTGCCCAAATGTGGGCGCCCAGGCACCACGGTCGGATCCACCCTTGC	1
1188	AACGATCGCAAAATATATCCACCCAGCCGCTCGCGCTATTTGCTCCCACCCATTTTTTATTCCTACAGGCGCAAGTACTCGGACCTCCTTGGTTCTACGATACCACTTTGATGGGCACCACGGTCGGATCCACCCTTGC	1
1189	AACGATCTTCCGACCCCTATTAGGACTGTGGGCACACTGATGAATGAGGAAGTGTCTAACAGACTTCTCCACCCCACACGACGTGAATTTGATCCTGATCGTGTTTCATTGTGTAGTTGGCACCACGGTCGGATCCACCCTTGC	1
1190	AACGATGTTTACCAGGGCCACGCAGAGAAATGGAGGCTGAGGTGAGGATTAGAGGACGCCATGACTTCGGGATTCTGAGGATTACAACCTAGGTTTGCGTCGCGCGGGCGCGATCCACGGGCACCACGGTCGGATCCACCCTTGC	1
1191	AACGATTCCTTCATACTCCTTCCGCGTTCCAGTACAAACACGCTAACTTGTAGAGACTAGAATACATCATCTCGTACGCTGCTGTCCGTCGCCCATATGAGGCTGACACTTGGCACCACGGTCGGATCCACCCTTGC	1
1192	AACGATTGTTGCGACGTTTCAAGGGGCATAACTTTTTCGTCCCTGGAAGGCCTCAGGGGCCTTAGTACCTTCACACTACGTGCCCTGATGACTTCTCCGGTTCAGGTTCCTAACACCGAGGCACCACGGTCGGATCCACCCTTGC	1
1193	AACGATTTGTGGGGGGTAGAATCCTGCAGAAGGTGGACGCAGGGCTTTGTTCTGTGTGACTATCGAAATCCGGGGGAGGGTTGCGATTTTTATACGTACAAATTGATGGTGGGTACATCGGGCACCACGGTCGGATCCACCCTTGC	1
1194	AACGCAAGTCCTAGTTGGCAGGCTGCCAGCGGAATATGAGGGAAAAACGCGTACGAAGCAAAGACGGGAGAAACGGGGTTCAACGGGACTACTAGTAGGTATGCTCATGCTTACGGGCCGGCACCACGGTCGGATCCACCCTTGC	1
1195	AACGCACACCCCCAATATCACAAGGATCAACGTCGCAAAGATAAACCCACCGCCCACACTCCCACTCTATCGCGGTCGAATATACACCATTTCCCGAGACATTATATGCTTGGCACCACGGTCGGATCCACCCTTGC	1
1196	AACGCACTGCCCACCGGGGCATCAGGTTTGAAAAGCCCAGTTCCACCACATTGATGCGCACGAGCAGCACTTATTTAATGCAGGCATGCAATTCACGTTGACGTGTCGCAAGTACGGCACCACGGTCGGATCCACCCTTGC	1
1197	AACGCAGGCACTTTAACAGCCTACATGAGCGTATGGATGCAAGAGTTAAATGGGACACCGTTTCTCCCTTCTCCGCTCACCCAGTTCGTGGTTATCATTACCTATATGAGTCGGCACCACGGTCGGATCCACCCTTGC	1
1198	AACGCATCGTGCCAAAGTCTGAGAGCAGAATAATGGTACCTAGGGTTCCACTGCCGTTCTTCCCTGAGCGTTTTTTCGACCGACTAGCATATCTCGAGTGTCGGTAAGTTAACCGGCCAGGCACCACGGTCGGATCCACCCTTGC	1
1199	AACGCCACATTCAGATCGGTTACCTGTTCGCACCTTAAACGTGGGTATATCCATCACCTACAACATAGCTAAACGCTAGACAGATTTCCACGGAGTCCACTGAGTTATCCGGGCACCACGGTCGGATCCACCCTTGC	1
1200	AACGCCACATTTAGGCGTAGACTTTCCCCCGTCCTGCGATTGCAATCTAAGCCCCTAAATAGTATGAGAATAGGCGGCGCTACTCCGCAATATACCATGCTTGACTTTGGCACCACGGTCGGATCCACCCTTGC	1
1201	AACGCCACCTTAACCTGATTTCAAACCTATTAACTATCGTGTCCCACTCCTTTATGTGAATCCCTCGTTTCAGCTCCCTAGATCGACCCCTAACGATGACACCAATTCTGACCCGGCACCACGGTCGGATCCACCCTTGC	1
1202	AACGCCACGCTCAACTTCCCGCCTGGTTGCCGGTAGAACGGTACCGCGTCATATGTCGCCGTATCTCCGCCTGCCATCCCAGCTCCGCCAGCCGCCTCAGGCTACGGCAGAACGAATCGGGCACCACGGTCGGATCCACCCTTGC	1
1203	AACGCCACTCCGCCTATGCTGCCGCCCTGTGCTTCCACGGTCTGTAAATTACAGATCTTTGGCGCCATCGCTTAGCCGACGGCGCATAGCTTGCCCCTCCCTAAGTACTGCCCCGGGCACCACGGTCGGATCCACCCTTGC	1
1204	AACGCCAGGTCGTCCCCGTGCGGAAACCTCGCCTTGTCCTATAAGCAGCAGGCGCCGCTCCCTAAGGTTACCCTTCCCCAATCTCTACGGTCGACGGCTTACCTGTCCACTCCCTACGGCACCACGGTCGGATCCACCCTTGC	1
1205	AACGCCATACCGCAGCAGCTTACTCAAAGGCCTCTACAGGCTATTTATAATGTTAGATCATAACATCCCGAACACCTTTTAGTCACCCGTCCAGACGCAGCTAAGTGAATTCCCAGAGGCACCACGGTCGGATCCACCCTTGC	1
1206	AACGCCATATCACCCCGCTTGGCCCCCTAGATCCTTCTCGCAGCTTTCCCACATGTGTCAAATAGACGTCTATGTAATTTCGTGCTCAATATAACGAAAACGCTGCTTATTTCTACGGCACCACGGTCGGATCCACCCTTGC	1
1207	AACGCCCACTCGAATCCTAGGTCAATCCAGCACACACCCGTTGCCTTGTCGGCAAATGACGGTCCGCGATCAAACCACTGCGCGGACGCGTTTTAACACCGTAGGTCACATTAGGCACCACGGTCGGATCCACCCTTGC	1
1208	AACGCCCCTACACCAGGCTATCACATGGAACATCCCAACCTGCGCACTGCCTACCGGCGGTGACGCTCCTTCATCACGCGCCAAGCTTTGTTAACACGTTGGCGCACAGATGCGTGACGGCACCACGGTCGGATCCACCCTTGC	1
1209	AACGCCCCTCGGTTACTCAAGAAGACCCACCCCCATCAAAATCCTATTCAGCGCCACCCGCTGTTTCAACAGCCCACAACTGCGCCCGTGTACAGCGTGCGGCACCACGGTCGGATCCACCCTTGC	1
1210	AACGCCGAGCGACTGCGACGACGAAGACATCATTTTGGCTACCCACTGCCAACCCGTGTAATTTTCCAGTGTACCGACTTCACTCGTTTCTTCTAGTCTTCGCACTCGCGCCTCCGCTGGCACCACGGTCGGATCCACCCTTGC	1
1211	AACGCCGCTGTGTAACCGTCCAAACCTCTCCATCCCATTGAAAGGCCTGCTACTACATAACAGAGGCTATCCCCGGGTGGAATGGCCTCTCTCCCCTGACTCCTATTAGTCGGGCTGCGGCACCACGGTCGGATCCACCTTGC	1
1212	AACGCCGTCTTTACAGAGACTTTGTTTGAGAAAAGGGTTGTCGTCACGCCTTCTGATGGGTCGGTGCGGCGGTACTGCCAGGAGGATCTAATGATTAGACCGAAGGAAGTGGCACCACGGTCGGATCCACCCTTGC	1
1213	AACGCCTCCGCTGTATAAAGTAGATGGAACCCCGGCCCCCTGGGCATGCCGCCGGGCTAACTACAATCTTTCTACGATGAAACACGGTACAGGCCGCACTGACGCACATTCTCACGGCACCACGGTCGGATCCACCCTTGC	1
1214	AACGCCTTCGTCACAGCCACAGCCCCTTTCGGCCTATCGCGCACTGCGGCACTGCCAACCTGGACACCCCGTACTGCAGCCCGACAGGGGCAAACGTGTCGTCCACCACTCTCCTGCCGGCACCACGGTCGGATCCACCCTTGG	1
1215	AACGCCTTTTCGGCCAAAGTTGTGAACAACCGAGTGTGGCTCCCACCCCCTTCTATTGGGACATCCCAGGTGTGAATCACACTCGACTCGGGCCCCACATCCGCTCGTGCGTGTACTTGGGCACCACGGTCGGATCCACCCTTGC	1
1216	AACGCGAACTGCGGCGCGGCGCCGCCGCGTTGTTATCCGTCGGACTAGATATCAGGGCTCAGGTTCCCCACTGCAATCTAAAATGATAAGTACCGGGCGTACTACGCAACATTAGGCACCACGGTCGGATCCACCCTTGC	1
1217	AACGCGACGATGGGTGCTGTTTGTTTCATATGAGGGTCCGCACGAGCTTACGACATGCAGGAGGGGTAACTTAACGGGCCATATGCTGCGGGGATACAAAAGTCAGATCTATCGGCGCAACGGCACCACGGTCGGATCCACCCTTGC	1
1218	AACGCGAGATTCACATTTGCTTCGTATGTACAATGTTAGTCCTCGGGGAGGACCTGGCCAGGAAGATACCATAGAGATTCCTGAAGTCAGGCGCCGAGGGTACCGATTTGACAGAAGAGGCACCACGGTCGGATCCACCCTTGC	1
1219	AACGCGATACCTTGCTGGTCTCCGTGGTACAATCGCCCACTAGCTCAATAGGAAAACATATACTGTAACTGTAATCATATATGGACTGAACTATACTATTGAGGCACCACGGTCGGATCCACCCTTGC	1
1220	AACGCGATCAGTGCCCGAGAGTGTCCATACGGCTAGGTAGAGGAGCGGGAAGCGCTATGTTTACTAAGTACTATATGGGCTCAGCCCTAAGAACCCGATTGAACTTGAACACGCTGGGTAGGCACCACGGTCGGATCCACCCTTGC	1
1221	AACGCGCAACTTCACATTATCTCACCCCTACCCTGTTACTGCGCTAAGTACGACACGTCTGTCTCGCCTATGTGGCAGACAAGGTTCTAGCCCTGAACTCAAATCTCCTGCTGGCGCGGCACCACGGTCGGATCCACCCTTGG	1
1222	AACGCGCCGTGATCTGTGAGGTGGGGGGGGGCAAGAATTTGTCGCGAAGGACCTGCCCCCTGCGGATAAATGACCACTATTTCCTCCGGAGTCCCGGGCGGGTACAACGTGTGGACCTTGGGCACCACGGTCGGATCCACCCTTGC	1
1223	AACGCGGACTGCTGGAGTGGTTATGGTCGCCGGTACCTATAGGGCCGGCCTCACGGTAGGGTGCGTGATATGTGGGTTGAGTAACGGTGGAGCAGGAAGCGTCCTGCTCGCTGGCGGGGCACCACGGTCGGATCCACCCTTGC	1
1224	AACGCGGAGTGGATCAGGCCCAACACGCCCTTCCCAGCGACACTCTTCCTTCTGGACGTATGCAGTTTATCCCTGGCCTGGTCGTGTTAGTATAGCTTAAATTCACCCACCAGCGGCACCACGGTCGGATCCACCCTTGC	1
1225	AACGCGGTAGACGGAGTGAACAGCTAACTGCGGATGATGTCGGTACCGTGGTGATGGAGAGACTCCGAGCGGGAGACAAAAGTTGAAGCAGTGGCTTGGTTGGGGGTGCTTTCCCTGTGTGGCACCACGGTCGGATCCACCCTTGC	1
1226	AACGCGTTCCAGATGATGCACTGTTATCGCGCGTGCCCCTGCTCCGCCGGAAGCCTTGGATGGACGATCCATTGCAGGTGGGAGTTCAATGGAAGAGAGAAGAACACAAACGGGGCGGCACCACGGTCGGATCCACCCTTGC	1
1227	AACGCGTTCTTTTCCCCAGCCCAAGGAGGCTGTCGATTTTCAATCTGGACTAATGTGTCTCTATCGTACACCTGACCGAGGGATATCCCGTACGAGGGCGCATGAGGCTACACCCCTTGGGCACCACGGTCGGATCCACCCTTGC	1
1228	AACGCTAAACGTAGTAGAACTCTTGTTGCCTTTATCTATTGAATAATAGGTATTTCTATACCCGTTCCAGTTCCCACACTGTCACGTACGCGGGTTAATGCACATCCCGGCCAGCGGCACCACGGTCGGATCCACCCTTGC	1
1229	AACGCTAAGTAGATGGGTTTTGTTGCAGGGTGACGATAAAATACCCCTGTTTCGGATAAGGTCAGTAGAGGAAAGCGTTAGGTCATAGTTTCGCCGACTCGCCGCAATTCTAGGAACGGGGGCACCACGGTCGGATCCACCCTTGC	1
1230	AACGCTACATGGTTATCCGCCGTCTCGCTACCCCCACAACTTACCAGGGTCCCCCATGGCCTTCCTTTCACCCGATCTTTTGTCTCCGATCATGCTAAAGATGACCCTCCAACCACTAGGCACCAAGGTCGGATCCACCCTTGC	1
1231	AACGCTCAGTGTCTGGGGGACAAAGTTATTGCAAGGCTGAAGCACCGTCGAAAGAGACTACATGGGCAGACTCGCTATGTGTTTTCAATATGGTGGATTCGGCTGCATGATGCTAATAGGCACCACGGTCGGATCCACCCTTGC	1
1232	AACGCTCCCCAGTGACACGAGGATCTCCACAGTCGCATCAGCAAGTCCCCACCTCCACACGCATAATCCTCGGGTCCCCTTTCGAGTGAAAGACACAGCTTTAGTTTCATGCTGGGCACCACGGTCGGATCCACCCTTGC	1
1233	AACGCTCGCTGCAGTTTACGGCCACGCCCCAACATGGAGTACACAGCCCGTTCGAATCGCACCTATCCTGAATATTTCACTACCTGCCCGTTGACCAATCGTTTGGCACCACGGTCGGATCCACCCTTGC	1
1234	AACGCTCTCAATGCCCTAATGACTCTTACAGCCTTTTACCGGCGACACTACCGCCAACAAAACTATTTGCAGTGCACCGTCTATACATGCACACCGACGTGGCACCACGGTCGGATCCACTTGC	1
1235	AACGCTCTGTGACCCGTCCTGTCCCTTGCCGCAACGATAATCCTTAAACTTTAGTATTGTTTATCGCGGCCCTGTCGCAGCATTACGAGATGGCACCACGGTCGGATCCACCCTTGC	1
1236	AACGCTGAACGTCCCCCCACATACCACCCACCTTACTTAGCAGGGGACAACGTCGCATTGCCTATTCTAACTAAGTTTACGAACGGGCAACTGAAACTACCACTCCACCTCTAAAGGCGGGCACCACGGTCGGATCCACCCTTGC	1
1237	AACGCTGGCAGCGTATCCCGCCGGGCTCTTCCTGAATGGCGGTAATTGCCATATCCCGGCCCACCCCCTCCACTACTTTAGGGTAATCGTCCGAAATACTATGGTCAATATGCTCCGCGGCACCACGGTCGGATCCACCCTTGC	1
1238	AACGCTGGCTACCGATTGGCCCTAATCTGCCAAAGATAGTCACTAGTCATCGCACTGTTTTCCAGCGCTCCTTGACTCCCGATCTGTACCTGTTTCCAATGAAGCTCTCTGGGGGCACCACGGTCGGATCCACCCTTGC	1
1239	AACGCTGGTGTCAGCCGGTTCGTAAAAACAGATAGAAGACTATTTTTTTACAACGGATACGCTATGGATTGAACACGGCTTCCTACCCAGGCCTCTTTCGTATACGGCACCACGGTCGGATCCACCCTTGC	1
1240	AACGCTTACATTCCCGACAGACTCTGTGAGGCGGTGTTTTCTTATTCTTGTTCTAGCACCCACAGTACTGGTGAACTAAGCGATTACCCCCCCGTTTACTTTGGTCTCGTGTTTGGCACCACGGTCGGATCCACCCTTGC	1
1241	AACGGAATAGCAGCACCTGAGCGAGAGATGCGGGCTACGAGATTGCCCACTGTCACTGATGGCAAGCGTTGCATATGATGTAGTCTCTTAAGTTGAATGCAATACACGATTGGGGGTGATGGCACCACGGTCGGATCCACCCTTGC	1
1242	AACGGAATTCGCCATGAGATCAACTCAGGCGTAATTGCCGCACTAGTAGGTGCCTTCGATCCCGCGTGATGGCCATCGGATTGGGTCCCTGCCTCTGCGGCGCCAGTCGCGACATCGGCACCACGGTCGGATCCACCCTTGC	1
1243	AACGGACAAATGATACTGATGTCGAACGACGGTCGTCGGTCGGGATCATTCCTAGCTCGTACAGTTCCCATGGGATCTGAGTTACAGGCATTCTACCGCTTTTCTTTGGATGTCGTCGGCACCACGGTCGGATCCACCCTTGC	1
1244	AACGGACTAAACTGTCTGCCCGTGTATGACCTTCATAATACGAGCCACGCTCGTCAAGAATCCCACCGTCACGCGCAGGATCAATGTTATATTATGGCACCACGGTCGGATCCACCCTTGC	1
1245	AACGGAGCAGCGATGAGAGAAGGTAGATACGGCGCTAATTCCGCGAACGGGGTGGGGTAGAGCATGGTTTGTTCTCGCGGGGTGTGACCGCAGGGTTCGTCAGATGGGAGGAGGTAAATTGGCACCACGGTCGGATCCACCCTTGC	1
1246	AACGGAGGCAAGCCGCCATACGTAGCTACAGCGGAATGTAAGCAGGCATCCCCTCCGCTCTTAACTACACGGGACACCTTCCCCTGAGCGTATCTATCACCACTGTCGGCACCACGGTCGGATCCACCCTTGC	1
1247	AACGGAGGCCTTTGCCGGTTAAAACGCGCGAAGAGACGGGACGGGGGGGCCCACATTAATATTGTTAAGCAAACAGGAAGATGATGCGTTATGTCTAATCGTCCGCGGGAGCGTGTGGTTGGCACCACGGTCGGATCCACCCTTGC	1
1248	AACGGAGTGCTCAACAGTGCCCGCACAGAGTGTGCTTCCGGGTGTTCCTACCGCAGGCTGACTTCACTTTACACCTGTCAGTTGACACGTCAGCATGACGGGCCCGACTAACTAAACGGCACCACGGTCGGATCCACCCTTGC	1
1249	AACGGATAGGAGTGCTGGGGAGGGACTACAGTCCGGTTGCGGCGCAATGTTTGGATTAGAATTTCAAGTGAGACGGATTACCGATCTGTGGGGACAAAACCTGGGGAAGTATAACCGAGGGGCACCACGGTCGGATCCACCCTTGC	1
1250	AACGGATCTTCCATGAGACGCGGCCTTCGGGCACGAGACTGGCCGAATTCTGTGCCAATTGCAAGATTCATTGACCCAGATTGGCGGTTTCTAGGTCGCATGGTGTTGTACACGGTGTAAGGCACCACGGTCGGATCCACCCTTGC	1
1251	AACGGCACAGATGCGTTCCGGCGTTCTTCCCATTCAACGGCCAACAAAAAACCGTACAGATTGCCCTACAACGTTCCCCGTCATTCCGGTGATAATGCGGCAGTCAGTTGCAGCATCTGCGGCACCACGGTCGGATCCACCCTTGC	1
1252	AACGGCACCCCTCTGCATCAGCGGGCACGCAGCATTGCCCCGGCCCGAGTACGCTCGTCTAGAACACCATACAAGCCGCAGCAAAGGTGTCTCTCGTCCTACATGATACCGACTGTGGCACCACGGTCGGATCCACCCTTGC	1
1253	AACGGCCAACCTCGCCCCAGTAGACAAGTCGGTACGGTCCGCACCACGAGATTAGATACAAGAGCCATGCATTCCAACAACACCAGCTCCTCCAGCTTCCCCTAGGGATTCGGCACCACGGTCGGATCCACCCTTGC	1
1254	AACGGCCCCCCGTGCCCTCGACTCGCTTCATCGCTTGCTTCCAGGGTTGTAATACAGCGCATTTATTAGGCCCAATCAGGGTGACGTAGCATCTTGGCACCACGGTCGGATCCACCCTTGC	1
1255	AACGGCCGAGCAATCCCTACCCTCGCACCTCTCGTCAGGCATATCTAGCTGGGACAGTTAGTAACTTCTCCCATCATGGCCCACCGTGATCCTCCCGGGTCCAGGAGTTACTCGGGTGGCACCACGGTCGGATCCACCCTTGC	1
1256	AACGGCCGTTTAACTTGACGGCAAGCAGCATCGTGCTACTTACTCTGCGATGGTTCAGAATCTGGGGATAGCCAATTGACGCAGGATCTACAACCGCACAGTAACCCGCTACCGGCATGGCACCACGGTCGGATCCACCCTTGC	1
1257	AACGGCGGACCCAGCTAAAACTAACGCCTGACTGCATATAGCTAACCCACCGCACCTTCCCTTCAACCTTCTACCTGTTGGTCGATGTCACCCTCTAGCGGTCTACCCACCTCATACGGCACCACGGTCGGATCCACCTTGC	1
1258	AACGGCGGTCCTGAGCATGGTGCCATCAGCGCGTAATCGAGACTTGGACATGCAATCTTCTCAATGGATTCCAGTACAACTCAGCAGCGTGGAGAGAGTGCGGGCTGGGCTAATCCAGAGAGGCACCACGGTCGGATCCACCCTTGC	1
1259	AACGGCGTGTGATAACGTGCCAGAGTTCGTCGGAACACGGGTGGGGGCAGTTGAAGAACACCCTGGGATTCCGGTCTCTCTCGCTGCGGTGCATTGCAGAAGGAGGCCCGCGGGGGAGTGGCACCACGGTCGGATCCACCCTTGC	1
1260	AACGGGACGCTGATCAGCATAGCGACCATCCACTCCCTTGCATGGTTCGCCCGAGGAGTACCGCCACTATTCCCCTTCACAAGCTTCCCTACCTTTTTGATCCAAAATGCAAACTCGGCACCACGGTCGGATCCACCCTTGC	1
1261	AACGGGACGGAGCCGCGACAGCACAGTTGGCGCATGCGTCTGGACCGGGCGGTAAGAGGGCAACCTACACCGGTGCGACGTTCGCCCCAGTGGCTCTTAATGGGCTGGCTGTGGTCTACGGCACCACGGTCGGATCCACCCTTGC	1
1262	AACGGGAGTATGTGCACATCCCACAATCATTGAATTCCGGAAATCGGCCCGGCACGAACGAGTGCGGACGAGCAGTCTGGTTGGAGTTTGTAAGAGTGCGACTCTGGCTGAGCACGTGCGGGCACCACGGTCGGATCCACCCTTGC	1
1263	AACGGGCCGGTGTGGGCCGGGGGTGATGGCGCGGGCAAAGGGGAGCCTTTGAAGTCATATTGCGAGAGCGCTAGCGTAACGGGGGGAGTGCACTTCTGGTGACCAGGCATCGATTGGCACCACGGTCGGTCCTTGC	1
1264	AACGGGCGCTGGTTGGAAATGGGGTACTATGGAGCAGGCGCAGGCGCCGAAGGGTGAGCAACCATCCGGAATCGTCGCGGCGGATATGTGCCAGTGATGGTCAGGGGTCGGGTCACCTGTGGCACCACGGTCGGATCCACCCTTGC	1
1265	AACGGGCGGCACTTTGACGAGCCTCCCGAGACGCGCCCCTATCTCCCGCCACACATGGGAAGGGAGCCGTTATTTAAGCTGCGACCGCGGGGCGTGTCGGCCCACCCCGTTGGCACCACGGTCGGATCCACCCTTGC	1
1266	AACGGGCGTGGATCTCTAGTACTTGTGGGCAACAGGAAAGTCATATAAGAGCGAGTGCTGTCGTATGCGTGAAATCCGCGTGGGGGGGAGCAGTAGTAGGAGAGGTGGGCCCTTGATCTAGGCACCACGGTCGGATCCACCCTTGC	1
1267	AACGGGCTATCATGGATCGAAGATGAATAAATTAGGGTGATAGAAATGTGGGCGAAGGTCGTGGTGCGTATGCAGATTCCCGGGCCGCTGGCGATATAAAGTGGTGGGTGCAGGCACCACGGTCGGATCCACCCTTGC	1
1268	AACGGGTAGGCAGTTCGCTCACAACCGCCCGCAAGGCACCGTGTCAACTCTTGCGAGATTAAGGCAGTGACGTCATTTGGGCTGGGCCTGGCCACGCGCATGCTAAGCATCGTGTGAGGTGGCACCACGGTCGGATCCACCTTGG	1
1269	AACGGGTCACTCCACTAGTGTATCTGACCTATACTCGTTATACGCCTAAGGTTACACCTTTCGTCCTACTTCTTAGAAACTAAATTCTGTGAATCGCTACATGGTAGGTATCCATTCAGGCACCACGGTCGGATCCACCCTTGC	1
1270	AACGGGTCTTCCAGTGATGGCCAACGGGTATGTAGAGGTTCTGCTGGCTAGCCACGCGAGGATAAGCGCTTGTGGCCTTGGTCGGTAGGGGTATCGGCTTGATGCTGTACACGGTATGCCGGCACCACGGTCGGATCCACCCTTGC	1
1271	AACGGTATGCCCTCCCCCGGATCCCAACAAGTGCATTGCGTGCCATTATCCGGTAGCATCCTACTGCAGCATCCTAAATGCTATCGCTTAATGTTCTCATTCTAGGTTCAGGCACCACGGTCGGATCCACCCTTGC	1
1272	AACGGTCACGGTGCAAAAACGGCAGATGGCCTGCCACGCCTACCCTGACTCTGACGCCAACAGATAAGATTCGCAGACCCACTATATCGGCAGAGCTTCCTCTGCACCACGGTCGGATCCACCCTTGC	1
1273	AACGGTCCTCCCAGTGGCCAAGGTTATACCCTGGCAGTAACGGCAATACTCAAGAACAAGACTTAGATGCTTGGACTGGTATGCCTGCCGACACCTCATGGCCGACCAAGAAGTTAGGCACCACGGTCGGATCCACCCTTTC	1
1274	AACGGTGAATGGGGTGCTATCGGCCAGCGAGGCGCGTGCCGCGTGCTGGTAGTCAGGCTCTGCCTTGAAGGCCCAGTTAGGTAGAGCAGCATATTCCTGGGCCGGCGTTGCGTGGTGTAAGGCACCACGGTCGGATCCACCCTTGC	1
1275	AACGGTGACGTTCACTGAGGTCCTCATGAGGACGGTTTCTTGTGACGCCTGGAACAGTGAGTCAGTGGGCAAGGTGGTGCTTGTAATGACGCCTGGTTGAGGTAAAGGAACTTGGATCGCGGCACCACGGTCGGATCCACCCTTGC	1
1276	AACGGTGCACGCTACGTAGGCTGGGACAGCAGAATATATGCATCTGTCTGGGTCCCACATGAGGTGGAATGTTCCGTTAATTATCATACGGGGGGAAACACCAGGGTGGGGGGCTATACCGGCACCACGGTCGGATCCACCCTTGC	1
1277	AACGGTGGGCCGAAGCCTAAGGAGGGGGATAACAGCCGTAGACATCTAAATGCGAATAGCCACGCGCATGTGCGTAAGAGATCAGCGGAGGGCAGTGTTGAAAGGTGCCGTGGGCGTCTCGGCACCACGGTCGGATCCACCCTTGC	1
1278	AACGGTTACATCTGGCGTCGTAAGTAATACACGTTCCGACCGTATAGGGTATGCTAGACAGTGCCCTGGTTGCACTTAACGCAGAAATACAAACTTACGGTTACATGGAGTAGATAGGCACCACGGTCGGATCCACCCTTGT	1
1279	AACGTAACCAAGCCCCTTCCCGCGCAGACGTCAGCACAGCGTCCTCGTTGTATCCGATTAATTCTATATAGAACACTGGCAGGATTTCCACCCCCCAGCTCCCAATACATCCGGAGATGGCACCACGGTCGGATCCACCCTTGC	1
1280	AACGTAAGTACCATTTCGTCGGCAATTGGGCGACAGATTTGGCGTTTTGGTTAAAGGTTGGGGGAATTATGGACCATTGGCTGCTGCCGGCGAGGAGGGGATCCTAGTGAGAGAGTGCTGGGCACCACGGTCGGATCCACCCTTGC	1
1281	AACGTAATCCTCCTGACATGGATCCATTTGTCCGCGGCCAACATCAACATTATGTTACCGCTGCCTAGTTATCAGTCATGCAAAGGCCGCTGCTGCCGGCTTTTCTTGCATTGGCACCACGGTCGGATCCACCCTTGC	1
1282	AACGTAGATTGTGATCGTATTCACGTTAGTCTGAGTTAGGACAGAAGTAGATGTGCTAAAAGAGACGTTTTCCGGGAAGGTGTCTCAGGGGCTGGTGTGCCTATTGACTAAACCAAGGCTGGCACCACGGTCGGATCCACCCTTGC	1
1283	AACGTAGCGTATTCATGGACCCCTATGAGGTAAGGTCACGGTAAATGGAAGGTTATAGTGGAGGAGGTAGGGTACTTAAAATATCGTGTCTCACATAATCGGGGGCTGCACATCATCTCAGGCACCACGGTCGGATCCACCCTTGC	1
1284	AACGTATCGGTCCGTGCGTAGTCCACAAAGTCACTGTGCAAAAGTAATCCGAGTTGGCAACTAATCGTTTATCTGGGGGCATTGTTCAATGCATCACACCTCTTTTGGCACCACGGTCGGATCCACCCTTGC	1
1285	AACGTATCTTAGTCCTGGATTAGAGTAAGCCGCGGCGATCTTGGGGGGATGCAATTCGAGAGGTTTAGGGGGCCCGATATTTGTCACCTCCCGGTCAACAGAAGAGCATGCACGCGGGCAAGGCACCACGGTCGGATCCACCCTTGC	1
1286	AACGTATGATCCTAACTGGAGTCGTAGCGTCGACCCCATACTGAGCCCTGCCAACACTTCTCTGCCCTACTGGTTACTAGTTATCCTGGTATGCTCGTTACAGAACGGCACCACGGTCGGATCCACCCTTGC	1
1287	AACGTCAGAGATTCGCATCTCTCGTTAACTCCGGTAGCTTATCCCCTAACTACTTTTTTAAATAACATGCGCTCTGCGAACGCGTATTCAATGCGGCAATCCCTCCAGATTCCTCGGGCACCACGGTCGGTCCACCCTTGC	1
1288	AACGTCAGGCCCATACCAATATCCTCTTTGACCGTACGGGATCCGATATGACTTGAACCATCTCGCAGTCACACGGGACTCGGCATCGCAGCTTTTAAAGCCCCGCTTAATCCGCCCAAGGGCACCACGGTCGGATCCACCCTTGC	1
1289	AACGTCCAATCGATTGAGCGTCGCGTACACGACACACCTTCCGACGAATTTTTAGCGCTCGCGTCCCATACTAAGGCCCCTGGCCTCAGAGTAGACATCGTGAAAATAACTACAAAACGGCACCACGGTCGGATCCACCCTTGC	1
1290	AACGTCCCGCGAAGCACTCACGACCCCTAAGAACTCTAGCGAGCTCTTTTCCACCCGGTATTAATCCAGTGCTCACCCCGGCAAAACATCGTACAGCATTAATAGGCACCACGGTCGGATCCACCCTTGC	1
1291	AACGTCCCTTACTATCTAACAGCCGAGGCATGCGGTACGCCCGAAGTGCCAACAGCTGACTGATCCAGTACGAAGTTGTCAGGAGTTTACTAATCCGTTCCGAGGCACAATTGAGGCACCACGGTCGGATCCACCCTTTGC	1
1292	AACGTCCGTGATAACTTCATCCGCCAGCGTGCACCTACTAGAAGTTGGCCGACAGAAGGCATGTACTCACACCGAGTCTAAGGCATGATACAAGTATGTTACCCTGATACTTTACGCTGGCACCACGGTCGGATCCACCCTTGC	1
1293	AACGTCCTCTCCTTTATTCCGAATACTCACGAGCCGACCAGCTTTACCATTGGCTACGCTCTTGCTGCATTACTATCCAAACTTAAAAACTAGACTGATCGAGCGGCGGCACCACGGTCGGATCCACCCTTGC	1
1294	AACGTCGTTTAGCTAAGGTTTACGTGGAGGCTGGTAACAACAGGGTTGCCCGCCTGGGTAAAAGAATGACGTTTAGCCAATGCAGATTAAGCTCAGTCGGTCGTCTGAAGGACGACGCGGGCACCACGGTCGGATCCACCCTTGC	1
1295	AACGTCTAATGCCCTAAGATGATCCACAGTAACAACTCTTTACGTGCTGCTGACTACCGCTTGTAGCCAATCTCCCGATTGTTTGACCCCTCACACGTGACACTCCAATCGACGAAAGGCACCACGGTCGGATCCACCCTTGC	1
1296	AACGTCTGGCCAACTGCAGACTGGTTTATAGGTATTTCTCCTCTCGTAACGTATTCGTTATCGCCTCCTGAATCTAACATGCTGAAACCTCCCGCGGGCACTATCATTCTAAGCATGAGGCACCACGGTCGGATCCACCCTTGC	1
1297	AACGTCTTCTAATGGCACAGCCGTGATATAAGATTTAGATACACATGGAGAATAGGTACGTGAATCATAATGCGAAGCTTTCATATTTGTGAGTAGTTACAGCGTGGGGTTGGGGCGAACGGCACCACGGTCGGATCCACCCTTGC	1
1298	AACGTGACATACCCTGGGGCGACCTCGCCTCCGGTCTATCGTTACAGTGCTGCCAGTCGCATCCCCAGGCTTTTATATTATGCGCAATAGGGCTTCTTCATGTCTTCTGTACGCAATGGCACCACGGTCGGATCCACCCTTGC	1
1299	AACGTGACATTGCGTTGAACCGAAGTCATGCCCGCCTTGAAGGGTGACGCACCGCTTAGATTAGATAGGCAAAAATGCCCTTCTCGTATCCTTAAACAACGTACCCGGCGGATAGGGCGCGGCACCACGGTCGGATCCACCCTTGC	1
1300	AACGTGATCTAAGGACGATAATTGGCGAGGGGGGAGTGGGTGCGGCCGCTTGCGGTCACTTCTGACTAGTTGGTTACCCCCGCGGAATAGGGAGCGAGTATAAATCAGACCTGTGATTTGGCACCACGGTCGGATCCACCCTTGC	1
1301	AACGTGCCACGGGCAGACCACGATTGGACTTATAAGTTAGCAAGACTTCGAATCCTTGGCGGCGAGGTACATAAGTAAGTTCATTATAAAACTGACTTATATCACCCGTATTGAATATGAGGCACCACGGTCGGATCCACCCTTGC	1
1302	AACGTGCCCTTAAGGCCCGTGACTGGCTGAAGCGGATTACGGGTGCGGCGGGTAGCCAAAGTCGGTACCATACGTCGAAAGAAGCTTACCGGATGAGCACAAGGAGGATAAACCCATGCGGCACCACGGTCGGATCCACCCTTGC	1
1303	AACGTGCTGGTAAATGAACGACTTAAGATGGGGGATTCACTCGGATCACAGCATGATAGACCAATCGCGTGGACTGTCTAGGGTATATCGTGATCGGAAGTAGAAGCCGAGACGCTTGGGGCACCACGGTCGGATCCACCCTTGC	1
1304	AACGTGGAATGAAGAACCAGTATTCCAGAGAGGAGAGTTGGACTGGCCGATCAGAGCGTCGTCGGGCGTGACAAGTCGCGACGAGGGGATATAGGAGATGTGCAAGGTACGCAAGGGCGGGCACCACGGTCGGATCCACCCTTGG	1
1305	AACGTGTCCCTTCCTACTGGAGCCACTCCCTAGCACCCCATCCCGGCTGTCTTTAGCAACACCATTGGCACGGAATGGGTTTGGATATCAGCCCATCCCCTTTAGGGCACCACGGTCGGATCCACCTTGC	1
1306	AACGTGTGCCCTTTGACATATTGCTGGGTACTAGCCGAGCCCAATGCGAGCCTAGTCACTCACCCAACATGCCGTTTTTCATAAATAAACTATAAGTCTCATTGGCTTGTCTCTCTCGGGCACCACGGTCGGATCCACCCTTGC	1
1307	AACGTGTTGCAACGCACAGTGGTTGGTCTTACCATGCGGGATAAACTTGACGGCTGTTGGACCCGGTGTAACACGTAGGCGCGGAACGCAAGCCCGGAGGGCCTCTGGCCCTTCGGGGGGAGGCACCACGGTCGGATCCACCCTTGC	1
1308	AACGTTAAAGGCTCAAAGTTTCAAGAGAGAAAAGTGGATTGTTGTACGAAATTGGTGTGACGGTTTGCTTGGCGTGGCATGGCCTGTAGCAAGCCGCACGTGGTTGCTCATCGCCACTTAGGCACCACGGTCGGATCCACCCTTGC	1
1309	AACGTTAACACCCGGCACAGCCTCTCCTTCCCAGAAACGTCTTCACCTCGTACCTGTGATGGTGCCGAGTGTAAATAAAACCGCCAACGGCGGAGGAAACTCGAGCTCACTTAGCCGGCACCACGGTCGGATCCACCCTTGC	1
1310	AACGTTAGAACGTACGGGCATGAATAAAATAATTCCTCTGTTACAATTTCACAATTACCAACCTAGTCCTTTATCGCAACCAGTCGCTCTGCCGCCGTCGCGCGATACGATTGCAGGCACCACGGTCGGATCCACCCTTGC	1
1311	AACGTTATGAAAGGGACGACTTTTCTCCACTAGAGAGCGTCCTGGTTCTATAACTAACTGCCAGAGTGGTCTTTGCTTGGTCTTCGCACTGATGATGGCACCTTTCTGTCAGTGCACGGCACCACGGTCGGATCCACCCTTGC	1
1312	AACGTTCCCGCGCACGTGCATTCTGTTTAAGACGCCATGGCTTACATCTATGTCTGTAAATACGAACCTTTCGAGAATGTTGGGGGGATGCACTTTCCTCTCGGATACGTCAATGTAGGCACCACGGTCGGATCCACCCTTGC	1
1313	AACGTTGACCCCGTTACCAGGTAATGTCGTGCATCCAGACCTTTCTTTCTGACCACACTCGTACAGCCTTCTTATTAATTAGGTCGACTAATCCGCATCTTAATGGATCCAGGCGGCACCACGGTCGGATCCACCCTTGC	1
1314	AACGTTGCATTCCATTACCGCCCCCGCATCTAACTCCTACTGCCAAATCTTTCCTGTCCTCGAAGGGTGCCAGATCGCATAATGCACGGTCGGTTCATGCCTGCAGGAATGAGGCACCACGGCGGATCCACCGTTGC	1
1315	AACGTTGGGAGTGGCAGTAAACTCTCAGGCTATGCTAAGATTGGAAACTCAAGAGTCTTTGTACATGAATATACAACCAAGAAACGCACGAAGGGACCATGTGTATAAGTCTGCAATGGAGGCACCACGGTCGGATCCACCCTTGC	1
1316	AACGTTTTGCCAAAGAGATTCGGTAACCAGTCGGCGGCCCACCTGGAGCACACCCATCCTGCAGCGCTTGAACACTCTACGGCAACTTCACACCACCATCGCTGTCGGCACCACGGTCGGATCCACCCTTGC	1
1317	AACGTTTTTATTGCGGATGGAACAGTCGGTACGGTTCTGGGCGCATGGATACCGTTCTTGTACGGGTCTGAGCATATGACGTGGCTATCATTTCGGAATGGGGTGGTGCGTGATATCGTTGGCACCACGGTCGGATCCACCCTTGC	1
1318	AACTAAACCGCTTCTCGAGTACACAACGCTGTTCCAAGCTTTCTAGCTGCGGCCGTTTAATCCAGCTAGCCTCACCACCCGTCGATTTTTGATACATCGGTACCAGCCTACCCGCGGCACCACGGTCGGATCCACCCTTGC	1
1319	AACTAAATTTTATCTAAGCCGGCATGCGCCTGGCATTGTCGCACCATATAGTATACCCCGTCCGTCATATAGGGGTCCGTGCTTTCATATACATACGGGTTCCTTGGAGGATTCGGCACCACGGTCGGATCCACCCTTGC	1
1320	AACTAACTGCTTCATCGACATCGGACAACGAGCGTACTGCCATCATGAAGTTGAGGTTCAAAGTTCAGAGTGATTGCTAGTCTGGATATGGCATCGAGACTGGAGGGTCTGGGCACCACGGTCGGATCCACCCTTGC	1
1321	AACTAATTGGGGAGTGACCTGTTAGAGTGTGGTGATCACAAGAGGTGGTTCTACACGTGCGCCGCCGCACACCCAAACAGTAAAATGGTTGAACAGAACTGCGAGGCGGGCCGAATCGGGCACCACGGTCGGATCCACCCTTGC	1
1322	AACTACACCCTCATGAAACGCTGCCGAGTAATCTCTCGTACTTTCATTCAAGCTTCCCAAATCTATGACTCCGATCAGCTTTCTAAACGCAAACCGTGGCCTCACTTCACCGAATAGCCGGCACCACGGTCGGATCCACCCTTGC	1
1323	AACTACAGGCCTGCCGTGCTATCCGCGAGACCGTGCTTGGGCCATTGGCATCCCGAATTCCGCCTTACCGTAGCTCTACAATTTTGCGTTATCTCTCGTAGGCACCACGGTCGGATCCACCCTTGC	1
1324	AACTACCGTACTGCTTCACGCCATTTCAAGATGCCCCTTGCCGAGCTGATCGCAGTTTCTCACGGCGTATTATGCCGCGCGTTAATAAAGTCCCTCATACATGCCTCTCCGCTGAGACCGGCACCACGGTCGGATCCACCCTTGC	1
1325	AACTACCGTGGAGGGAAGGCAAGTCCACCGTGCGCGTCGCCGGACGCCCCGTACCTAAGAATAAAGGACATTAGACTGATATGGAAAGATATTTTCGGGTTCCCTATATTGCTGCGGCACCACGGTCGGATCCACCCTTGC	1
1326	AACTACGACCCGTGGGAGTACACAGGAGCATTGCGCATATTCGTCGACATAACCTGCTCAGTCTCTATCACATTATGGCTTGTGTTTGTGCGAAAAGGCACCACGGTCGGATCCACCCTTGC	1
1327	AACTACGCACATCGATTTCCCTTCCGGCACCCGTCCTCGCGAGGCATGGTTGCTGCGCCTGATAAGGAAGTATTGACCAGATTATCATTGGGTTCACTACGATGTCAGGCTCATACTCGGCACCACGGTCGGATCCACCCTTGC	1
1328	AACTACGGTTCTTCCCCGCACTGGACCCTATTAGAAGATAGCACAAATTGAAAAGCGTATAGCGTTGACATACAGTCCCACGGGCACCACGGTCGGATCCACCCTTGC	1
1329	AACTACTATTTCCACCGTTAACGGGTTATCCAAACACGAAGCCCTAAACCACCATTTCCTTCCTTTATCCGTACGTAGTCCTTCGCAAAATTTGCACTCACGAGACCTTATGATCCAGGCACCACGGTCGGATCCACCCTTGC	1
1330	AACTACTGGACGTTACTTCGGAAGAAATCGAGGGGGACAGGTAGTAGGGAAGGCTTATGTAAGTACTTTGCATTGAGGAAGCGTACTAAGTCAGACCAGTACGCCCCTGGAGAAAGTCGTGGCACCACGGTCGGATCCACCCTTGC	1
1331	AACTACTGTTCAGGTAATCAAGGGAGACCCAAAAGTTCCGGATGCACCGGACATCCTTTTCGACAGTAAATGAAAGCAGCACATAAATGTGTAATGATAGGATGTTTGCGGTAATCTAAGGCACCACGGTCGGATCCACCCTTGC	1
1332	AACTAGCCAGACTTGCCTACCACGATAGACAGACCTCTTTGACGCCAAGCTTTCAATTTACTATTTTAGAGACTGATCGATTCTATAGCGGGCCTTGCGCGTCCTATTGAGTCCTAGGCACCACGGTCGGATCCACCCTTGC	1
1333	AACTAGCGCAAGGCCCCTCAGTTGAGATCAGCCTACGGGTCCGGACTGAATTGCGTACAAACTGGCTTCAGGACACTTTTTTTTCTCTCTATTTACCTCTTACACCTTTTGGCACCACGGTCGGATCCACCCTTGC	1
1334	AACTAGCTTTTCTCCGGAGGCTCTCCACCTTCTAACTAACTCACGCCCTCCCCATGTCACAATTGGTTTCCTAACACATTGTTATTTACTTTCGGGGGTAGATCAGGCTGCTGTCGGGCACCACGGTCGGATCCACCCTTGC	1
1335	AACTAGGGTTTACGACAGCGAACACTTTCAAAGGCCTTGGATCTTCACCGCCCCGGGGGCTGACCCTATTGTACTATAATTGACAATAGCAGGTTCTGTCAGATGACAGTTCCACGGCACCACGGTCGGATCCACCCTTGC	1
1336	AACTAGGTAGAGGCGAACGCGTTAGAGTTGCCATACAGGACGCACGGAGAGTTGTCTCAGGGGAAACGGTTCGACCCGTCTAGTCAAGCCCTCGCAGGCGGCCCGAGGCCTTTGGCGAGCGGCACCACGGTCGGATCCACCCTTGC	1
1337	AACTAGGTTAGATAAGATGGACATCAAGCGGGTTAAGGGAAAGAAGCGTGACGCAGCAGAATTTGCTTAGAGATGTGAGATCGGGGGCATGCGATAAATGTCTTTCCATTACTGCGGGGGCACCACGGTCGGATCCACCCTTGC	1
1338	AACTAGTACCCTACTGAATTGTATAAAGACGAACGCGCCTAAGATCCAAGCTACAGCCGGAAGACACTGTGTGTAGAAGATGTGAGCATGAACCCGCAAGTCTGGCGCGTTTTCGACGGCACCACGGTCGGATCCACCCTTGC	1
1339	AACTAGTCATGCGGTGGTCTTTGGACTTGATACGGGGACTGAGTAATCAGAGGTTAAATGGTGTGCACAACTGTCGCTTGCTAGGCTAATTAGCATTAAGTACGCCGGGGGGTGTCGTTGGCACCACGGTCGGATCCACCCTTGC	1
1340	AACTAGTTAGGGCCTTGCCATTCATTTAGACAAATCCCGCCGCACATCACGCTTGACAACTGAGCAACTGCACTAGGATCCATTGCGAAAAATTCACTGGCCGTAACAGCAGCACCGGCACCACGGTCGGATCCACCCTTGC	1
1341	AACTATAGCAAAGCGACTCCATACTAGGCATGGATGGTGTCGAAACACATGGAAGTTGTGGTTCACCCGGATTAATTAAAGTCTGAGCACATCATCAAATTTGGTGACTTCGGCACCACGGTCGGATCACCCTTGC	1
1342	AACTATATGTTGATACGCCTACTAAATGAAACCAGCCTGACAACGACTGAGAACTAGTCAAAGATATTTTTTTCCACCCACGCTATTAGTTCGTACCACGTGACCCAAGGCACCACGGTCGGATCCACCCTTGC	1
1343	AACTATCCATGCTAGTCCACCCTGGAGATGTACCGTCCCGACACCGTATGAGCCGCCCCTCCGTAGAATCTTCATTGAGTACCCCCCCGATGGACCCTAACGTGAATGGGCCGGGCACCACGGTCGGATCCACCCTTGC	1
1344	AACTATCTAGAGCTTTGAATCTAGGCCAGAATTCGTCACTGTGATATAGCTACTCTAAATTTCACCGTAAAATGCCAGTCTTGTGCGTAACTAGGTATCAACCTCCTAGCTACGCGAGGCACCACGGTCGGATCCACCCTTGC	1
1345	AACTATCTTTCGATGACGCTTTACCCGAGTCGCACGCATTCAGTGACTCAACTGGGCTTTCCTAGGCATACGCCCCGCTGTTTAGCTTAGCATGAACACTCGCTGCACCACGGTCGGATCCACCCTTGC	1
1346	AACTATGAACCCCAATCCTCATCTACACTAGTACATTTTGTCGTAAATAGCCCGTTAAGCCTTGACGTAGGTACAACAGTTTTCTCATGTTGCACTACTCATCCACACCTCCCTACCCACTGGCACCACGGTCGGATCCACCCTTGC	1
1347	AACTATGTTAAAACGGTTCATTCTGAGGCAACAAGCCCCGCATTTCCTAGGTTGTTATCCTGGGCGGTGGGACGATCTGAACTACTAAAGCGGGTGTATAACACAGATGGGGCCAGGGGGCACCACGGTCGGATCCACCCTTGC	1
1348	AACTATTCAGTGTTGGTTGCGGAAGCTACCTTCATGCAACACACCCGCAATTCGGACCCCATTCCAAGAGTGTCCATTGCGAGTGATGCAGTTGGGTTATAGGAGTCAATAAGCAGGCACCACGGTCGGATCCACCCTTGC	1
1349	AACTATTCCGGCTGAACGTCCCGTCGCTACTCTTCCTCCTGTCGCTCGCATCACAGAAAGTACTTTCCTGATGAGTCTCAGTTCTGCCGAGGCAGCACTCCCTGTTAATGATCCCTGGCACCACGGTCGGATCCACCCTTGC	1
1350	AACTCACTTCGGCCGGCAGTTGCCCCAGCGCGGCTTTGCCTGAATCCTGGCAATAATAAGACCTGTATACCGGTAATATCCCCCACTCAAGGAACCGAATAGTCCGAACGTTCATCCGGCACCACGGTCGGATCCACCCTTGC	1
1351	AACTCAGGATATGATTACTTAACCCGTCTTTGGTTCGGGATGCGGCCCGCTGACTTTAACATACGAAGCCACGCGTACAGCGTATGATGTAGCTAAGGGTGTTACCCATGCCGGCACCACGGTCGGATCCACCCTTGC	1
1352	AACTCAGTCCCTTTCCCTGGCCTGTGCCGGGACTGCCCATCGCGACCATCCTTAACTTGTGCCCCAAACTAAGTTTTTATTAGTTCGCTCCTGAGACGCCCCTTTATTTATGTTTAGCACCACGGTCGGATCCACCCTTGC	1
1353	AACTCATCAGTTGACAACTTCCATCCAGGTAGCTAGAAGCGCGCCCGCGCCTATAAGATCCGTCAGCTCACTTATGGCCTCCCCATAGCTGGCGGCGAGGTCACTCCTCCCAAAAGCGGCACCACGGTCGGATCCACCCTTGC	1
1354	AACTCATGTCTACCCGGTCCAATTACAAATCCTGACCGCGCCTCCAACCACAGACGGCCGCTAAAACCTAAATAACGTGCGTGAATGCGCATGCCAGCCCGGATTCCACGACCGCTCGGGCACCACGGTCGGATCCACCCTTGC	1
1355	AACTCATTGATCACACCCCCATGCATCACATGGCAGTTCTCTGCCTAGTACTTACCTCATACGCCAGCCCAAAGCCTCCCCGCTCATGCTAATGGTAGTCAAGCGCACTATCCGATTAGGCACCACGGTCGGATCCACCCTTGC	1
1356	AACTCCAAACATGTATTCGTACGCCACAAATACCGGCCACCAGCAGCGTTTCGTTCATCGACGCCGATGATCAACTCCCTAGCCCGGTAGGCCCACACGCACCTCGCGTTATAAAAGAGGGCACCACGGTCGGATCCACCCTTGC	1
1357	AACTCCACCATATCGCGCTCGTGGCCCTGGGCGGCCTGATCATGGTTCCTCGTTACATCAGCTCTGGGTGAAGGCCCATCCCTATTGCTTGCTAGCGGTAGCGATCCAGTCCTGCCGGCACCACGGTCGGATCCACCCTTGC	1
1358	AACTCCCAATCCCCGCTCCGGGTCACACTGATTTAACGGATCCCATATCCACCCGATAAGCTATTGGTCGGTGAACGCAGGAGGGGACAGTCCTGATTGCCGGCCCATAACGAACAGAGGCACCACGGTCGGATCCACCCTTGC	1
1359	AACTCCCCAGGCGGCTAGGCACGCACGCCCAGCGAGCCACGTAGTAACAGCTCCACTCCTCAAGCGCTGTAAGCACCGACGATGAACTGTTGAATGGGCTCGTTCTATTAACACCGATGGGCACCACGGTCGGATCCACCCTTGC	1
1360	AACTCCCCTGGGGCGAGGCCGAACAAGGGCTAGCCCCACGGCGATAGGATACCCGCAGGCCGCGACAATTCACATACTAGACGGGATCTGGCCCGAACGCTTTTACACGGGTCAATGGCACCACGGTCGGATCCACCCTTGC	1
1361	AACTCCCGGCGCCGCGGACTTACTCAAGGGTGGAAACTCACTCGCATCACCTGCGCACACACACCCCCACCTTGCAAGAATCTGGGTCCATGCCAGTCCTTGATAGGCCTGCGAGAGCATGGCACCACGGTCGGATCCACCCTTGC	1
1362	AACTCCCGTCTCTATGGACCCACCACACCAACCCAGGGACAGTGAGGCACCTCAGCAGAGTTTAGCAAGCTGCGGTATTATACGCGATGTCCTACTGCCTGGCACCACGGTCGGATCCACCCTTGC	1
1363	AACTCCCTAAACTGTAGTGACCAAGCCCAACTACCCCTGGAGTGTAGACTCCCCGGGAAAATCACAAACGCTGTCCACTTTGATCTATCTAGCACGTATCGACAGTTGGCACCACGGTCGGATCCACCCTTGC	1
1364	AACTCCGTAGAGCAGTATTAACTACGCATACGGGCGGCGTCACGCCATTGTTATAGCCCCGGCTTCCGTGCAGGCTGCCTGGCCCGTTCACCTCGAAACTAATCTCCATCATTTGGCACCACGGTCGGATCCACCCTGC	1
1365	AACTCCTGCTCTCGTGAATAGCTCCCAGGCGGCCAGGGCCTGCTAAGATTCTCAGACCCCACAGGTCTCGAACAGTCGTATTTGCTGCCTATAGAGACTGGCCCAAGAAGAGCTCGTGGCACCACGGTCGGATCCACCCTTGC	1
1366	AACTCCTGGGCATCAATCAAACGCTTGGGAGCGCTACGTTAGCGCACGCAGTCCGTTGTGAAACCCTTGGAGTGAAAGGGTGCTAAAGTCAGGGCTACTTCAGGAAGCAAATAATCGCGGGGCACCACGGTCGGATCCACCTTGC	1
1367	AACTCCTTCTTACGCCTTACCCCTGTAGTCCGATCTTACTGGGACTCACATCGCTGAACATCAACAGCTCAACATACGGCCATTGTGAAATGATTTCACACCAAAGATAACGAACATCTGGGCACCACGGTCGGATCCACCCTTGC	1
1368	AACTCGACTCACCGCCTCTTGTCGATGCCCCATCAAAGCGTTCAATATTCCGACTAAGGCTCGGTGCAGATACTGTATTGGTTTTAGATAGACTTGGGGTCAGTTGCCACTCGGCACCACGGTCGGATCCACCCTTGC	1
1369	AACTCGATAACGAATCTCAATGCTACGGATGCATCTACAAGAAAACATGGATCGGATGCAATTCGATATGAGGGTCCTCCATCAGTAAGGCGACATGAGGTGAATTGCAGTACCGATTAGGCACCACGGTCGGATCCACTTGC	1
1370	AACTCGATCCGCGGGCCCTGCATTACGCATTCTGCACACCCCAAGCTGGCGCTGTCTGCAAGCGACGACGGCCGACTCTGCCGCCTCTGTACAGAAAAATTTAAATCTCTACTCCGGCACCACGGTCGGATCCACCCTTGC	1
1371	AACTCGGTATCTTTCTCGCCTCCAATGTATCCTTTGCATACGATTGGCCACAAACCCCCCTTCACGAAGGATCAGGTTCGTCAGTGCGGTTGAGAATCAGGTTTTCACAGGCACCACGGTCGGATCCACCCTTGC	1
1372	AACTCGGTTACGCCTCAAGCATTTTCCTATACAGGAAGGTGACGTGGCAGTGGAGGAGGCAGTAGGTCAGGGCCACTCAGGTTTGAGGTCCTGTCAGGAAGCCAGGTCCCAGGGTAAAAGGGCACCACGGTCGGATCCACCCTTGC	1
1373	AACTCTATACGATATGTCTTAACTCACTCCATCGACCTATCCACCCCTACAATCTCCTTTGCACCTTTATCCTCCTACCACAGAATCTTAAGAGTTATTACGCGCAACCAGCCTTGCGGCACCACGGTCGGATCCACCCTTGC	1
1374	AACTCTCATTCGATCGCCCGTTTTCTGCCGCTGAACACCCCAGCATACCATGATCTCATGCGACATTGCGATCGCCCCACGTTCCAGGCTACCTGCTTCCCAGTGGATGTCCCACAGGCACCACGGTCGGATCCACCCTTGC	1
1375	AACTCTGTGATAGAAAACGAATGTGCGTGCGGTTCCATAGGAGTGGAGTTTGGATAGCCCGACTAGTATGGCGCGTAGACGTGACAGTGCTCATCGGGGGATAGATGCCGGAGAGTGGCACCACGGTCGGATCCACCCTTGC	1
1376	AACTCTTTCTGCGAAGGTGTGCTAGACGTTTTAATGCGAGACCCTCCAAATCAGGGTGGGAGTGAAGCTGCGGGGTGGTAGGTTGATGGGAATTATATTGCAGGTGCCTCGATCGCCCGGAGGCACCACGGTCGGATCCACCCTTGC	1
1377	AACTGAACCCATTCGGGGATTTGAGGCCCCATTGGCTAAATCTACGTTATTGGAGTGCCAGATAAAAGGGATGAGGTATTGCCGTGTGCCCACATATGTCGGGGCTAACTGTTCACATAGGCACCACGGTCGGATCCACCCTTGC	1
1378	AACTGAACTCGGATACCCTGACCATAGACCTCTAGCCTCTATATCACATCGGAAAACCGAACAAAAACCCCTCTCCGGCCGCTTATATCGCTGACCCTCCTACCTGGCTGTCCGTGTGGGCACCACGGTCGGATCCACCCTTGC	1
1379	AACTGAAGCTTTGTTCCCTCCCCGAGGCAAATACGAATTTCAGAACGTCTTCGCATCGGATCACCCCTTGGTAACGCGTCGGCGTAAATCGATGGCAAATGTATAAGCTCCGATCGGCACCACGGTCGGATCCACCCTTGC	1
1380	AACTGAAGTGTTGAAGAGCAGGCGGCAGAAAGCAGCCGATAAATATAATGGTCTCCGTTATCGGGGTTAGCGTTTCTAGGTTAGAAGAGATACGGGGTCGATGGGGAGTGAGGTTTGTTGACAGTTGTTGCATGGTAAGTTATTCTAAGCGTCTGAGGCACCACGGTCGGATCCACCCTTGC	1
1381	AACTGAATATTTGGCCGCTTTTGCTCGTAGAAAGGTCACCAGCGGTCCCACTGTCTTAGAAATTCCCCCCCATATAGCTACACACCACCATGAAACGCCCACCTGTTCACCGTCGTCGGCACCACGGTCGGATCCACCCTTGC	1
1382	AACTGAATTGATACGATGCATGATTCTCGAAAAAATGGCCAGCCACACTACGCGACGCTACCCCACGCGACTACCGTCCCTTCGCGGATTAATTGCGCGCCTTCAGGAGATCGCTGCGGCACCACGGTCGGATCCACCCTTGC	1
1383	AACTGACGACCTACGGGCCGAGCGCAGTATTTCGGTGCTTATCGTTGCGCGAGCGCTGGACCTTGTTTGCTACGCGTGCGCGGGTGTGGCGGGTGTAGGACGGTAGGGTCCATTCGATGGGGCACCACGGTCGGATCCACCCTTGC	1
1384	AACTGACGACGGATTCTTCGCCTGCCGAGAACCCGCTACAGGTACGCCGGTGCTCCCCCAGCGATTCTATGCATCTGAGTCCGTCCTCCCCAATCCGGGATGACCACTCGCTGGGCACCACGGTCGGATCCACCCTTGC	1
1385	AACTGAGATAAGCCGGATAATGGACCGAGTAGAGCGTAAGGGGTTGGATCACAGGGCAACTAGTAACATTGACCTCGTAGAGAAGGCAAGAAGGAGCAGCGACTCAGCCAGTTCCCGGCACCACGGTCGGATCCACCCTTGC	1
1386	AACTGAGCCGATGACACAAGTGCCCGAAGACGTTCTTTACTTTACTACGTTCACGTGCTAGGTGTGGATCTCGTCCGCATCCCCAAAATCGGGAAGGCACTGGCACCACGGTCGGATCCACCCTTGC	1
1387	AACTGAGGGAAGTTGTCCTGGCGCGAGGCGGGGTAGAGATTAAGCTTACCTGAAGGAGAGCCGTGGCTAGGTGCGCTAGCGCTCGGCACCACGGTCGGATCCACCCTTGC	1
1388	AACTGAGGTTCTGGTAATCGTCGGGTCGTCTGATTATCGTTAAGGGCGCGCATAGGCGTGGGAACCTTTTGGTGGGTAGGGAACGGTAGAGCACGGCGGGTGTGGGTCGTCAAAGTGGCGGCACCACGGTCGGATCCACCCTTGC	1
1389	AACTGATTCATGGAAGTCTCCCCCTTGCCGCTCCTGCCCGATTCGCGGGCCTTTTTCTCAGATCAACCCCATCCAACGACATTGATCCAGATGCTGAGATAGGCACCACGGTCGGGATCCACCCTTGC	1
1390	AACTGCACGCGTGCTCACGGTAACCAAACCAACTTAGAGCGTAAGCACTAGCAATTTGCCGAGGTTTGAAATCGGTTGGATTCCCGGCCTCTTAAAGTCGCCTCGTTACTTTGGGCACCACGGTCGGATCCACCCTTGC	1
1391	AACTGCCATGAATGACTCACCATTCGGCTGACGCCCCGTCACCCGGTCGCAAGAGCACCTGGTGCCTCAAACACCCTATAACGTGCCCAATGGCGGAGAAAAATAATGTCTTGACCAGGCACCACGGTCGGATCCACCCTTGT	1
1392	AACTGCCCGATTCATCCTATTTATCCCACTTGAATCCCGCCGCCTCTGCTGGCTTCTTCAAGTATGACAATAAGGCTCTCTCATGATCAAGTGGATGTTATGTTTCTTTCAAATCTGTGGCACCACGGTCGGATCCACCCTTGC	1
1393	AACTGCCTCATCCTCGTCCCTAGAAGTCCCCCATCCCTATCTACGAAAAAGCCGGACATCAATAGAGTCGCGTTGCACGAGACATCCGGTACTTCGCTGGGACTAACCCGGGAGCGGCACCACGGTCGGATCCACCCTTGC	1
1394	AACTGCGATCAGAGAGCCGTAGCGGCCAAATGTAGCCACCACTGACGTCTAAAGCATAGTCCACATCCATATAGTTTTCACTACCTCCGACGTAGGCACCACGGTCGGATCCACCCTTGC	1
1395	AACTGCGCCATATACATGCCCCCTCCGCCAAGCCACCCGCTCATTTGGCCCAGTAACACCTCAATGTAGTCTCTCTGCGAATCGACTCTATGGGCGGACACAACGAACTAGAGGCACCACGGTCGGATCCACCCTTGC	1
1396	AACTGCGCCTTACGTATACATACATTAGACTTATGGCTGCCCCGCCCTTGGCACACATAACCGTCCACTGCACCGACATTTCCCGAGTTCGAATCAAATGAAACCATGGTAGGGGGCACCACGGTCGGATCCACCCTTGC	1
1397	AACTGCTATAAGCCCATGCTTCAACTCCGCAATGTGCTCGTCATCCAGCTTTATCGACACAACAATGTTCACGGTCTACCTACAGTACCCTTATACGCTAACCAAGCATGAACTGAGGCACCACGGTCGGATCCTTGC	1
1398	AACTGCTCCGTGGGGCTGCAGCCAAGGCTGGAAGAATTTGGTGTCGGCTTCCTCTCGTTGGACACCACGATGTGGCTAAGGCGCCAAAGAGGACGGCTAAGCGAACGCAGTGGGGCGTCGGCACCACGGTCGGATCCACCCTTGG	1
1399	AACTGCTGCGATCTTCATACTCGGATACCTGGGGTAAAGTTCGACATGATCAAGTCAAAATTTGAATAGAAATTGCACGCATGGGCGAGGGTAGTTTTATGGGAAGTGTAAGAGGATGGGGGCACCACGGTCGGATCCACCCTTGC	1
1400	AACTGGAAAAGTCCCAACCTGCCACTATTTGCTGTAGGTAGAAGGAAGCCCTCTGGTGTTCCAGAAAATAAGCACCGACAAGGGGTGACTATCGGCACCACGGTCGGATCCACCCTTGC	1
1401	AACTGGATTTATCCCTAGAATCCCAGTAATTGATTAGCCCGGTGCTTAATATTCGAAAACTGCGCTTATAACCGATGTGGAAGTCTGTGCAGCGGGAAACGGATGGGCTTCAGGTGCGAAGGCACCACGGTCGGATCCACTCTTGC	1
1402	AACTGGCCAAACTCCTCACGCGCGTCACGACCCGTACTCTGGCCGGGACAAGCTTCCCGGCGCTCCCATTGTGGTGAGAATGTTCTCATCATCTAATGTGGCACCACGGTCGGATCCACCCTTGC	1
1403	AACTGGCCATCCCAGGCATAAGTTGCAATTTCTACCCGCATTAACACCAGGGGGACTGTGGATTCACCGCAAAAGGTCCGCGTTCGCAGTGAAGACATCGGTCGAGATTGGCGTGAGGCACCACGGTCGGATCCACCCTTGC	1
1404	AACTGGGGCTGGCCGCAAGGCTTATCTGGGGAAGACCATTCTAGGGCAAGCGCGGTAACCGCGGGAAGCATGCCTACAGCGGCTTAGCTGTTTCGGTGACGGGTAAGGCTCTCACGGTCGGAGGCACCACGGTCGGATCCACCCTTGC	1
1405	AACTGGGTAACCAACCGCCTTTGTGAGCTGATCACCATCCCGAACCCGTCCCTTGCGTAATGTTTCAAGTAGCTCGCCATCCTGTCTACCCTTCAACTTTTCAAACGCCGACTAACAGGCACCACGGTCGGATCCACCCTTGC	1
1406	AACTGGTTGGGAGCCAATGGCGCAGGATTCATGAATTAAGTATAAAGGCCCGAGCAGAAGAATGGCGGCGGAGGGCTACAGGATATTGCAGAGACTCCCCCATGGCGTTAAAGAGGAGGGCACCACGTCGGATCCACCCTTGC	1
1407	AACTGTAATACGCGAGACAGGCCTCGTAGTAACGCAATTGGGATGAGACTGGGGGCGCCTAACGAAGGGCTATGGACATAGAAGGGATCCTTGGCGTGCGGAGAGTGGGTACGTGGAAGGGCACCACGGTCGGATCCACCCTTGC	1
1408	AACTGTCCAGGAATACGAGGAGCACCAGGGCGGAACGGAGAAGCAGTGGGAATGCGTTGCTAAGCACTACCCTAACGCATAGAGAGCGTAAAGGCGTGAGAGTGTCGCTGTACACCAGGAGGCACCACGGTCGGATCCACCCTTGC	1
1409	AACTGTCCTAGATATCCCACAGAACACCGCTGAGAATTAATTGCAGTGAAAGAACCCCATGTAAGCCCTCTTACTCCGATGTAGATACATGCGGTCTCTATCAGATTTTGGCACCACGGTCGGATCCACCCTTGC	1
1410	AACTGTCGGGGACAGCGGTGCAATCGCAAAAGCTGGGAGATGTCTAGTGCAAACTACGGCCGAATAGCAGCCCGTCCTCTACAGGACCTCGAGCTATTGGAGGGCTTCGTAAGTCGGCACCACGGTCGGATCCACCCTTGC	1
1411	AACTGTGACAGCCCCGTTCAGCACTACATATGTTTTCGCACGATCAAAGTTACTGGGCTAGCCTCTGTCATCGACGATTTCAAATACGCGTTCCTACGACCAATCGGCTGAGTGTGGGCACCACGGTCGGATCCACCCTTGC	1
1412	AACTGTGAGACTCTGTGTGCCCCGCGGTCCGGGCGGGAGGGAAGAGGCCGGGACGAGCGCGGAACTTCAAACGAACAAGCAAATGCTGGGGGGAGCCATAGTGTACCGGTTTTGCCGGGTGGCACCACGGTCGGATCCACCCTTGC	1
1413	AACTGTGCAGAGCGATCCCGGGCCGTTTGCCCTCCGTCCTACATGCATCTCGCTATAAATATACAAACGCTGAGCTGCCCTCAATTTCTTGCCACTCCTTTCGTCTCACACATGGGGGGCACCACGGTCGGATCCACCCTTGC	1
1414	AACTGTGCTGTGGAGGCAGCACCAGGAAATAGGCTCATACGCAAGTCGCAAGTGTGCCCTTCTTATGCACCGCGCCCAAACCGGGTCTACCCAGCATCCCCTGGCTTCCTCAATCGCGGCACCACGGTCGGATCCACCCTTGC	1
1415	AACTGTGTCGCATCATCAAGTGGGACACAAATCCCCCTGGGGGTCAACACGCTACTTCAGAAACTGCTTACTATGTAAATATATGCCCGAGGGGGGTCAAGGGGCTCACGTAACCTTGGGCACCACGGTCGGATCCACCCTTGC	1
1416	AACTGTGTGCGGAAACGCAGGGTAGTTCAGCCAAAAGGGGGCGCCGACTTTGACGAGCCGTCGACGGGGGCATGCGTCATGGCCGAAAGAACCAGACTACAAGTAGAGCGATTAGGAGGGGGCACCACGGTCGGATCCACCCTTGC	1
1417	AACTGTGTGGCGCGGAGGGAACGGGTTTTTGTGTGGAGGGTAGCAAGGTTCGGGAAATCGCGCGTGCTTGTACGGTATATGTTCCTGGAAGGGCGACACCGTCAAAATAATGTTGCGTTAGGCACCACGGTCGGATCCACCCTTGC	1
1418	AACTGTTACGTCCCTACCCCGACCCAGCCCTTCCTACCACCTTATACCCCTCTACATGTCTGCCACAATTCTCCTACTGTGTCTTGAACCCCTCCGATCCGGTTTACATGCTTCGGGCACCACGGTCGGATCCACCCTTGC	1
1419	AACTGTTCATTATGACCAGTCGGCCCCGCCGTGCCAATGGTGCGTGTTGGCTCTCATGCTTCCTAATATATATGTGTATACGTTTTTATAAGGCGCACATTTGCGGCACCACGGTCGGATCCCACCCTTGC	1
1420	AACTGTTCGGCTACTGTCCACTATCAGCACACATCCCTGTAAACGGGATATTACACATAACTCTGATTGGATTGTGATACGACTCATCACTAGTGTTTTTAGGTGACTACTAGTGGCACCACGGTCGGATCCACCCTTGC	1
1421	AACTGTTCTTGCTCCATCTTCTTTTCTACTTCGATTCAATTTGTTAGTTGATTGAAGAAGGTTAATATCAAAGATTCAGAGCTTTAGGCAAATGGCCCAAAGGCACCACGGTCGGATCCACCCTTGC	1
1422	AACTTAATACTAGCCAGTTTGTTCGAGTGCCACCACCCCGGCAGTCATAGCCACGACGGCCCACTCTGTACATCCCGGCCGCTTCATGAAGTATGCGCAGGGCACCACGGTCGGATCCACCCTTGC	1
1423	AACTTAATCTGCTATGCTAAGATTCGTGATACCCCCTATACTTCCCACGCACCTAGACTCGAATCTCCTACCAATAGGTCCCTAGGAGAACGACCTTAGTTCCCATCGGGTGGTACCGGCACCACGGTCGGATCCACCCTTGC	1
1424	AACTTAGTAAGACGGTTACTCCTTCCCTCCTAACTCTACCCCCGTCTCACTTACGATGGGCGACGTCTGTCATGGAACCTCGCAGCTCAGGGCAAGGGTATCATGAGACGGTGCCCTAAGGCACCACGGTCGGATCCACCCTTGC	1
1425	AACTTCACTGCTGGGCAATGTGGCGCTCTACCCAACGTTAGGCTAAAAGGAATCCTATCATAAGTGAGCGGTCCGAACATAACCTTCTACTCGTTTCCACGATAATGCCAGTCGGCACCACGGTCGGATCCACCCTTGC	1
1426	AACTTCAGCCCACCTAAATACCCATTCACACACCTCACCCACGTGCCGGGTTCTCCTCCCACAAGCTGTCTGGCCGGGTCCCCCACCGCTCTTCGTCTGAATTCCCATACTCATACATGGCACCACGGTCGGATCCACCCTTGC	1
1427	AACTTCATGTTTCTGCAGTTATCTGTGTGTCGTGACTTGCGCGCGTTAGGAAGCGCGGAGTGGTCGCATGAAAGTGGTGACGACCGCAGACGCAACACCGGATGGAGGAAAAGGAGAGTGGCACCACGGTCGGATCCACCCTTGC	1
1428	AACTTCATTGCACTACGTCTAATACCATTGTCAATGTACGGACCGAAAGGCCCGGGTCCACGCTGGCTTGTTGACCTCCTACCAGGGCGATACTATGAGCTTCCGCCCCCGGCACCACGGTCGGATCCACCCTTGC	1
1429	AACTTCATTTGCAAAGACAATCCTGACGGCTAAACAACTAGCTGGAGCGAACTCCGTCTAGCCATCAGTCCCTCGCAACACGGTTTGACACCCTGGCTTCACAAGCGCGTAAAGGGGCACCACGGTCGGATCCACCCTTGC	1
1430	AACTTCCACCCCCCACAACGCGGCGTACTTCACTGCAATTTTGCTTACCTTTTCCAATCCCTTCAGTGTTCCTCTTCCTTTTTAGGTCCGTTCGTATTTACAACGCACATCATGCGGCACCACGGTCGGATCCACCCTTGC	1
1431	AACTTCCCACCGCAGGGCCCATGCTCACACAAGGTAGGTAATGAGGCAGCCGGTAACTAGCGTAGGAAGGGAATTCGGCCGTATCATCAGACTAAATCACGTATACCCTTTGTAGGTCGGGGGCACCACGGTCGGATCCACCCTTGC	1
1432	AACTTCCCATAACCGCTTAATGCACCGATCCTCTCTGCCGCCCACGCCGTCACAATAGCTTCATGCGTCATATCCATCCCTTCGCCTGTCTTAAACTAGACTAGGAATGTGGCACCACGGTCGGATCCACCCTTGC	1
1433	AACTTCCCATTCATCTTGAAGGGATTGCCTTACTTGTCGTATCGGCAATAAGCGCCTAACACTACCAGCTTCCCATTTAATTCCATACCGAACGAGAACGTACGTGCACGATATGTAGGCACCACGGTCGGATCCACCCTTGC	1
1434	AACTTCCCCGCGACCTGCTCACACGTTAGGTAGTGCCTACACACGTATCGTTCCAGCCCCACAAGCCCTATCAAGTAACCCACACTACACGGCGCCTTAAATCTAGACGAGACCTGGCACCACGGTCGGATCCACCCTTGC	1
1435	AACTTCCTACCCTCAGCTCAAGCTCAACGGACCGTGCACCTGTGAAACAACGAATGGAATCCAAGCCGGGTTGGACTCAGCTATCCCCCCATCGACGGTTTTGTTTGCACCCCGTTACTGGGCACCACGGTCGGATCCACCCTTGC	1
1436	AACTTCGAGCTCGACTCTGTAAACCGATAAATTTCTTGGTTCGACCAAAACTAAACCCTTTTACACGGGAGCCAGATAATTCTCTTTCCGATGATCCACCCTAGGTGCAAGTTAGGCACCACGGTCGGATCCACCCTTGC	1
1437	AACTTCGTAGACTGTCTTAGTGCTGGATACAACTCCTACCCAATCTTACCCGTGCGTAAACAGTAAAAATGGCCGTGCACTAAAGGTCCCCCGGAGTTCGTTGGAGGCACCACGGTCGGATCCACCCTTGC	1
1438	AACTTCGTATAAGGGGGGATATGTGGAGCCCGTGTGCACAGCGGGAGACCTGGGAATATCCGCAGCCGTCAGAAAGCGTCTGTGATCGTGGCGTCGCCTGCCCAGTCCAACGGACGGCACGGCACCACGGTCGGATCCACCCTTGC	1
1439	AACTTCGTGGAGTCAGAGCGTCGACCCTTTTCGGTGCAATGCGCACGGTGTTGGTTGCCACACATGCGCTGTGTAACTGGCTTGCTATTGGTTCAGCTCGCATGGGTGGTCGCTGGAGTGGCACCACGGTCGGATCCACCCTTGC	1
1440	AACTTCGTTATTCTTTCACCCCATCAGCCCGCACTTAACACTCTACGCGCCTTCTCAACATGCACTAGGAGGGCACCCGTATGAAAAGAAAATTGTGGAACCTTCCCACGGCACCACGGTCGGATCCACCCTTGC	1
1441	AACTTCTTGATACTACAGTCTTGACCCCTAATACTTCTAGAGTCACGGTCATTTCCTGACGCCGAGCCTATATTGATGACGCTGGCACCACGGTCGGATCCACCCTTGC	1
1442	AACTTGAGCAAATATAAGATGTCAGTACTGCGAGGCTTCAACTGCTTCCGGGGTCGGTTAGGGACGCTATACACTTATGGTTAAGTCATATCTGCACAGCTGCATCTGGTGAGAATAGGGCACCACGGTCGGATCCACCCTTGC	1
1443	AACTTGATATCCATTAAGCCCCAACACGCTCGGGCCGCTTCCTCATACCTTACGCATGGCACAGGCCCACAATGCTCAATCTATGGTTCTATCGATTTTACTGGGCTGTCCCCGGCACCACGGTCGGATCCACCCTTGG	1
1444	AACTTGATTTGTAGTGCCGATCTCGAACCGCGGCTGTCAGGCCCTGAGTGAACAGTGCAACTAGAGCTCTCGATCGCACTACGATAATTCCCGGCACCACGGTCGGATCCACCCTTGC	1
1445	AACTTGCCGAGAAACGCGTTCGGTTCTAGCAGAGGGGGGTCATATGAGCCCAGAAGCGTGTTGGGCGGGGAGCGCTGTCTGCAGAAACTTATGTAGTGGGAACTTTGTATGGTAATGGCGGCACCACGGTCGGATCCACCCTTGC	1
1446	AACTTGCGGGGGCAATTATGTTCCCCTACCAGAATAGAGGGATGAACGTACGCAAGGGGTTTATCATCGACGGGCGCCAAGAGAACCGCAAAGCGGTGCGCTTCTAGGCTGCGGCACCACGGTCGGATCCACCCTTGC	1
1447	AACTTGGGTCTAGTTACGGACTCCATCGTAGAGGAGGCATATATTCCCCTATTCTGCGTCGGTTATGGCGGCACTCTCCTACTACTACGGACCTCGTTTTAATAGTAAGTATAGCCGAGGGGCACCACGGTCGGATCCACCCTTGC	1
1448	AACTTGGTAGAGGTTGTTGGATCCAGCGCAATAGAAGTGGATAGTATAAGATCGACGCGTAAGTAAAGTATCAGGGATCTGTAGATGACATGTGGCTTGGTCAGCGTTATTAGCGTTCGGGCACCACGGTCGGATCCACCCTTGC	1
1449	AACTTGGTGGGGGATAGGGAGTGAGTCCAAGGATGGTGATCAAGTACAAGTGGGGACACTGTAGTGGAGGTAGGGAGGGGTAAGGTGGTGTGGTGGGGGGCGAGCGCGCGGAACGCAAAGGCACCACGGTCGGATCCACCCTTGC	1
1450	AACTTGTTTCACCCCCACCGTCGGCAACTGCCATCCCGCCAGCATCCTCCCAGCCGCCTCAATTCGGTATGCGCTGGAGACCGTATTCCAACAGCGAACTTCGCACAATCCACCCGAGGCACCACGGTCGGATCCACCCTTGC	1
1451	AACTTTACCGTATTCCCGTTACTTGAACGGACACGCGGTACCCGGTATCTGATTACTTATAAGCTGGGATTATATTACCGAGGCTCTTCATTTTGTTATGACATAACATTGCTGATGGCACCACGGTCGGATCCACCCTTGC	1
1452	AACTTTGCAGATAAAGGGCCTACTAGCGCATGCACTGCACATGCACCCTTAGAAATGGCTCTCCGAGTGCCTCTTCACGTCCACCTGTGTACGTCATTAGAGGATTGAACGTTCTTGGCACCACGGTCGGATCCACCCTTGC	1
1453	AACTTTGCTCCCTTCCTCCCAGCCACCCTTGTACAAGCTGACCTAGCTTTCGCCAATGAATAGTGGCACAAGAAGGTCTTCATCAATGCCAGAGGTGATAGGCACCACGGTCGGATCCACCCTTGC	1
1454	AACTTTGTGTTCTCGTGACCAGGTTTTGTGACGACCGCTCAATTCCAGTACTACATCTTCTAATAAATTTTGTGCCCCCCTTTGGTTTCTTGCTAACTAACTTAGGCACCACGGTCGGATCCACCCTTGC	1
1455	AACTTTGTTCGTCACAGTAACGGCTTCCTGGACCCTTCCCCACAGGTTTGTTGCCCCAGTCCGTATACTGCCAGGGGAGGACTGTTGAACGGCGAACGTGGCCTGGTGTAGTTATCCGGGGGCACCACGGTCGGATCCACCCTTGC	1
1456	AACTTTTCCCCTCTACCCGCCATCTCACGGTTTGCGCCATCTCTTGAGATGCTGCGACCTAGTATCCTGCGACCACCCCGTACTCTATACAGTGGCACCACGGTCGGATCCACCCTTGC	1
1457	AACTTTTCCTCCACCATGCAGCCACTTTCGGAACAGGTGAATGGACATCTTAAACCACCTGAAGCAAGGCTGGAGCCCCGGTTGCTTGCCTCAGACTGCCCCTAATTCGGCAGATTGGCACCACGGTCGGATCCACCCTTGC	1
1458	AACTTTTCGAAATACTTACCCCAGTAGTCGGATTTTATATACGTCCCAGACAGCCTTTGCCATCCGGCTATTCTTAAAACTACATCTATTCTCTGACTTTTTAGGCACCACGGTCGGATCCACCCTTGC	1
1459	AACTTTTCTACTTCAAATTACTTGCCTAGCGCGATCATCTCCATTTACTCTAACATCCTAGGCGATACGGAAAGCCGCGTCTACCTTCGAACCTTTTTGTATATGTGGACAGGTGGCACCACGGTCGGATCCACCCTTGC	1
1460	AAGAAACTAATTCTGAACCAGCTCTATTTCCCGCGCTTAACTTTCTGAATGTCCAAGACACGTATAGACCACGTTGCCGGAACTCTCCATATGCATTGTCGGAGCCGTGAGGCACCACGGTCGGATCCACCTTGC	1
1461	AAGAAACTCCTATCGTGTTAGATCGGCTGCTAAGATTGCTGTGAGTCCGTACAAATGTCACATTCCATCCAATTCGCGCAGCACGCGGAAACCATAAACGTTTATAGCCTTGAATGCGGCACCACGGTCGGATCCACCCTTGC	1
1462	AAGAAAGCCCCAGTGTGCGCGTCAGATGTCAGCGAAGCCGATGCCTCGAGTCATTTCTGGTACCACCACAACGTCAATTAGACATGCCAACATTTCTTGTCGCTTCCCGCGTACCGGGCACCACGGTCGGATCCACCCTTGC	1
1463	AAGAAAGGAACGGCCTACAGCTCTAGATAGGTACCGGGGTGATCCATAGAACGGGTGGATTGGACGAGAATGCAGTTCGTGGGAGTCAAGGAAGGAAAGTACACTTCACAGGCGGACTATGGCACCACGGTCGGATCCACCCTTGC	1
1464	AAGAAAGGTCGGGAGAATGGATACTGAGCCGTGGTAGTAGCAGTGCGGCGCTGGGGGCTTCTGCGGTGGGAAATTACAGATATGGCAAGATCGGTATCGACCAAGACGAAGGTGACATAGGCACCACGGTCGGATCCACCCTTGC	1
1465	AAGAAAGGTTATCGGCAAGAGGGGGGCGTTAGCTTAGTAACTATACGCGATGTATCACATGAGAATTGGTTGATTTAAAGGAGCGGCGGTTAATGTAGTACGGGATGTGCGGATCCTGGCACCACGGTCGGATCCACCCTTGC	1
1466	AAGAAAGTGACCTCACCGCACTCGACCTACTTCCTCAGCGATTGGTGTGTGCCTTCGCCAAAGCTTGTTTTGGCTGTGCGACCGGTTTATTCACACGTTTAGGGACCATTGACTGCCTGGCACCACGGTCGGATCCACCCTTGC	1
1467	AAGAAATCCCCCGGTAGATCAGATCATACCTAGAATGGTAGACCATTTGGGGGGAAGTGAGCGAACGGTTGCACATCTGTCTCCTGACCGATGGGGCGTTCACAGCATAGAGTGTGGGGGTGGCACCACGGTAGGATCCACCCTTGC	1
1468	AAGAACATCAAAAACTCCTCCCGGGTCCGCCTGTGGCTTCGATTCCATTCAGCCTGTTTCCAAGCTCTGCCGCTGTGCCAAGCTCTGTCAGCACTTCTCCGGGCACCACGGTCGGATCCACCCTTGC	1
1469	AAGAACCTGGGCTCCAAGGTTGGCGTCTGGTGTGGTTTGCCAGCATCCGGATTCTCTAGATTGTTGAAGTCAGTAACAAACTCGACGCAATGCGAGATGACTTACGACCCCCGCGGCACCACGGTCGGATCCACCCTTGC	1
1470	AAGAACGCCAAAGAAGACAGCTACCCAGATCTCTGACTTACATATAAACGCCGGCCTAATTAACTAGACTGCCCAAGTTTACACCTGTCCTACCGTTCTGTGCACTGACGATATCAAAGGCACCACGGTCGGATCCACCGTTGC	1
1471	AAGAACGCCCTTACCCAAGATGCGCGGGCTCCACCCACGAGCGTTCTAGACCGAGGCCTTCTCCCTAACGGGGCCCTGTCCAGGGTCTGTCATCATACCGCAGGAGTGTACAGCTCGGCACCACGGTCGGATCCACCCTTGC	1
1472	AAGAACGTACCAGCAGCTAGCCGTGCCCTTCGCCTCCTACTCAGGCCTGTCGTCGTCCGGGTTGCTTAAGATAGACGGGCTCAGTTGTATGGTGCTTGTTTGGGCTATCTGTTAGGCACCACGGTCGGATCCACCCTTGC	1
1473	AAGAACTCATGATTTGAATGGGAACACGTCCAACTTGAAGCTGATTTCGCCAACGCCCCGGTTCACAGATTTCCCTATAGGCGCCGGGCCCATCGTCGCCAACTTACTTCAGGTGGGCACCACGGTCGGATCCACCCTTGC	1
1474	AAGAAGAACCACACCTATTATTGGGTAGGGTCGGGGGCCAAGTTGAAGGGGGCTGTACGGAGCAATGATGCGTCATGCGGTTTCGATAAGGGGGGAATAATGGGAGCATGTTGGAGTCGGGCACCACGGTCGGATCCACCCTTGC	1
1475	AAGAAGGGGGAACCGGGGGTGGAGCACAACGTTTCGCCATAAGGTCTTCTCAAGCTGATCCCTAAGTGGGCAGGAGGACGATGTAGGCACATGATTTCCTGATGGTAAATAGGGCACCACGGTCGGATCCACCCTTGC	1
1476	AAGAAGTAGTTAAGTAGCGTAGCGACTGCATTTTAATACCAAAGCGCAGACCTGGGTCGTCACACGTGCTGGCTTCATTTGTTCAGAGTGAGCAGAATGGTCGAGCGACCGACACTGGAGGGCACCACGGTCGGATCCACCCTTGC	1
1477	AAGAAGTCAGCTCTAAAGGATGTGAAAATTACGTACCCAGACCGAGCCGCTGGCGTAGGCAATGAACTGGGGCGGGGCGCCCCTAAAGTATTCGGTGCTGGAATGAACGATTATAAATTTAGGCACCACGGTCGGATCCACCCTTGC	1
1478	AAGAATCACCCGAGTCACGCAGGAAAGTTTTTTCCTTAGGGCGGAAACAGAAGGTTCGATCCAATCGACAAATGTTAAAGATTGGTGCGTGCTGAACAAACAGCAGAAGGCCGGTATATGGGCACCACGGTCGGATCCACCCTTGC	1
1479	AAGAATGAGCGAGTCAGGATCGGGCAGTCGGGGCGTAGTCCATGTAGCGAAAGAATGCAATCGGCCCGTGCGCGCGTTTTTCCGCGGTCACATAAATCTTTGACGACGAAAGAGGGCACCACGGTCGGATCCACCCTTGC	1
1480	AAGAATTACGCGAACTCATCGCGGATTAGAAGCAGATGAATCAGTCACTGACGACGGCACTCACTGACAAGGTCCCGGTAGCTTTCTATGCGTCGGCTTGGCAAAGATGAGCGGGTGACGGGCACCACGGTCGGATCCACCCTTGC	1
1481	AAGAATTGTACAACGATGCTTCCCGTCAGCAAGCGGTCCAGCGCCGCCGGATCGAAACCAACTTTACTGGGCGTAATTCTGATCACGAGTATGTGGCCTCTATTCAGCTGCTGTCTGTCGGCACCACGGTCGGATCCACCCTTGC	1
1482	AAGACACAATCATGTGAGGTAGGTTCTTAAGGTGGCCGAATGGGCGGGATAGTACTGTCGACTGTCGTTCGTGTTGCGATCGCTGGATCTCGAAAACCAATGAAGGCGTGGGGTATAGTGGCACCACGGTCGGATCCACCCTTGC	1
1483	AAGACACCGTACACAAGTTTTTCGTCCCCACCCCCTCTACCACGTAGCACGCCGTCCGCCTTTCGGCCGCGGACATCGCGCCCAGGTTCCAGCCCTGGTGATCCTCACTCCAAGGGCACCACGGTCGGATCCACCCTTGC	1
1484	AAGACACTATCGTCTTAATGTGGGAGTTGGTGAGGAATGCTTAATTTGGATAGGCCTCACCCTGAAGGGAGAGCGGTTTGCCCGGGGCGCGTCAGGGATACACTAGCCCCTTGAGTCGGCCGGCACCACGGTCGGATCCACCCTTGC	1
1485	AAGACAGAGGGAATCATCTGCCGTGACAGTGCAACCCACGGACGTGGAGCTCGCCAGGCACGACGTTTTTAGCAGTGCATAAGTGAATGGTAGGGAAGGAGAAGTGAGAGGCTTATCGAGGCACCACGGTCGGATCCACCCTTGC	1
1486	AAGACAGCGCCCCTATCCAATAATATACACAATTACTCGACCCCGTTTGTCTGAAACGGTGAAGACCTCGATAATTCTGATAAAATTCATACACACTTTTCGTGCGAGAACATAAGGCACCACGGTCGGATCCACCCTTGC	1
1487	AAGACAGCTATCCGATGTGCCTAAGCTAACCCGTGTGTGAGCTACTTTCTTGTTTTAGAGCAATTCTTGCACCACCGTTTGCAAGTTGGGCACCACGGTCGGATCCACCCTTGC	1
1488	AAGACATGAATGGTGGTCGAAGTGAATCTACTAATTGCGACCATGGTGAAACGTGCAAAGCAGCGGTGGAGCTAGGAGTGTTGAGCTAATGTCGTTTGCACTGAGATTTACGGCAAACATGGCACCACGGTCGGATCCACCCTTGC	1
1489	AAGACCACATCTAGTTACGCAATCCACATTAAAGTGCGAGCCACTTCCTCTCCCCTGTGGTGTGTATGTGAATGAGGCACAGAGCCAACAATTACTTCGTACTTTCCCGTGGTTGAGGCACCACGGTCGGATCCACCCTTGC	1
1490	AAGACCACCTTCTCGGCCCTGCAACTCTCCGGTTCCGAGTTTTAGTGCACGATAAGATTGGGATTACATGTCCTATCCGACTTCTGTATTCCTACCTAAAGGTTGGTTCCTCGCCTGGCACCACGGTCGGATCCCCCTTGC	1
1491	AAGACCACTCTACTGGCTTCCACGTGAGTTCGGGTAAAGAGGTTACACAAAGAGGTACACCACTGCATTACGATTCCCATCAGCAATCCGGCAAGCCTTTTTACCGTGACTGCTCGCGGCACCACGGTCGGATCCACCCTTGC	1
1492	AAGACCATCCCAGGCTTATGTCTGTCGCTCAAAACTTCGCATCGTTGTAATCGTTTTGGCGCTTGGTTGAAAATGCATTTTCAACGCGACCTTCATTGCTGCCGTGCAGTCGGGTATTCGGCACCACGGTCGGATCCACCCTTGC	1
1493	AAGACCCCACACCGCAGTGCCTCTTAAACCACCGTAGCCTGATGAGATGCTTTCCTACAAACGCCTCTCTGCGGAATTTAATTTATAGATTGCCCCCCAAACCTGAGGATCGGCACCACGGTCGGATCCACCCTTGC	1
1494	AAGACCCCTTGACCCAACCTGCATGAGGCCTAATACCGAAAACGGCTGTTCGCCGGATCCGCACCTTTGTACCGCCGATAAACGGGTACCGCAAATCACCTCAAGACTTGTTCCCCCCGGCACCACGGTCGGATCCACCCTTGC	1
1495	AAGACCCTTCCAAAAGGACACGCCGGTTAGAGCCAATCGAACGGAGGAGGTTCGACACAGTTCTATTTGTCTCCGAAGCTATTCGCAAATTATGACATACCCATTGATGACGCAGGCACCACGGTCGGATCCACCCTTGC	1
1496	AAGACCGACGGGGACCCTGAAATGACTTCCCCCGTCGTTAGAATTTTCATCAGATGCATGTCATAACTGATCTTCAATATATTTCCTCCATCGCTCTTCCTACCACATTTACCAGGCACCACGGTCGGATCCACCCTTGC	1
1497	AAGACCGCTAAGACTATGCAAGAAATCGGTTGCGAAATGAGCTGCGCCATATGTAGTTCGTAAATTGACCAAGCTCATAACACATTAGTTTCGACGACTTCCACGACACGGGGACCAGGTGGCACCACGGTCGGATCCACCCTTGC	1
1498	AAGACCGGACACGATCAGCGCACCTCTTCCGCTATGACCCATCAATGGCTTTTCACCTAATACTTTCTTTAATGTGTAGTCGCTCAGATAGAAGCTACAACCAATTAGCATTATATAGGCACCACGGTCGGATCCACCCTTGC	1
1499	AAGACCGTGCGACGGACCAGCCCGCCGTATTTCTAAAAAACTGCAGAAAATCCCGGGGTACGATTTCAGAGGCCGCTCGCCATCTGCATCCCATGCCCCTATGATTGGTGTGGCACCACGGTCGGATCCTTGC	1
1500	AAGACGACATCCACTCTAAAAAACGTTCGCAGTCTCACCGCTTTCCATCGTTTGCTTACTGACGTTCCCAAACGGTCTCTTAAGGCTATACTGGCACCACGGTCGGATCCACCCTTGC	1
1501	AAGACGCGCCTTTGCCCTTAATGCCACCTTCCTCAAGGCCCTTTTTACGCCAGTTGAGAGGTTGGGACGTCTCTAACGGGATCGTTTCTACGAAACCCCATAGGAGAGCAGGCACCACGGTCGGATCCACCCTTGC	1
1502	AAGACGCTCAAGAATTATACATACCGTCAAACATCGCGCCGAGTTGATGGGTTGAGTACACGCGCACCTTACAACACTCTAGAGAAGTCATGGTTCATATGTATACCCAATACTTCGGCACCACGGTCGGATCCACCCTTGC	1
1503	AAGACGGGCAGACGCAGGTCAATCGCGTCGTTGAACCAGCTGGAACATGGCGGGTTACTGGGGGCGACCTATGGGTAGGCGTAGCCATAACCGTGCAGGTGATTATAGTGCTGTGGGGGCAGGCACCACGGTCGGATCCACCCTTTGC	1
1504	AAGACGGTCCCAGGCCGTCCGTCCGCCCAACTTCCAATATCTCTCTGACCACATCCTCATCTCGTGACGGCCCCTATATGAGCCAATAGGCAGCCATGTATTTTAAGACGCTTTTGGCACCACGGTCGGATCCACCCTTGG	1
1505	AAGACGGTTATTGCCACTGCTAATATGGGCCCCAGGCACCGCGTTTGAGTGGAGGCCATCTCTCCGAGCGACCGATAGGCTGTCATGCTTGGCTGCAGCCCCAGAGTGCGCACTTTAGGCACCACGGTCGGATCCACCCTTGC	1
1506	AAGACGTACGTGCGCCTATTAAGCCTCAAAAGGTAGGCGCTCTCTTCACCGAGAACCCGCTTCAGGTACGCAGGGCCCTGAACCCCCTATTGTAGCGTCTCCTGCTCACGCTAGTCGGCTGGCACCACGGTCGGATCCACCCTTGC	1
1507	AAGACGTCCCTGATGAGTTGGTGACACGGTTAGATAGCACATACCCCTAGTAAAACATGGGTGCGCCGTCCATACCAGAGGGGGGGCGGAAGAGCTGGACGGTACTGGGGCGCCGCGATTGGCACCACGGTCGGATCCACCCTTGC	1
1508	AAGACGTTAGACTCGTTGATTGAAACGGGCACGTGTACTTGAGGTTAGTGGCAGCATTTCAGCTGTAGGTGCTAAGAGCTGAAAGCAACAGCTCTCGTCTAAAAGCTGGTAGGGCGCCTTGGCACCACGGTCGGATCCACCCTTGC	1
1509	AAGACGTTCGAGTAACATCTCCGGGTTTACCGCCTCTCTCAATCGATGTACCTGCCCCACTGCCCAAATTCATGCACGGCCGGCCCTAAGCCCTCCTTCGTAATCCATTGACCCGGGGGGCACCACGGTCGGATCCACCCTTGC	1
1510	AAGACTAGCGCATGCGAAGCGAGGTCAAATAGTTCCCCCATGAGACAGGGACCGGATCTTGAGTAGCGAGTAACTAGCGCGTCCGAGTTAATCGAGGGTCTAATAACGAGCGGGTCATACGGCACCACGGTCGGATCCACCCTTGC	1
1511	AAGACTCAAGCTTCCTTCGCTGGGATCCCAGCCAGCGTAGCTACAACCCATCTAAATATTCCGTCGTATTTATATTCTCGGATGTTCCGCAACCTAAAATGAAAATTCTCCAAACCGGCACCACGGTCGGATCCACCCTTGC	1
1512	AAGACTCAGCGACAAGTCGCCTCGCGGTAGCATAAGACGAATTGGCATATATATGCCGAAGGGTGGGCCTTTATTGAACCGGCTCTCGGAGGACAAGGAGTCCAGCGTAGACGGCACAGAGGCACCACGGTCGGATCCACCCTTGC	1
1513	AAGACTGATGCAGTAAATGCGGAACTACCACGTGAAAACAATCTCCCGTTGGGAACGGTGCATCGAGGGGTTAGGAGTGTTCGGAGATGCATCCTACGATGGCAGGATTGCCAGTTAGGCACCACGGTCGGATCCACCCTTGC	1
1514	AAGACTGCGCGCGCCTAGAACGCGGCGATCGCCATTGAGAAGATGTGAGCAACTGGCATGGGTACCGTACCTTTTTGTAGTGCCATCTAGCGGATTATTGCGTGTTTTATCGGTCACCCGGCACCACGGTCGGATCCACCCTTGC	1
1515	AAGACTTGCGGCAGGTCACCCCATACCGCGCACACCAGAAGTAAGTAAATCTTGGGTACAGCCAACAGAAACCATGTCTATCTCTGCATACGATGCAATACGGAACCCAATGTCCACAGCGGCACCACGGTCGGATCCACCCTTGC	1
1516	AAGACTTGGATTAGCGGAGTACTAACAAGGCTGAAAGGGTGTAGCAACCGCCAACATGGCCTGCCAGGGTACGACAGTCAATTGGGGTTACCGGCATACTTAGGAGGGTGGAAACGTAACGGCACCACGGTCGGATCCACCCTTGC	1
1517	AAGACTTTCCACCGGCGACTGTTTCACCTCCCAAACGGCGACCATATCGGCACCTAGTCCGGGTCCCCGGACTCCTCGATCCTGAACTGCGACTCTACGCAACAACACCGCCGGCAACAAGGCACCACGGTCGGATCCACCCTTGC	1
1518	AAGAGACAGACTCCGTGTCGCAGCCTCTCGTGCGATGAAGTAGGAAGGGTGCCGTTGGGCGAACTAGGCAGGGTCTGAGGGGAGAGCCTAATGCCGCCTAAACTTAATTCTAGGGATTGTGGCACCACGGTCGGATCCACCCTTGC	1
1519	AAGAGACCGACCCAGACAGGATTCTGGAAGACACCCCGCAGGGTGTGAACGTCAGCGCGTGTTGGTGGGGGCAGAATAGGATCCGCATCCAGTTATTCGCTACGCCAATAACATGGTGGCACCACGGTCGGATCCACCCTTGC	1
1520	AAGAGAGTCGGGGGTCGACTAAGAAAACAATTACGGAATAAAGACCGGGCGCGATCAACAGCTTGGGGGGGCAGGGGATTGGAGGGCATATAGTGGTCTACGCCTGAGGGCTGTTGGCGAGGCACCACGGTCGGATCCACCCTTGC	1
1521	AAGAGATGGTTCGCGAAGAGACACTGTGCGTCCTCGAATCATTACTTAAATAGTGGACGATGATAGAAAGCCTGACAGGCTCGACCTGTGACTCTAGGGGCCTCGCGCCAGACTAGGCACCACGGTCGGATCCACCCTTGC	1
1522	AAGAGATTCCGCTAGAACCGCCACACCAGAACATATGCCCATACCTAGTAAGTTCCGTCTAGACGCGCATCACCTACACCAGTCATGCTGCCCACGCGGACGTGTTGACTTTGGCACCACGGTCGGATCCACCCTTGC	1
1523	AAGAGCACGTAAGGATTAAGTACCGGGCACGTGGCGCGTTACAGAGTGGGAGAGATTCGCGCTCTAGAATTATTTGGGGGTTGAGACGAGATAACGTAGTGTCTAAATCTACTTGGGTGGGCACCACGGTCGGATCCACCCTTGC	1
1524	AAGAGCATCCGGATGGGCCTACCGGAAGCCAGGCGCTCTGTGACCAACGTGGTGTTGAACGGCTGAGATTTCGGAAAATTAGGGGGGAGCAGTATACCTTTAGGTCGAGCAGACGAAGGCACCACGGTCGGATCCACCCTTGC	1
1525	AAGAGCGAAGCAATAACAGCGCTAGATGCCGTGGGAGGGCGAGTATCCCCATACCAGTCGAAAGGCTAAGTGGTAATGTACTTGGTGAAGAACTCTAAAACGCGCTGCGAGGATAGGGCGGCACCACGGTCGGATCCACCCTTGC	1
1526	AAGAGCGCTTGGTGCCGGGGTGCTTATGGCATGACTCCGGCGTTTTCCATATAACAAAGGAATGCCCGACGCTACACGCGTGGGAGCGCTGAGTACGCGTGGCAGCCACACGTGGCAGCGGGCACCACGGTCGGATCCACCCTTGC	1
1527	AAGAGCTAATTAGTAAGGACAATATGTTTGTGCCAAGCGTGTTTTCGTAGTCCACTATGGACCATGTAGCCGCCGTACTTTCGAGGAGGCACAGGCAGTAAAGTGCGCGGTCAGGCACCACGGTCGGATCCACCCTTGC	1
1528	AAGAGCTGCTCTCCCACTCCCAATCTTTAGCGTCCCACTACCTGTATGTTTACGCTCTGTTCCCTAATTACGCTTGTACACCTATCCACCTCTCATTGAACGGGCACTTTACTCGTTGGCACCACGGTCGGATCCACCCTTGC	1
1529	AAGAGCTTACCCATCGTGAGATTTGCCGAACTCAGACGATATCAGCTAGACCAAATGAGAGAACAAAGAATCGCGCCATGTTTTTGACTTGCCTCAGAGATGCAAGGCACCACGGTCGGATCCACCCTTGC	1
1530	AAGAGGAAGCATCGTAGCTATGCGACGCAGGGGGTTTGGGGGTGTAAGGGCTCGGAGCTTGTGGATGGACGCAGGGCAGGGCTCTTCAAAAGTGGTTAACCCGGGTGGTTAACGCGTGTGTGGCACCACGGTCGGATCCACCCTTGC	1
1531	AAGAGGAATGGGAGGAGGGATCAGGTCGGCTATAGGGGGGGAAGGGGCTGGTTCGCAGTCTTGGAGGGTTACAGTTATGGAAAGAAGATGGTGGATGATGTCGCATATTCGGTGATGAATGGCACCACGGTCGGATCCACCCTTGC	1
1532	AAGAGGCAGCCGGACGTACCTATCCTTAAGAATACCCGACCAGTACGGCCCACTCCCGACTACAGCCTCTACCGCTGCCTCTAGTCTCTATGATGTCACCAACTAGTTCAATAGTGCGGCACCACGGTCGGATCCACCCTTGC	1
1533	AAGAGGGCCGTACTGCTAAGTTGACGGGTGTCCAGGAAAATACGCTGGCGGGTACTTGAGGATAAAATGTCTTGTCCGAGCTCCTGGTTTTATAGGCGCGCCGTGCCTAGGTATCGCTCTGGCACCACGGTCGGATCCACCCTTGC	1
1534	AAGAGGGCCTATATCCGAGTGCTACGGTCGTTTAAGACTTCTGAAGGGTGACATGAAAGAATGTAGAAGAGAGGACGATATTTTCCGTATAACTGGCACCACGGTCGGATCCACCCTTGC	1
1535	AAGAGGGCTGAACTTTAGACATGCAGATTTCGACAGGTTTACGACGCCGGCAAGATGTAGGCATCTATCAGCCGTGCGTGTCAGATGGGGTAATCTTCAACTCTGTAGGGTGTAGGCAAGGGGCACCACGGTCGGATCCACCCTTGC	1
1536	AAGAGGGTGGGCAGCGCGGCAGATAGGGCAGCAGGTGTCTGGAGACAGAAAGTTGCACAGCAGGTATAGCTCGCTGTTTACAGGCTCTGCAAGGTGGGTGGGGATGAAACGACCATAGGGGGCACCACGGTCGGATCCACCCTTGC	1
1537	AAGAGGTTTCTCAGTTAATTTAACGCGCTTGAACTTAGAGCAAATCGTTAATTTTGACGATCAGCAGTTCCTGATGCAATACCAGCGATACGATGACCAACAGCAACAGCGCAGGCACCACGGTCGGATCCACCCTTGC	1
1538	AAGAGTACGACACCGCCCATATCCGTAAAAACCAATTAAGTTCCAGGACCATTACTATTTCGGGCCTTGCCACGGTGTCCACAGATCCCAACATACGTGCTACACCAACAGACGGCACCACGGTCGGATCCACCCTTGC	1
1539	AAGAGTAGATATGCGAATGGCACCATACTTAGAACGCGAGAAAGCCTTGGGAAGTGTAGTAGGCATCTATGGCTTTGGGGGCCGGTGATCGAATATGTCCTTATGGAATAGAGGATGTAGGGCACCACGGTCGGATCCACCCTTGC	1
1540	AAGAGTCGGCGGCGTCCGGAGGGCCTTCCATAATCTTAATCGAAAAAAATTTACCCAATGTTCCTGTAGCGACCGTTTACTTGCTCCACCCATCCCCCATCAAAGGTTGCCGAACAAGGCACCACGGTCGGATCCACCCTTGC	1
1541	AAGAGTCTAACGTGGATACGCCTCGCCACAGCAGTCGCGCAATAACGGTGTATGCCGCTCCCGTCATTTCATCCCGCGATAACCGGTCCACTTGTGATGGCACCTAGCGGGTGTAAGGGCACCACGGTCGGATCCACCCTTGC	1
1542	AAGAGTTCCCTCAAAGCCGTTAACCTTATAGCTACGTTCCATCTAACTGCCCTGACGGAAGCGAACCGCTAATGTCCACTAAAGCTAGGTATTCAAGTGTCGGATACAGGCACCACGGTCGGATCCACCCTTGC	1
1543	AAGATAACTATTCACGCCTCCGTACATACTAAAAATAACGTCAGATGCTGACATTTAAACTACACACTCACATGCACTTCTAATACCTCTGTGCATGACCCTCCGGACATGCAATGTACGGCACCACGGTCGGATCCACCCTTGC	1
1544	AAGATAAGGACCCTGCGTCTCTCGGCGTCATTGCTTAAACGCTACTTTACAAATGCGTCTGGGGTGTCGGGTAAGCTGGTCCGAGTCGGATAAGATGACTGCTCGTTTGGTAAACGGGACGGCACCACGGTCGGATCCACCCTTGC	1
1545	AAGATAAGTCACGCCGTCTATTCTATCAGCTGCTGCGCAATCGGATGTCGTGACCATCGCATGTATACCAGCTCCCATCCACACCGCATGCCTTTCTACTACAGGGTTCCTCTAGGCACCACGGTCGGATCCACCCTTGC	1
1546	AAGATAGAAGCGTTCGCCACGGCCAACCAGTGGCCGCTTACCTATAGGCCAAAATTCAGCTCTTTCGTGATGTGAGGGCGCCGGGGTGGGAGCTGCCGTGCGATCCGCGCGGGCGGGCGGCACCACGGTCGGATCCACCCTTGC	1
1547	AAGATATTACGAGGCGCCACTCGTTAAAATCGCTGTGTCGGATCACAAGTACAGCACGGCGAGATTAACGTACATGCTTAGCGGGCGGCAAGGGTGGAAGATGCAACATGGGTGATGGATGGCACCACGGTCGGATCCACCCTTGC	1
1548	AAGATCCCCGTCTCCCTTGTCTTCGCCTATCGCCTCGCCAAACGCCCGCGCCGGTTTTCGAGTACGCGGAGCGATTTCTGCCCGGACCTACTTTGATAGCATCTAGTTCATAACACCGGGGCACCACGGTCGGATCCACCCTTGG	1
1549	AAGATCCCTTTCCCCATCGAACCCTGCGCGTTGCGCCCGTAGCGACCGTCTCAAGGGAGGCTAGAGCGATCGCTCTTACGTAAAATCCCACGTGCTATATATAGTCACGAACCGTAGAGGCACCACGGTCGGATCCACCCTTGC	1
1550	AAGATCTGTGGGAGGTTAAAATTCGCTTTGTATAAATTTTTACTTCAAGATCCGAATGACAGGGAGTGGCGTCTGGGTGGATACAATCTCCCATGCCCGCTAACGCCTCGCGCATGCGTGGCACCACGGTCGGATCCACCCTTGC	1
1551	AAGATCTTAGTGGTCACGGGGGAGCATAGATGAGAACTTGTACCGGACCTGCACAGGTTGGTTGGGTTAACCACAGTGTAGACCGTAATTTCGTGACTCAACCGATTAGATGTAGGGGCGGCACCACGGTCGGATCCACCCTTGC	1
1552	AAGATCTTGTAGTAGATTCGCTGTGTCCGATTGATGTATCGGCACCTCAACAGAAGACATCTCGGTATCAGAGATGCGCCCGAAACTGGGTTCGCCTACAACAGTACCTTGTCAATTGTGGCACCACGGTCGGATCCACCCTTGC	1
1553	AAGATGAAACGCCGGTTACGGGTTCAACCGGTTGATTCCGGTAAAGCTACAAAATGGAGATGCTTCTAGAATATTGGGCTTGCATTGCGGAAGGGACGGTCAGACGGATCCTCTCTAGGCACCACGGTCGGATCCACCCTTGC	1
1554	AAGATGAGTATTGACGGGGGGTAGACCTTCAGCGGGTAGTACCGGGAATTATGGCTTTGGTACACCTGCATGTATTCCTGTGCGAAGCCTACCGGGTGATGTCGGTGATACGGGATTAAGGCACCACGGTCGGATCCACCCTTGC	1
1555	AAGATGCCCGATCATATCAATCAAAAGCAATCCGATCCGCCTCCTTGTTGCCTAAGTTACGCAGGCCACCTGCAATTGTCTTAACCATATTTGTATCCCTCAAACAACCGAACCTACCGGCACCACGGTCGGATCCACCCTTGC	1
1556	AAGATGGCACACGCCCCACACGATTTGCTCCCCAAGCACCCCCTAGGCTATCATATTTCAGATCCGAGCTCTTCCTACCATCTGTGATAACCCCAAATACATCGGCGGAGTATCCGGGCACCACGGTCGGATCCACCCTTGC	1
1557	AAGATGGGGGGTTACTGTAAGATCTGGTCGAATTTCTCGAATCCGACAGGGTCACAGTGGATGGACGGGCAACGGATGCCCGCAAACCATTAAGGCGTGTACAAAGATATGGTTGTGTTGGCACCACGGTCGGATCCACCCTTGC	1
1558	AAGATGTCGGGGGTAACAAGAGTTTGGACGGGAACACATGCACTTTTGGATGAAAAAGTCCTGCAGGGTGATCTAAAATTTTCTTTATCGTGGCCAGCAGCTTAAATGCCAAGTGCAGGCGGCACCACGGTCGGATCCACCCTTGC	1
1559	AAGATTAGGTACAGAGGCGTATGTGAATTGTTGGATAGTGTATGAGAGGTGCCGAAAAAGTAGGCCGATGTTTGAGCGGGTGGGGCAGATCACGGGTTTTCGGGGGGCCATAGACCCAGTCGGCACCACGGTCGGATCCACCCTTGC	1
1560	AAGATTAGTAGTCATGCACGGGGACCGGGAGCTGCGGGGCGTCGACCGCAGAGCCAGAGGCATAGTCCTTAAAAGGGGGTCCACAAATATCGGGAATCGATGGGTGCCGGAGGTGGGCTTGGCACCACGGTCGGATCCACCCTTGC	1
1561	AAGATTCCGCGTGCTCAGGCAGGACGGGAGGTTAGCGTGCTTGTTTCATGAAACTATCACGTTACTGCTGTTCTGTCCCGCGCAGGAAGTGGTGTTCTCCGAGGCTGGACGGCACCACGGTCGGATCCACCCTTGC	1
1562	AAGATTCGCAGAGCTGTGGAATTGCAACGCCGTACTAAGGTTAGGGAGTAAATTGAACGAAGTCGTTAGAATTGTACCGTTGGTACTGGTGGTACCGTGGCTCGAATCTGGACTGAGATGGCACCACGGTCGGATCCACCCTTGC	1
1563	AAGATTTAGTATCTAGAATGTTAGCGGGTGGCCCCTTTGTAGTATTATGTTCCGTGCAAGTGAGTAAGCGCATCGCGTTGCTTGGTTTGAGAAGTTAATGCTGACGGGCGAGATTGTCGGCACCACGGTCGGATCCACCCTTGC	1
1564	AAGCAAAATTATCAGGAGTTTCTCGTATTTCCCCACTCACGCCTGCCCAGCCGCAAACATTGTCTGATGCCAACCAAATATAACTTACAAGATGCTTATGTCCGGATACTAGGGGCACCACGGTCGGATCCACCCTTGC	1
1565	AAGCAAACGGTGCTTTGGCGGGGCATGGGTCAGTGGTCGCGTTGTGGTTTAGTTGGATCCGGCATAACGCTGTACACCCTGAGGAGCCGGGGGTTTTCCGCCAGGCCGGATGCTATCCTGGGCACCACGGTCGGATCCACCCTTGC	1
1566	AAGCAAACTGATACCGTCAACCGTCGCCGATTGCTGCGATAACCGAGCGCAGCCCTTCTGCGAGGGCTCGTTCGCCCCTTGCATCAGTCTGCAAGTCCTCGTGCTTCACTTTCTGGCACCACGGTCGGATCCACCCTTGC	1
1567	AAGCAAATAGCTCTGTGGAGCACCTGCATCAGATTGGAATACACGTATATCCCGCGACACACAATGGACTGAATGGTTCCTGGTAAACCCAAGATGGTAATCCAAATAACCTGACAATGGGCACCACGGTCGGATCCACCCTTGC	1
1568	AAGCAACGCACGACGATGACTTTCGAGTAGCGCCCTGCATAGTGTGTTCCTTCATCCCATACGGTAACGACCTTTAACTTCTCATCCTAGCTTTCTCAAGCTGGCGTAACTGTGTGGCACCACGGTCGGATCCACCCTTGC	1
1569	AAGCAACTCGCACGAGAGCCACAAGAGCTTATATCCGTCCGATGGTGCTTTAGGCTAGCCGCGAGCATGTCTGGCTTCGCCCAGCGGACTCGTGGACGGGTGCCCAAACCCAGTGACAAGGCACCACGGTCGGATCCACCCTTGC	1
1570	AAGCAATACCGGCTACGACGTTCAGCAACCGTTGCCGAGACCCCTCGCGCCGGGCGGACCTCAATACAACCCACACTGTACGAATGTCTTTTGCACCGCAAATGCCACAGCAGGCACCACGGTCGGATCCACCCTTGC	1
1571	AAGCAATACGGCAGAGGCAGGCAGCTGAGGACCAGTGTATAGACTGCGCGCCTCGTTATTTGATGTCTGTGAAGTTCGAATCAGTGGATACGCTAGAAGGGTGGCTGAAATTGTTGGAGCGGCACCACGGTCGGATCCACCCTTGC	1
1572	AAGCAATATCTACCTCGGGAGGCCAAGAGACCTTCTCTCCCCTCGCTCCCCACACTTATCTCTTTTAACAGAAACCTTCTCCAGGAGTGCACAATCATCATACTATCGCCATCGGTGGCACCACGGTCGGATCCACCCTTGC	1
1573	AAGCAATCCCGCTGCATCCCTACCTAACCTTACTTGCTCCAGCCTTCTCTTGCTACCCTTATTATTTTTAATTTGTGCTTTGAACCCAGGATGTATGCCCGTCCCCGCCAGACGGGGCACCACGGTCGGATCCACCCTTGG	1
1574	AAGCAATCTCCCTCCAAAGCGGCCGGTGGGCCTATCGAAAGAGCGGCCCTGTCGATTATTAGCGGGAGTTGTTGGCATGCTGGTAGAGCGGGAGTCGCGGCATGTGGGGGCCTCGAGCGGGCACCACGGTCGGATCCCTTGC	1
1575	AAGCACAGAGCGCGACGGCAGAGTAGTCGGTTGGGCTTTGTATGATATTCCAGGTGCTAGTGGCGCTGGCGGGCGGCCTCCAGCGGATCGCATCGGGAAAGTAAGCGGGCGGAGCAGACTGGCACCACGGTCGGATCCACCCTTGC	1
1576	AAGCACCATTCGCCTACCCCTACGTATCCCGTCGGCGCCTCGACCATCTTCGGAATTGCATACTTCGAGATGTGTGTCTCTCATTGTTACTTAACGCCCAACTACCCGCACAGGCACCACGGTCGGATCCACCCTTGC	1
1577	AAGCACCGTGCGCATCACTATTGCGGGGCCGTTCCCCCCTCCCCAACTCCGATTATCAATGCCCTCATCTTCCCCAAACACACTCTATCAGAATAATCTAGCCATGGACGGATCACTCCGGCACCACGGTCGGATCCACCCTTGC	1
1578	AAGCACGCGCGAATGCCGGACGCTTGTCTCTACCCGTATCCTGCTAAACATACAGCTGCACCGTGTAGTATCTACTGCGCAGACCCAAATCTGGCGCCTCTTAACCGCTCGACTGGTTGGCACCACGGTCGGATCCACCCTTGC	1
1579	AAGCACGCTCACCAGAATGGCGCTCGATAGGTCCCTCAGATTGACTACCAGGTACGGAGCTTCTCCTGCGAAGCCTTACGTATTCTCTAATTTTCAGGCACCACGGTCGGATCCACCCTTGC	1
1580	AAGCACGGGGAGCAACTCTTCCACTTATAAGAGAAAGCAGTGAGACGCGCATGCCAAATGCGTGGGTAGCTGAATAGGGAAATTCGATAGGGTATCAGGTGCGTCACGAAGGAATGCTTGGGGCACCACGGTCGGATCCACCCTTGC	1
1581	AAGCACGTGTGCAATTTGCGTCCTAGTCCGCCGCCCCCTCGGAGCTATGTCTGCAAATCCCGTTCCTCTGCTCACGTGTTTCCACTATCGCCGTGGCAGTGGCACCACGGTCGGATCCACCCTTGC	1
1582	AAGCACTCAACCACCGCCGCCTCTGGCCCGATCTCGGTAAACGTACACCACAATTAAAAGTCCGTCGGGCGCAGTCAGCAACTGTGATGGTCTACAATGCATCCACTGATCCAACCCGGGGCACCACGGTCGGATCCACCCTTGC	1
1583	AAGCACTCATAAGCCGTCAAGTGGATAACTTGTTGCTCTCTTACTGCCACACCCAGCCGTAGTTCCAAAGTAACAACGCCTCGCCCCAACTCCTGCCATTACTCTGCTCCATCGCAGGCACCACGGTCGGATCCCTTGC	1
1584	AAGCACTCCCGGGTACACGAGTGGCAGGGCGAAGAAAGGCGTTGCCTGAGAAATAAAACTGCAGGGTTCACGGGTTTGCTCGCGGTATCATAATCTAGACACGTGGGGGCACCGGCGGCGGGCACCACGGTCGGATCCACCCTTGC	1
1585	AAGCACTGTATAAACGGCTGGGCCGCGGAGTGACCCTACTATGAGTGCGACGCTTGCTCCGCATCATCGCAGAGCGCCTGCTTGCCACCTTACCCGCTCCGATGACAGCGAGGGCACCACGGTCGGATCCACCCTTGC	1
1586	AAGCAGAAGGCATTACTCACGGTTAGATGGAGTGCGTCCGTGATAGGTTGGCGTGCGCAGATGTTTTATGGAGCTATAAGGCGGGGCGGTACTCAACGTATAATGGGCTAGCTGGGCACCACGGTCGGATCCACCCTTGC	1
1587	AAGCAGAAGTTCGGTCCGTCATCAAAGGCATGAGTCCCCACTGCAGTGTACAATATACTCACAAGCGCAACCGCCTGATGTCGCTACATGGGAGGTAAGTGGTAATGCCTCGTCATGCTAGGGCACCACGGTCGGATCCACCCTTGC	1
1588	AAGCAGAGTAATAGGAAGCGAGTCAGGTGTAGGATGCCTGCTACCACTCATCATGAACATTAGGGACGGGATGAGTTAGTACGCACAATCCGCCTACCGACGGCCGTTATAAATTAAGTGGCACCACGGTCGGATCCACCCTTGC	1
1589	AAGCAGCGAATGTGAGTAGGCTACATTTGGCGAACGCACGGTGTCAAGGAGGTTATTTGCTCGGGCTGGTGAGGCCTCGTGGGTGCATTCTGCTAGGAGGAAGTATTGGACCCGAGGAAGGCACCACGGTCGGATCCACCCTTGC	1
1590	AAGCAGCGTTCCCGGGATCAGGGGAAGGGTTACCGAGATGTTGATGAAGTAGTGGAACCATGGAAAAGGGGATCGTTACCGGGACGAATTTGTCAAATGAACGTCTGTGAGGAATGCTGTAGGCACCACGGTCGGATCCACCCTTGC	1
1591	AAGCAGCTTGGAGCTGAAGGCCCTTCCGGCTTAACTCCGATCACGCGGGGTCGTATGTGATTATACACGTGCAGTCCTCTGTCTAATAGGTTGAGAGTGTTGCTTCATATGAACTGGGCACCACGGTCGGATCCACCCTTGG	1
1592	AAGCAGGAAATTACGACTAGTTAACTTCGTAAATACGTCAGCCTCCCTGCTTTAACCTCCCTCTCCACGTGTAGACTCTTTAACAGGCTCCATCTCAATTGCCCTGCAACGCAACTTGGCACCACGGTCGGATCCACCCTTGC	1
1593	AAGCAGGCATAAACAGTATTCTGTCGGTGTGTCTAATAGAGTGGAACGGGTGGACGCCAAAGGCAAGCCAGAATACGCGCGTTCTGGCCGTCCATCTAAGGGATGCCCTAGCCTCGGAGGGCACCACGGTCGGATCCACCCTTGC	1
1594	AAGCAGGCGATCCAGGATCCGTGCTCTACAAGCCAGGGCCCCGCTACCCCCAATTTTTGTGCCGTTTATTGACGCAGAAAGTCTCGGGCTCAGCCCGGCAGCGGGTGTGTCTGATTTGGCACCACGGTCGGATCCACCCTTGC	1
1595	AAGCAGGCGCCGGGCTGGGCTTTCAACATTACAGCTAACCTGCGTGCTGGTGACCCCCATGTTAGATAACGCCCGCAAGTGACAGCTACTCCCAACATTTGGCCCCAGCTCGGTACGGCACCACGGTCGGATCCACCCTTGC	1
1596	AAGCAGTTCTGCTGAAGGTTGAGGGGTCGCCTGCTAGCCCCTGAGATCACGTTTAATATTGGCCCTACCACGACCAAAGGGTAGGCGGGCGATGTGAATACTCAGAATGCGAGTAAACGGGGCACCACGGTCGGATCCACCCTTGC	1
1597	AAGCATAAAGCATACAGTAGGAATCGAGCAGGGAGAGACGAAGCGCTAAGTGGGAAAGGAGCCGCGAAGCGCCCTAGATCGCGGCACATAACGTCTCGTCCGGGTCAGGAACGTGGGGAGGCACCACGGTCGGATCCACCCTTGC	1
1598	AAGCATACATCCCTTGACCCATAGCGTCCGACCCTTACTACCACACCCCACCGACGCTTTACGGATTCCACTTGGGAGCACGAATTGATTACATGTCCGCATTACCCCAGGATCCGGCACCACGGTCGGATCCACCCTTGC	1
1599	AAGCATACCCCATTCCCTAATTTCAATCCGCTTACGGTGGCCCTCTCATTTGCGTGGTGCCTCTGCCCTCTCACAAAGTTGGGAGGTCCTACAAAACCCTGTGTTTCGGCCTTCGGCACCACGGTCGGATCCACCCTTGC	1
1600	AAGCATCACGGGCCTCCAGAATTCCCCATGGTGACCGCCTTGACCTAGTTAAAACGAACAGAACTCGCATATTGTCGAACTAGTACCTGGCCCCGCCTTGGCACCACGGTCGGATCCACCCTTGC	1
1601	AAGCATCCATACCTAATCGCCAATAAAAATTAGCCACAATCCCCTAACTTTATGTCTGCCCCTAATCTAAAGTTTGCTAAGAATATCAGTCCCTACCGAGTACCATTTTTTGCCGTGGCACCACGGTCGGATCCACCCTTGC	1
1602	AAGCATCCTAATTCGGGCCCGGACCGGTGTTTTATCACCACCCCGCATTAATTAGTACTCCTCGTCCAAACCGCCTGCGCTCCTCTGCGGCCTGACGCGGGATACATGTTTGGTTACGGCACCACGGTCGGATCCACCCTTGC	1
1603	AAGCATCGATCCAACTTCGCAGATCCCCGTTCCGCACCGCGGACCCGCCACTCCCAAATACCTCCGTAGAGACCATCTCTCATCCGGCTGTCACCTTGAGCACTTCACACACGATAGGGCACCACGGTCGGATCCACCCTTGC	1
1604	AAGCATCGGTAGTCGATGCGTAAGCGAATTACATAACCAGGCGCAGGGCCGAAGTTGCAGTACGGGCCAGTTTGTGTTGATGACAGGCAACAACCCACGTACTATGTTATGGTGGCCGGCACCACGGTCGGATCCACCCTTGC	1
1605	AAGCATCTGCGGACCGCTCCGTTCCCTGAGCCTTTTGCATTCTGCCAACGGGATCAGGGCCGTTAACACGTGGACCGCAATGCCCTGATGCTTGTGGTGAACTTAAGAGGTCATTAGGCACCACGGTCGGATCCACCCTTGC	1
1606	AAGCATTAGACTTCCACATCGGGATCCTAACCCCCGTTCGACTAAACTAGGATACAAGCTATGTCTTTCTTCAAAGGCATGCGGTGCCACACTATAGGCTTCTCAGCGCCATCAACGGGCACCACGGTCGGATCCACCCTTGC	1
1607	AAGCATTCTTAATGCATGAACTACGTATACGGTGCACAGTAAGCAAGATGCACGGATAGGGCAGGGGTTGAAAGGGACAGAGAGGGGAACTCGCGTAGAAAAGATGTGGATTGGGGCGTGGGCACCACGGTCGGATCCACCCTTGC	1
1608	AAGCATTGCGATGCCCCGATCACTGCCTACCCAAGTGCTTCCCCTGTCAGTCTGCTTGCAGCCACTAACACTTTACAGCCATACCCATAATGTGGGCCCCGGTTGCTCCTCAGAGCGGCACCACGGTCGGATCCACCCTTGC	1
1609	AAGCCAAAAGTTGGTCCCGCCGACGCCTTCCATTCATTGCTCCTCATACTGTATCTCCGTGGTCGTACCAGCACACTGTTTGTGGCTCTCCAGGCCACCAGTACAGAGTGCATGCCTATGGCACCACGGTCGGATCCACCCTTGC	1
1610	AAGCCAATAATCCCTTTGGTCCGCCTCTCGCTGAACTCAAGTCGGATCGAAGTGGCATTACTGTCTCCCACGTTCTCACTTTCCGATGTGGAAGGTTTAGTAGTGGTTCCGCCGTAGGCACCACGGTCGGATCCACCCTTGC	1
1611	AAGCCACACATCAATTGCGCCCCACAATCCTGATTTCTTGAAGCCACACCAGCATCGTTTGTCCGGATTGCGCAGGCATTACTTGCTAACACGCCGGTTTATCACGACCCGCGCAGATTGGCACCACGGTCGGATCCACCCTTGC	1
1612	AAGCCACCCAGAGCCCGTCGCCCCCAGCATTTCAAACCTGCCTGAACCCGGACCCCTCTCTGGCACACCACCCCTCTTGCTACCTGCCCGTCGCGGCACCACGGTCGGATCCACCCTTGC	1
1613	AAGCCACCCAGTGAGGAAAGAGAGTGGTTGGAGTGCAGCGAGGCGACCTGTTGGGGCCTAGGGGTATCAGTTGATAGTTCATGCTTTGTGGCGGGTCATACGGAGTCATAAGCCGTGGCACCACGGTCGGATCCACCCTTGC	1
1614	AAGCCAGGCGGTATAATGCATCCAGTAGGTTATAGGCCCTTCCACTTTGTCAAATTACTCCCGCTACTCTCATGGCAAAAGCGGCTAGGTAATGCACCTCTGATTGTTTGCGCACTTGGCACCACGGTCGGATCCACCCTTGC	1
1615	AAGCCAGTACCGGGATTGGGAAGAGTTTGAATTGCGAATTGAACAGCGTCCGGGCACGTTCAAGGTAAGCACGGAAAGTACGCATAGGGCAGGCGTGTTTAAAGTCAACTAGCTGGGTTGGGCACCACGGTCGGATCCACCCTTGC	1
1616	AAGCCATCTTCACCTGACTTTTGCCAGATCCATGCTAAGCACACCTCTCCTTGCTTGTCTTTGTTCCTTAATTTTGGAACTAGTGTAGTTGCTACTATCCTCATCTCCCAATTCGGCACCACGGTCGGATCCACCCTTGC	1
1617	AAGCCCACACGCCCGCAGTAGCATCCCCACTTCGCAGAGCAGGTAACAAATACAGAGCTCTTGCGGACGTTTGCTTTAGTGTGTATCTCATTCGCTGTAAATGTGGCCGCAATTTAATGGCACCACGGTCGGATCCACCCTTGC	1
1618	AAGCCCACCCACTTCCTCTCTTCTAGCGTCTATGTGGCGTTGTAGCTGGCTCTCCAGCTGGGATTTTAGCCTCTGAACGTCTGTTCCTTTAGCCCGACGCTCCCGCTTCCCGTCGCCGCTGGCACCACGGTCGGACTTGC	1
1619	AAGCCCCAAATTACCTTGGACGCTGCCCGTCGCAGCGCCAAAGCGGGCGTGTCCCGCTTCTCCTCTGATCAGCTACGGTGCGTTTTCGCGCCCACGACACTTGCCCACCGGAGGGTTGGCACCACGGTCGGATCCACCCTTGC	1
1620	AAGCCCCCAGCTTGATGTTACCCCCCACGCTGCACGCTGCCGGCAATCAAGAGTGACTCTACCTCACCCGACAGTCAAGACGCTTTGCGTGAGACAAATGCATAACCACTGCGCGTGGCACCACGGTCGGATCCACCCTTGC	1
1621	AAGCCCCCATCGTATATCTAGTGCTCTCAACGCACGCCAGCAACGGTTTGTTCAGCCCCGCCCGTAGATGAAACTGTGCTAACCGTGTCTCCGGACTTTTACGTCCGCTTAGAGGTGGCACCACGGTCGGATCCACCCTTGC	1
1622	AAGCCCCGACCGCTAAAGCTCGGAGTTCCAAATCTCAATTCCTGGACTGATGGGCGGTGAGGACATCGATCGTACTGAAATCTCCAGTGAGGCCTGCACTCGCTAATCTTGGGCACCACGGTCGGATCCACCCTTGC	1
1623	AAGCCCCGACCGGCTCACGTTCTCATCTTGTGAAGTGGCCCCTCCTGCCTAAGGGAAACCTATGGACCATAGACATGTGACTTTGCACTGGAGCAGCCACTCTGCAGATAGCCCCAAAGGCACCACGGTCGGATCCACCCTTGC	1
1624	AAGCCCCGGAACCTCTAACCATGTCAGCGTCCATTAAACAAGACCTGTTTACCACACCAGTTAATGTTACTGACAGTCGCACTCGTTTGAACCAGCCTGTAGATTCCTTTGGGCACCACGGTCGGATCCACCCTTGC	1
1625	AAGCCCGCAAGAGAAGTAGGCGTGTTCAAGATACGTATCCTCGGGTGTCCCTGCGCTCCTCATTAGCCGAGGGCGAGCACAGCAGCGACTTTATAGATTCATGACGTCGCATGGCGGGCACCACGGTCGGATCCACCCTTGC	1
1626	AAGCCCGCGAATTCCGTCCGCAACAGGATACCCTTCCGTGCGTACACCATCCTAACTATGTAAATTCAGATAAAGCCAATTCTGGAGACTATTATTAGTACTATATTACCAGCCGGCACCACGGTCGGATCCACCCTTGC	1
1627	AAGCCCGCTAACATTACGGGGCTTGAGGACAATGAATTAATTTATCGGGTGAGCCAATGCGGATACAGGTAGTGCAGCGTGGATTCCATGGTAGCTTGCGCCGTGTTTGGGGCGTATTGGGCACCACGGTCGGATCCACCCTTGC	1
1628	AAGCCCGGTAGCCTGTTTAGGCACCTTGAACATGGGGGTATAATCTGTTTTACGGTGTGTATGTCGGTGTTCAAGGGTGCCGGACAGGGAGCATCGGTAGGGGGGAATTAGAAGAGGCGGGCACCACGGTCGGATCCACCCTTGC	1
1629	AAGCCCTTTACAAGCCGTATATCAGCGAATGCCTCCTAGGACAACTCTGTAACTCCGTCGACCAAGGTCAGGAGGGCTAGCGTCACTTATCAGTTTACGTTGCGGGCCGATCAATCATGGCACCACGGTCGGATCCACCCTTGC	1
1630	AAGCCGACCCATCTCAGTCCATCATCCTCGACTCCGCTGCGCCCCGAGGGTTCTCTGAGATATAGTGAGCGTCCCATCAGTCCAACAGAAGACTTAAAGTTTGCGAGATGTGTTACTGGCACCACGGTCGGATCCACCCTTGC	1
1631	AAGCCGAGCACCCCAGACCACCCAATCGCCGTGCTGCCAACAAGTGTGTCGCTTCTGTTCTTACAATCCTTCGTCCGAGCATATCCAGAGAAAACCTCACACGTGGATGGCACAATAGGCACCACGGTCGGATCCACCCTTGC	1
1632	AAGCCGAGGATCGCACTTGAGTGGGCAACTTCTCGTCGGATCAAGGAGCGCCGTTTTGCCGGCTTTACTACACAGTGTTGAATCCCCCAGTCGGACGTTGATCACCAAACACTACTGGCACCACGGTCGGATCCACCCTTGC	1
1633	AAGCCGAGGGCGGCGACTTGTCACGGACGGAGGTAATGGGCAATGTGATAGCTATCCGGGGTGCCAAAACAAAATAGTGGCGGAATGCAATGAGTTTGGGCGCATGAGGTGGCACGCGATGGCACCACGGTCGGATCCACCCTTGC	1
1634	AAGCCGCTCGCCTCTACCTGATTTTCAACCCCAAACCCTACGCCTTCGGCTTCGGATCCCCTAACAAAACTGTGTGTTCAAACGTCGATTACCTAATGTCGGAGCGTGCCACTGCGGCACCACGGTCGGATCCACCCTTGC	1
1635	AAGCCGGACGTATCGCCGCAAGCCTCTTAGGGATTGATCCTGTCTTAGGATCCTACGTGGCACTCATTTTCAGCCGTATGAAGCTCTCGCGTCTTAAAAGTGGCACCACGGTCGGATCCACCCTTGC	1
1636	AAGCCGGCCTAACTAATGCGGAGACCGTCCCCGTATCTGGGATGTATAGCAACGTCTTTCATAGACAGTTTGATTAGAAAAGCCCGTTCCAAAGTCTGCCGACTGCCGGTGTCGCCGGCACCACGGTCGGATCCACCCTTGC	1
1637	AAGCCGGTCTCTCGCTCCTGTCCGTGAACAGTCTTGCCGTACTTCATTTGCGATTACCCAGCATCTTTTCGGCCGTCTCCCTTTTATTCAGCTTACTCGGCAGAGATAAGATAGCTTTTGGCACCACGGTCGGATCCACCCTTGC	1
1638	AAGCCGTAAATCCCAACCTATTTGTTGCTGGATTCCCATCCTATTGCTATAGGACAGTTAACGGAATGGCGTGGCTGATTAGTAACTCACTGGGCCGGTGACTGGGATTTGCTCGGTCTAGGCACCACGGTCGGCCACCCTTGC	1
1639	AAGCCGTCGCTGCGTCGTCATATAGGGATAGAAAGGACGCGAAGGCAGGAAGTGACGTGCGTTCCGGGTGCGAGAGTGTCCTGTAAAGGAGTTCGGGCCGCGTCACATAGGGGGCACCACGGTCGGATCCACCCTTGC	1
1640	AAGCCGTTACGGCCCCCACAACTACTAGTGGCTTGTCTAACACGGCCTACGCTGGCCACACATATCAGCTCGGCATACCCGGCCACACATCGGGCGCTCGGTGAGAAGCACATGAGCCGGCACCACGGTCGGATCCACCCTTGC	1
1641	AAGCCTAAGATCACATACCTGCTACTTAAGGTGAGGACGCCCGCCCCGTACATACTTTAAGGTGACCTAATACTGTCCCGAGCACAGCGGGGATCTCATCACCAACGTCGGCATTCCGGGCACCACGGTCGGATCCACCCTTGC	1
1642	AAGCCTAAGCACTCACTCGCGGCCTGTAGTCAACCCGCTCGTCCTTTTTAATCCTTTAAATTACCCATTATCCTTTCATACCCAGCGCCGCTACGCAGTCTGCCAATACATCTACGTGGCACCACGGTCGGATCCACCCTTGC	1
1643	AAGCCTACAGCACTAAGCGGCAACTGCCCACTTTGGTACCCAACCAATGACAACCCAGACACACCAGGTATATTTCATTCCGTGCCCCGCCCGAACACGCCGGCGCCCTAAACTGCCAGGCACCACGGTCGGATCCACCCTTGC	1
1644	AAGCCTACCCTCATTCTTTTTTGCTTGCCAAGGCAAGCCCAGCTCTTAGCTTCCAAGGACCTATTGTCACCAGGTGTCCATTTACGTTATTCCCAGCGGCACCACGGTCGGATCCACCCTTGC	1
1645	AAGCCTACCTTGGAGAACCTAGTCCTTGCCCGCTCAAGTTCAGTCCATACCCTAAAGGCGACTGTAAATGCATCCAGTGGCAATAAATGTTCTACACCGCAGCAGTGGAAGGCACTGGCACCACGGTCGGATCCACCCTTGC	1
1646	AAGCCTACGAAGGCACAGGTGTGTTGTGCCTCGGCAAGAACGGGTGCGCGTACTGAATAATTGCGTTAATCTTGTGCGCGCATTGTGAGCTATTTAAGCCGTCGGGAACTTCTAGGCACCACGGTCGGATCCACCCTTGC	1
1647	AAGCCTAGAAATATAATCGCTGGGGTATTTTTTTACTACGTCCATGTAGAGGGATCTGTGATGAGCGGCGCATGAATCTTGACTATGTCTTGAATAGGCACCACGGTCGGATCCACCCTTGC	1
1648	AAGCCTCATGATGTCTCTACGAGACCCCTCCCTTCTGCAGAGTCACTTACTTTGTATTCTAACAAACAACTTTCCGTCGGTGTGTCCGATTGGTATCACCGGCACCACGGTCGGATCCACCCTTGC	1
1649	AAGCCTCCCGTCCATGCCCCTGACGACACTCCCATTCCGTCAACACACTTACCCCTAACCTCTGCTTTCTCGTGGTATGCCTGCGTCGTGCACCCGGCTCCGTTTCGTCTGTCCGGCACCACGGTCGGATCCACCTTGC	1
1650	AAGCCTCGGTTGGTGATATCGGGGTGGAGGCGGGTTACGCAGGAACAGTTTACACTGGGGCGAGATTGTAACTCGCTGTTGTCGAGTCTTGTGAACGCCACGCGACGACCTCGACGTACTGGCACCACGGTCGGATCCACCCTTGC	1
1651	AAGCCTCGTCGATCTACGTAGCACATAGCTTGCAGGGCCGCTTGTCGCTGTGGAGGGGCCGTACGTGCTAAATTCAACATATTGCTGGACGTCGAAAGGTGAGGCGTGAGAAGCTCCCCCGGCACCACGGTCGGATCCACCCTTGC	1
1652	AAGCCTGAGGAGGGCGAAAGCAATACAATGGCTGCTAGAGGGACTTATGTAGTGCCCTAGGAGCGCACACTAAATATAGCGCCGTGACACCGACTCGGAGAAGGTGTGTGGGGAGGCACCACGGTCGGATCCACCCTTGC	1
1653	AAGCCTTACCTCCAATCCAACTGGCCCCTCTGCCCCTAACCGTACTGGATGAGTAATATGCTACAACGAGCTTGCGTATGTCGCCATTAATGCCTCCTGCCGCAAGGGCACCACGGTCGGATCCCTTGC	1
1654	AAGCGACCACTACTCTCATCGCGGTACCAATACACACCGGACGATCTACCTTTAGCATATTCGCGTAATCGCGGAATTAATCACGGATCTATGACATTGTGCCGATTTGCGCAGGGCACCACGGTCGGATCCACCCTTGC	1
1655	AAGCGACCCTCCATTCCGTAGTCTCCGTTACCCCCCCGATGTAGTGAGAAACCTTCCTTATAGTTACACGCTTAACGGGGTATAGACCGTTATCCGGACGGTAGCGAATGGGCACCACGGTCGGATCCACCCTTGC	1
1656	AAGCGACCTCCCGAAGATAAACACGAGCATCGATATCCATTGAGCTGGCTTTCAAAAGCGTTATGTACTTCTTTACGCGGCTAGAGCATACCAAACGGTGTGGCTAACATTGGCACCACGGTCGGATCCACCCTTGC	1
1657	AAGCGAGAAAGGAGGAGTGCGCAACGGAACGATTGGGAGAGAGGCAGGATAGGAGAGGGGTAGGTGACGAGAATTGGCGTTGATTGTAGCGGCCTTTGTAGGTGAGGAGAGAGGATTAGTGGCACCACGGTCGGATCCACCCTTGC	1
1658	AAGCGAGAGCAGGCGTATTGAATTACGATACGCATATCCCAGCATATACCACCATATGACGTTAGTCATGTTACCATCCCCCTGCACGACTCCCCTGCGGGAGGTGTTAGAGTTAATGGCACCACGGTCGGATCCACCCTTGC	1
1659	AAGCGAGCTTCCTTGTAGCGCAACCGTCAGCTAGACAGTTACTTAGAGGGAGCTAAGCGTACGCTGGGACTGTTCGGGTGGGAACCGGTGGACGAACGCAGGTTTTAATGTTCCGGCCAGGCACCACGGTCGGATCCACCCTTGC	1
1660	AAGCGAGTTCAGGTAGGAAATGATCAGCGAAAAATGTGCGCAGGCAACTTTGGGTGAGGGCCTATACGGCTGCAAACCCGAGACGGAGAGGCGGTGGGTAGTGCGCATGCGGCAACGGGTGGCACCACGGTCGGATCCACCCTTGC	1
1661	AAGCGATAGCGCAATAGTGGGGCCGGTTAGTTTATGTCAGTCCGTGTGCCGGGGGCGCCGTAGTCCCTTTTCGAAAAGCACTATATGAGGGGGTGAAGAATATTCATTGGGTTTGGAGAGGCACCACGGTCGGATCCACCCTTGC	1
1662	AAGCGATCGACGCCAGCCGGCCTCTGGGGAGAGGTTGTGGCAAGCTACTCCTGCGTGTGGAGAATTAATCTATTGTTAGTTCGGGAGCAAAAAAATTCTGGTGCGCACTATACTCCTGGGGCACCACGGTCGGATCCACCCTTGC	1
1663	AAGCGCAACCTCTCTTCCCGTTTCCTACGCCGCCAACCAATCCCATGTCTACAAAATGGTCAACCACTTAAGCGAGAAGACGAGCATATTACTCCCCTTTGCGGCTACGCCCTAGGAACGGTCGGATCCACCCTTGC	1
1664	AAGCGCAACTATAGTTAGTTTCGTCGGTGAGCCGTCTCTCTAGTGGGGACGTTTTATTCAATAAAATCGTTTCCACTTGCGGGGGGTTTGCATGTTAGCTGGGTTCGTACGGCCGGTTAGGGCACCACGGTCGGATCCACCCTTGC	1
1665	AAGCGCATATGAGCATGTGGGCCGGGAGTGCCCGACGGCACAGGCCGGCACTGCTCTGCTCGGTCTCCAAGGCAGTGCGAGGTGGCCACAGAGCGTGGAGCCCAGCTGCAGTGACGGACGGGGCACCACGGTCGGATCCACCCTTGC	1
1666	AAGCGCATGCACATGTGCAAATACCCCGCTGAGTAGATACGTCTTGAGAGCCTTCCCACTCTGGTCTAACAGCTGCCCAAGTTACAGGCCTGGTATCGCTCTCCCCCCGCCAATTCTGGCACCACGGTCGGATCCACCCTTGC	1
1667	AAGCGCATTTACGTAAATCGGTCACTCGAACATGCGACCTTTCCTCCCTCCGGGAAGATACCTCTTTCGAATTTTGCTTGTCCCAGCCTCCGTGCAAGTTGTAGATAGCGACAAGACGGCACCACGGTCGGATCCACCCTTGC	1
1668	AAGCGCCACGCACCCTAAGCACAGTGGCGCATGACTCTGGTGACCCCGCATCCGTTCCCTTTGCTCCATAGTGAGCCATCTTTAATGCAATCGTATAAAAAGCAGTCTGTACCGTGGGCACCACGGTCGGATCCACCCTTGC	1
1669	AAGCGCCATAAAGACAATGTCGTCGTGTCACGCGTGACTCCACCCCAATCGTCCTAGCCCACCTTAACCTTGTGTCACACCGGGCACCATGACGTGCGATTCGAATACACACCGCTTGGGCACCACGGTCGGATCCACCCTTGC	1
1670	AAGCGCCCGATCCATCCTACCCCAAATGGGCATGCCCACAGGATTTACATTTGAATACTAGTCGGGGTGCGCTCAATCTTGTCAGCAGAGCGTTTAAGTGAGTGTTACGAAAAAGCGGCACCACGGTCGGATCCACCCTTGC	1
1671	AAGCGCCCGTTCCCGACGCCATGGGCTAAGGATGTGGGCCCGAGAAGAAAAACTGCCCATGGAATTTGACGTGTGATCCTCATTGAGCCCGGAGCCCCACAAACAGCGCTGACTCGGGCACCACGGTCGGATCCACCCTTGC	1
1672	AAGCGCCTCCCACCGTCGACACCAGACTGTGAATGTGCCTACTGTGATCGACCACTTGCGTCGTAGGTGAAAGGGTCTCTACCCCCCTACCTCCTAGTAGCAGCCCGTGCCTCGTTCGGCACCACGGTCGGATCCACCCTTGC	1
1673	AAGCGCGCATCCCCTATTAGTCAACGTACCATAATGGTCTCCCCGCCGGACGCTCAGCCATGCTGATCACTTATGTTCACAAGTTGTACGATGCCGGCACCACGGTCGGATCCACCCTTGC	1
1674	AAGCGCGCGTATCAGCCACCCTTACGAGTGAGCAGTGAGCGTCACGGTGAACTGGAAATGTGGCCCGTAATTCGTAGGCGATAATCGATAGCGAGGGTGCAAGACGGCGCCGTTGCTGAGGGCACCACGGTCGGATCCACCCTTGC	1
1675	AAGCGCGTGTTTTCCCAACATGCGCCACCAATACTTCGAACTCCCAGAGATCGATCGTGCCGTCCAGACGGTCTACCCATTTTCCCGACACTGAAGGCACCTATGCAATCCCGACGGCACCACGGTCGGATCCACCCTTGC	1
1676	AAGCGCTACCGCCAGGTCCAGGATCGCGCAACACTGCCCCCCGCCACATGCGACCTCGTTCTCTTGCGACCCCACCTAAGTTAAAACCTAGTTTATCCTGGCAACACTGAGCCTGCCCGGCACCACGGTCGGATCCACCCTTGC	1
1677	AAGCGCTAGAGCACGCACGAACTCCGGCGGACCGACACACTACTACCTAGCCCAGCGCTAGCTGAATCCATGCCCCGTCTCACTCACACCCCCATCATTCTACAACTATCGTGTTGGCGGGCACCACGGTCGGATCCACCCTTGC	1
1678	AAGCGCTGACACGGCTAACAAGAGCAACAACGCACCGAATGGTTTACGTGGTCAAACGCAACTGGAACAGGCACAGGTTGGGATGGTGCGGCCACAGAGGGGATTCATACCGGTGGGCACCACGGTCGGATCCACCCTTGC	1
1679	AAGCGCTGAGGTGGATAGAGGCGATTGAAAGTGGAAAGGCGCCATATAGAAGCAATGCGTAACGCGATGGGGCGAGCCATACAAGTTCGAGCGAGTGTCTGTCTGGAGGAGTCGGAGGGGGCACCACGGTCGGATCCACCCTTGC	1
1680	AAGCGCTGGTATCCTCCAACGGTGCGGTAAGGTTCCTAAGCACCAGCTGGTCTCGTAGCCAGGAAGGTAGATGTAAAGGAGGCGTATACCAATATGCTTTACGCGACCCCATTGAGGGCACCACGGTCGGATCCACCCTTGC	1
1681	AAGCGGAACGGTCGCACCGCAGAACTCACAGACACGGCGTAGCTATATGGTACGGCACCATGATATTCGTACAACTCATCGCTGTTATATAGCTTTACGTACCTCGCGACGAGGCACCACGGTCGGATCCACCCTTGC	1
1682	AAGCGGAAGGGAGGCCATTCATAGCGTACCGATCGCAAGGAGGCGGGATATGGCACCACAATCCACCCGGTTCTATTAATTGAGCGGGTTCTGCTGGAAGGGGAGCCGCAGTGCTGTCGGGGCACCACGGTCGGATCCACCCTTGC	1
1683	AAGCGGACCTCATACACCCATCGGGTGAGGCTCGACAACTACCCCGCTCCCCATGAGCTCATAGACATATCCGGGTCCTATCGCGTACGAATAGTATAAAGTTATTCATCCGTTAAGGGCACCACGGTCGGATCCACCCTTGC	1
1684	AAGCGGACGTTTATTGGGGTATCAACTACTTGGAATGGCTTTGTGCTCCATTTGCCGGGGGTTCTGGTCAGGCATCTGGTCACGAGCGCCACTGGCCTGTTGTACTACTGTTTTAGTAGTGGCACCACGGTCGGATCCACCCTTGC	1
1685	AAGCGGAGCACCGCCAGAACTATTACCGGACATCCTCTCCCCACATACGTCAAACCCTTTATTCTATGAGCCCACTAATGGGCAACTTTAGCTTCATCCACACGAGAGCGCACTACAGGCACCACGGTCGGATCCACCCTTGC	1
1686	AAGCGGAGTCCCGAGGGTCCTTTCAAAACGAGCCTAAGTCCCTGCGGCTCGCCATTATAATCTTTGACATCGAATGAGGTTATGGTCAGATCATCTCGCAGGCGGCACCACGGTCGGATCCACCCTTGC	1
1687	AAGCGGATATGGAACTTATTTTGGTAGGAATGGAATTGTTACTAGCAACAGGAGGTTTGTGAGTGGGCAGAAACCTGGGCTGTGGACTGGTGTCGGGTGCAGCTGAGTTCCCTGAGCAGGCACCACGGTCGGATCCACCCTTGC	1
1688	AAGCGGCACTGGTCTAACACATGCTTCCGTCGCCCTCCCAACGTGTTTACGCGACACCTTGCACTCTTCCTGTGGCTTTGATGACGTGTTTATGAGTCCCGAACCCAGGCGATTCGCCGTGGCACCACGGTCGGATCCACCCTTGC	1
1689	AAGCGGCAGAATGGGCCTACGGATAGAGGGCTTCACAGTAGCCCACCCCACCCCTGAGAATACAAAAGCCCTGGCCTTTTATGCAAAGCATGTGGTCAGATTATCGAGGCACCACGGTCGGATCCACCCTTGC	1
1690	AAGCGGCCCCGTAAGAGTCCAGACTATGATTTATTGCCGGGCAGCATAGGAATACCACCGGAGAAACAACGGGTGCAGTGCGGGAAGGGCCAGGTTGCACGGACTTCAATCATGCGGAGGCACCACGGTCGGATCCACCCTTGC	1
1691	AAGCGGCTAGAAAGAATGGCCAGCATTACTTGAGCATGAACTGCCATTCTCGGGAAGGACAGGGACTCTTTCTTGTTTCAACTCGCCTCTTTAAAACGAACTACTATACCGATGGCACCACGGTCGGATCCACCCTTTC	1
1692	AAGCGGCTCAAGAATAGCACCTTCTGGCATTTAAGGGCACTACGTAGTTAATTCCTAGAAGTACGTCTATACGCTCCATCACTACTTAAAGCTTTACCGCACCACCAATATATTCACCGGGCACCACGGTCGGATCCACCCTTGC	1
1693	AAGCGGGACGGGGGGGCGCTCATGGGGAGGTGCGGTTGAGTATGCCCGGCGTTGCTAGTCTTAAGGCTCAAGCACCCGTCAAGTAGAGGTATCTCGGCCAATTGCCTACAGATCAAATGGCACCACGGTCGGATCCACCCTTGC	1
1694	AAGCGGGCTATAGGGCGATGATTGCGATTTCGCCATCAAATTGGTGTAAAAGATAGGAGAGGTAGGGGGACTAGATTCGTAGAATGGGGTAGAGGAGATTAACCCTTTGGGACGATAGTCGGCACCACGGTCGGATCCACCCTTGC	1
1695	AAGCGGGCTCGGAGGGACGATTCTCTCGCTGGATGGTTACTTCTGGATTGCTTATAGAGCGCACACGGCGCAGGTGAAATTGGCCTGGGCGGTATGAGACGGGCGCTATGAACCGGGCACCACGGTCGGATCCACCCTTGC	1
1696	AAGCGGTAAACCGACTTTGTTGGTTCTCCCAACTATTTTACACCCTTTTTCGCATTACGCGTGCTAAGAACACTACTTAGTATTGTTCCACTACCTTCTTGGCACCACGGTCGGATCCACCCTTGC	1
1697	AAGCGGTGGGGCAATGAGCCCCCGGACCCGAGTACAAAGGATGCAATGGATGTAACTGCTTAGCGTCGTACGGCTTGGAGACGGGATCAGATCAGTAGGCGTGCGCGTACGGCCTAGGTAGGCACCACGGTCGGATCCACCCTTGC	1
1698	AAGCGTAAGAACGCAGTGATCGGTAAAGAATGACGAACTGGGAGTCGTGGGCCACGCCAGACGCGTCAGCGAATGGGGCATCGTAGTGCGCCCTCGCGGATCACGTAGCACGCAGCGGTGGGCACCACGGTCGGATCCACCCTTGC	1
1699	AAGCGTAAGTACGCACATTTCTCGGGGCCGTGACAGGCCCGTGCTCTGAGCGTGGACACCCGCTTCTGTGAATGCAAGAGGGGCACGTCATCTCTGCCGGGACACGCCGTGCGACAAGAGGGCACCACGGTCGGATCCACCCTTGC	1
1700	AAGCGTATTGAGCATACTTAGTAAGTGCGTTCGATGCACCAAACCTCAGTGTTAGAGTTTCCGGTGTTTTCAAAGACTATTTGTTCTTTAATGATCACGGAGGTCGGAAGGGGCACCACGGTCGGATCCACCCTTGC	1
1701	AAGCGTCGCTAATGCTCAGTTCGGAGACGATCGTGAGTGGTTGTTGTGTACTACGAGCCTTGTCGAGTTCGACGCATGCCAGGCTACCAAAGAAAACAGCTTGAGCTCGCGAACATGAGGGGCACCACGGTCGGATCCACCCTTGC	1
1702	AAGCGTGAATGCGATAGAGCGGCGGTTTCGTCATATCGATCAGTCTGATCCATCCCGGAGGTGTAGTCCAGTGTTTGAGACACACAGGAGATGAGTGACTGGATGGAACCTCGGGGTCGGGGCACCACGGTCGGATCCACCCTTGC	1
1703	AAGCGTTACGTTATCCCACCCCATTGACCCGCAAGCGTGTATCTGCCTTCGAGAGTCCGACTCCTCTATTGTTACGCCATAAACGACGTACTGTTCGTTAGCTCACTCGGCACCACGGTCGGATCCACCCTTGC	1
1704	AAGCGTTCATGCACCTTTTGTAATTCCTCAACTAATAGCGAGCCGGGAGCAGTACTTTTTACAATTCTAGGGAATCGACCACACCACAATTCGATCCCTACTATACGGGTTACTGGCACCACGGTCGGATCCACCCTTGC	1
1705	AAGCTAACACCTCACTACGCGGCAACCAGACCCAGATGCTCTTCGCACCATCAATTTATCCTTCTGCAGCGTGGGGTATCGAGATATCGAACGAGACGCGCGATCCTACCTTCACCAGTCGGCACCACGGTCGGATCCACCCTTGC	1
1706	AAGCTAAGGGAGTCGGCGCTGGAGATATGGCGTGATGTAATGGACTGTGATGTGCGGGGGGGGACGCGCAATCAGTTGCTCCTTTGCGTTGGAATTTCATGGCGTGTTCTGCCCCGGATCGGCACCACGGTCGGATCCACCCTTGC	1
1707	AAGCTACCCGCCGGGATGCTGGTCTTCCACATTGGAGCTTACCGCGCTTGTTCTCGGCTGTTGGTGATCATCAAAAACCTCCGTGCCATCTACTTTAGAACAAACTTTGTGGCACCACGGTCGGATCCACCCTTGC	1
1708	AAGCTAGGGTAACATTTTAGAGTTGCGCACTAAGTAATGGTTTGTATGTTGGTATTAAAGTAGCGAAAGAGATAAGTATAACCTCAATATGGGCGGAGGGGCCGGACATAGTACGGCACCACGGTCGGATCCACCCTTGC	1
1709	AAGCTCAATCTATCGTTAGAGACCATAGCTAACGGGCGCCCTGCATCAGCAATATACCCCACGCCCTCGCACTTCATCTGCTGACGTGGGTTAAATTGCAGACAAAGATCCCTCGGGGCACCACGGTCGGATCCACCCTTGC	1
1710	AAGCTCAATTGACCCTCACCGCGCTCTCCCGGCGTCAAGGCCCAGACTGACTCATTAATTTTGCACATGCACCCGTGGAACTTCCCCCTCTTTGCCCAGCTTGGTATATACAGGGCACCACGGTCGGATCCACCCTTGC	1
1711	AAGCTCACCCGGCACGATGTAAACAACCGGGTTGGTATGCTTTCAGCTAAACGGCGGCTGCTTACTGGGCGCCGGGTGCAAGGTCCTGGAGTTACATGCGTTTAGGTTGTCTAGCCCGGCGGCACCACGGTCGGATCCACCCTTGC	1
1712	AAGCTCAGTCCTACTCTTGATAGCCATAGAATTGTACGAGGTATAAGATAGTGATGGATTTTTCATTTAGCCAGTTTTCTGGTGCGTACTTTTTCACGGCACCACGGTCGGATCCACCCTTGC	1
1713	AAGCTCCCCTCCAGCATCAACATACGATCTCCTTTCAGTCGCGGCATTTCTCAGAGTGGACCCCCAAACCGAATTAATTGTGAGAATTAAGTGCTTTGAGCTGTCTCAGCTGCTTGGCACCACGGTCGGATCCACCCTTGC	1
1714	AAGCTCCTCTAATTCACACGTGCATAATACCAGCCGTTTGTCCAAAACCAACGCCCAGTAGAACACAGCCAGGAGCTTTCCAGTCTTTTAACAACCCTTGATTATCAAATTCCCTTGGCACCACGGTCGGATCCACCCTTCC	1
1715	AAGCTCGGGCCGCCTGCCACCGACCCAACCAGGTTCTATAGGGCGTCGAACGTCCTTCCGTAAATCTTCGAACCACCTTTCCGGACCATACTTAGCGCGAACGAAGTAGACTGGCACCACGGTCGGATCCACCCTTGC	1
1716	AAGCTCTATTCCCATGTAACACCTGGTTTTTTTGCGGACCGCGCCATCATACATCATCTGCATTCCCTCATTCCCTATGGTTGAAGATCTCGGTAGAATCGCATTCCCCGCGTAGGCACCACGGTCGGATCCACCTTGC	1
1717	AAGCTCTGGCTATCACTTCTTTCACGTCCTGCCGACATCTTTAAGTGCAGCAAAAACGGTGTGCAAACCCCCGCCCGCAATACCGCATGAGTACTCTGTCGTACGCCAATTTATGGGCACCACGGTCGGATCCACCCTTGC	1
1718	AAGCTCTTGACCGCTTACGGTAGAATCACCTATGACATCGCCCATTTCACTGTTCAGATTTATGCTGGCAGTAGTGTATACAGCAGTAAAGCCCCGCCATCCGCCTTGCGGCACCACGGTCGGATCCACCCTTGC	1
1719	AAGCTGAACGTAAACGGTCGCGGTCAGTGTGGATGGCGGCTGAAAAAGCGATTAACTGTCCTTCGCGTACTAACAAGAAGGCTCACATGGAGGAGTAGTTACGAGCAGCCATGGGATCGGGCACCACGGTCGGATCCACCCTTGC	1
1720	AAGCTGAAGTTCCTGAGCTGAGGTTCTACAATTCGCGACCTGCGGCGATGACTCGTAGATCTCTAGGTTAGATCCTCGAGTGGGGGCGCCTATGTTTCGGGGTGATCTTTAATTTTGAGAGGCACCACGGTCGGATCCACCCTTGC	1
1721	AAGCTGAGCCTGAATTCCCCACGTATTTTACCAACGATATTACTGCGCCCTGATTGCCCATATTTCCCTAGCAGGCACACCCGGCTTAAACACTAATGGTTAGTATTAACTCTTCGTCCGGCACCACGGTCGGATCCACCCTTGC	1
1722	AAGCTGCAGTACCTGGTTACCCCGTCAGAACGCGGATTGCTCCGTTACTAATACAACCGAAACGTCGTACCCACTACTACGTCTTCTATGGCGCACCACCTACGGCACCATAGAGGGCACCACGGTCGGATCCACCCTTGC	1
1723	AAGCTGCCCATCCTCTGGACCCCATCGACGCGCGGCCCTTCCCTACCCAGGACGTACAGCGATACACTTAGGTAAAGTACCTGTCAAGCGGTCACCCGACGTCCAGCACCACGGTCGGATCCACCCTTTGC	1
1724	AAGCTGCTCATCCTAGGTTGGCCCTAGTTGGAGTTTGATCGGCCCGCCGCCGCCAGCCATAAGTGCTTTAGTTCATACATGTGTTGATTCGCGGACATGTACACCCCCACGGCTTGGGGCACCACGGTCGGATCCACCCTTGC	1
1725	AAGCTGCTGAGACTAGGGGACACGGAGGTTGCTCACATGCAATATGGAACCGACTGGGCATGCCACGCCAAGCAGGCGATTTAGAAGCGTAACCTAAGTATGCTTCGTCGCGCTAGCAAGGCACCACGGTCGGATCCACCCTTGC	1
1726	AAGCTGGCACACAGTGGAGCGTGACAATGAGTCACGCGTGCCCCCATTCTTGCCCTACTGAACATGTTGCGGGAATCTCCTGCCCTAGGCTGAACACCGGTCATTAGGCACCACGGTCGGATCCACCCTTGC	1
1727	AAGCTGGCATATACGTTGGGTCTTAGGAGCGTACGGGGTCAAAGATGCGGCAGACGCCCTTGTAGAGCAAAGGTGGCGCTGGACGTTTAGTAGGTGGTTTGTTTAACAGTCTCTTCTGCCGGCACCACGGTCGGATCCACCCTTGC	1
1728	AAGCTGGCTCTTCTCTGACAGGAATAAAGCGAGGGGACGCGCAACCAGCCGGGACTAGAGCTGATTATGCACATGGTGGCGAACCTGGTGCGGCACGGCATCGCGTGGATCAGTCAGTCGTGGCACCACGGTCGGATCCACCCTTGC	1
1729	AAGCTGGGAGAGTAGGAAGAACAGCTGCGCGGGTCATAGTCATTTACTTCGCGACTCTGGCGCTTTGGAGGAGGTCCGTACAAGTCATACGTGTAGAACCGTTATCACAGCCGGCACCACGGTCGGATCCACCCTTGC	1
1730	AAGCTGGGCACCCTGTGTAGGTGGAGGGAAGTTGCGTTGGAGCAGTTCGGGAAAGTAAAGGCCCCTGGGATGGTAAAAGTTCGCGACGGGCCAGTGCAGAATAAAGCGCTGGCGGGCGGGGCACCACGGTCGGATCCACCCTTGC	1
1731	AAGCTGGGGTAATTGGAACAGTGTTAAGTTGCGCGGGACAGAAATACATTGTGAGCCGCGGGTGGGTAGTGGGAGGGGGAGATCGAGAAAGATGGCTTGGAGGGTAGACCTAGCGTAGCTGGCACCACGGTCGGATCCACCCTTGC	1
1732	AAGCTGTGTGAAGAAAAGTAACCTAGCGTCACACGCACGCTTCGGGAAGACGCAAAGCTTAAAGCACAATAGATCGACTTAGAGCGTGGCGGGCATATTTGAAACATACTTTCCGGCACCACGGTCGGATCCACCCTTGC	1
1733	AAGCTGTTCTAACGCCTCATAAAGTCCTAGGTCATCAACCTTCAGGACGCTGCCAGATACCCTTCTTTCAACTTAACCATAGCTGAATGGATCCTGCTCGGAACCGGAGGCTCTGGTGGCACCACGGTCGGATCCACCCTTGC	1
1734	AAGCTGTTCTGCCGCCACTTCACATGTAGCCACCCCATTTCAGCCACCAAGTTTACTTCTGAGTGGGTGCCGGCGGCTTACGCCGCAACCAATAGCCAGTTTAGATCCGCGGCCAAGGCACCACGGTCGGATCCACCCTTGC	1
1735	AAGCTTATGGGCGGGAGTCTAGTTATTGTCAGCAAGCATAGTGAGTGCAGCCCTGTATAAACTGGGTGCTCCTGGGGGGCGCGGCAGGTCGTCCGAATCGTCTCTACATATATACCGGGCACCACGGTCGGATCCACCCTTGC	1
1736	AAGCTTCCCTATAAGTGACATGCTCCCCCCAGACTAACGATCTCTAGATGACGCCAGGTCATCGCGCCCGTCCATAACTTTATCCCCGTCGCACCATAACTTGGCAATCCATCCTCACAGGCACCACGGTCGGATCCACCCTTGC	1
1737	AAGCTTCCCTATCAAAACAAACACCGGTTAGCTGACCCTCCCCGTGCCACGGGTGCCTGCCAAACGCATTGGGTGACAAGTTGGAAGTCAAAACTGACGCTGCTGGCTCCTCACATCAGGCACCACGGTCGGATCCACCCTTGC	1
1738	AAGCTTGTAACTCTTGTGGGGGCCGGGGCGGCACCTATAAGTTCAAGATCCATTGGTCCTCAGGCGTCGCACTTGACTACAGAACCGACGATGTTAGTCATAACTCCCCGCCCTGAAATGGCACCACGGTCGGATCCACCCTTGC	1
1739	AAGCTTTAACGGGAAGGGCCGGGTGACGGAGTATCTAACAGAGGCTGGCATGAGGAGAACATAGGGGCAATGCGGCGGTCTATGTTCAATACGTGCGACCTCAGTCGTCACTTTTAGAGGGCACCACGGTCGGATCCACCCTTGC	1
1740	AAGCTTTCTTAGCCGAGGACTACCTAACAGATGAGTGCGGCAGGGGGGTAGGTACACCGGATACAAAGAGAATCGTCTGTGGGGACGCAGTATTATAGTGGTGTAAGGCACGGAAGGCGGGCACCACGGTCGGATCCACCCTTGC	1
1741	AAGCTTTGAGCCTTTCCACGTTGGAGCACCTATATTACGAGGGCCAATCAGTCACGAGGTGCGCATGCACGGTTTTCCCCACGCATGACAGCATAAAAACGTCAAGACCCCACGCTGTAGGCACCACGGTCGGATCCACCCTTGC	1
1742	AAGGAAATTCGACTTCACCACGAGCTCGCGCGGGTCCCACGCCACTTGCAGTTGGTATCCAGTAAGATTTACCTTCGCAACGGTCTTCTTAGTCCCCAGAATTCCCCCCCGAGGTCGCCGGCACCACGGTCGGATCCACCCTTGC	1
1743	AAGGAAGAAGAAACCAATTAATGAAGGGATTGGGAAGCAAGTTGGGCTACGATGAAACAGCAAGTGGGCTGTATCAACAGATAGTGTGACGAGTTTGAAAAGAGCGTTTTCTTATCAAGGGGGCACCACGGTCGGATCCACCCTTGC	1
1744	AAGGAATCAGGAGGATTCATGCGGGGCTAATGTATTATATAGCCACTCGGGGAGTATGTAGTACATCGAGGGCACAGTGTGTGACACACCTGCTGATGCGAAGCTATGAAAACAGTCAAGGCACCACGGTCGGATCCACCCTTGC	1
1745	AAGGAATGGTTATTACAGATTGAAAGCGATACAGAGTGCGTCCGACCCTCCGTGCCCCGAAGTCGTACCGTATCCTCAGTTATAAACTTTTACTGCCTAAGTCCCAAAGGCCCTCCGGCACCACGGTCGGATCCACCCTTGC	1
1746	AAGGAATTACCGTGCGGGGGGCTACCACTCACCGTGTGTTACTAGAACGCGGGGCGGGCCTGCATTGGTGGAGAGCCGAGGGCTGAGCGAGCCCGTCGTCAGCTAAGTTTTTAAGCTACAGGCACCACGGTCGGATCCACCCTTGC	1
1747	AAGGACATTACGCTCCAGACCGGGCAGTCTACAACTCTTGCTTATTTTTGCAACACTCACGCAAATGATCAGCATGCAAACGTTGTAATTGTACTAGGTAAGCAACACATAGCAGGCACCACGGTCGGATCCACCCTTGC	1
1748	AAGGACCATCATAACCCCCGCAATCACTACTCGCGATCTCTACGCCCATGCCTACCTTAGCTTCGTTCACCCGTTGATGCCGACTGTTTACTCCCGCTTTCGTGTGGCACCACGGTCGGATCCACCCTTGC	1
1749	AAGGACCCATGAGCGTTGACGTTTGTACCTATGTGACGACATCAGCGGGAGTAGAAAAAAGTCTGATATCGGGGGACGTGCCTTGGGGTTGAATAGAAGCAAGGTGATCCACACACAGGGCACCACGGTCGGATCCACCCTTGC	1
1750	AAGGACCCTGTAGGCGGTCAATAGGACGTTCTAGGGGCAGGGTACCATGGAGCAGTATAGGGACCAGCCGGTTGCAGGTGGGGGGGGCATCAGGCAGTTCGGCCGCTACGAATAGTTGAGGCACCACGGTCGGATCCACCCTTGC	1
1751	AAGGACCTACCCCGTTGTGATCCACGAAAGGCAAATCCATCCCCATCAATCCCATCGCTACCATATAGTCTAATACAACCTTGTACAACGTCAACCGACGCAACGCAGCAGATTCTCGGCACCACGGTCGGATCCACCCTTGC	1
1752	AAGGACGTCGGGGCTGGTCAGAGGAGACCATACGGATTGGCAGGGGGGTAAACGCATCTGGCGATCGGTTTGTGGTTTGTCAAGCGGCCAGTGCTAACGCGTAGGAGTGTAGACGTTGTGGGGCACCACGGTCGGATCCACCCTTGC	1
1753	AAGGACTACGCGGTTCGCCGTTACTGTGGTTAGCCATACGACAAATACCGGCGACATGGGTCTCCCCAAGTTCGCAATCACCGAATCGCAGATGGGCAAAGTAATTTGTCTCGGGGCACCACGGTCGGATCCACCCTTGC	1
1754	AAGGACTGGTAACAACAGCAAGAGAACTGTTGTTAACCATCTTCGTGCTACGCTGCACCAAGCGTCACACTCCGCTTCCTCAAGCAATAGAATTACCAGCTTTATCCAGCCTGTCTTTGGCACCACGGTCGGATCCACCCTTGC	1
1755	AAGGAGAAGAATGCGGAAAGTGAAAATGTCGGCAGGCGTCAAAGACATGATGGGGGAGTTTCGCGGAGTGGGCATCCAGCGCATTTCTGAAAGGGTATCAGTTAAGATGGGCGGGGGATAGGGCACCACGGTCGGATCCACCCTTGC	1
1756	AAGGAGACACGCGAAACGGCTAAGAACCTCTAATAAGTCCAGCCTGCGAAGGCAATCTGTGGGGAAGTACAAGTGCGCACGGACAATATTCCATTAGACACTGCACGCGTTGCCGCAGGGCACCACGGTCGGATCCACCCTTGC	1
1757	AAGGAGGACGACTGGGTCCGGAATACGCGAGAGACTAGGACTCGATGGCATGGAGTGGCATTTCTCCAGAGCGGTCGGCGACCGAAACCGGGGCTACATCCATCGAACAGGCGGCACCACGGTCGGATCCACCCTTGC	1
1758	AAGGAGGTTATACGTGGTCTTAGGTCATTATGCAGTTGGAGAGAAGGAAAATGTTGTATCCAGAGTAGGAACTACGGTAGCGGGGCGGTTCGCTAGAGGGGTGGCTTGTAGGCAGTCGTTGGCACCACGGTCGGATCCACCCTTGC	1
1759	AAGGAGTCTAGTCTTCCGCAGGTTTGGACTTTCTCATGATTTTGGATAGTTATACCCATATTGTGACCAACTTAATCAGAACTAGACGACTGTAATTCAGACGGCACCACGGTCGGATCCACCCTTGC	1
1760	AAGGAGTGGCGAGAATCTATTTTGTAAATCGGGAGGTTCTTGCTAAAACTATGATGAGTTGAGTGGAGTGACGGACCTGTCGTGAGGGCTACAGCAAATGAGCGGCGGGGGTGCATGGTGGCACCACGGTCGGATCCACCCTTGC	1
1761	AAGGATAAAGAGACTAGGGTGAAATATGTCGAGTACGGGGACACGTGTTCTGCAGGGGCGCCTTACTCATGGCTCGGGCGACAAACCTTTGCGCAAGAGCAGTCATGTTCCTGTAGCGGCGGCACCACGGTCGGATCCACCCTTGC	1
1762	AAGGATACGCATAGTTGCTTTTACACCTACCACAGACAAAGCATGGAGTCAGGACAGTCACCTCCACCGCATCTGGCCGAAAGTATATAAAGAAAAAGGTACTGCCATGGCACCACGGTCGGATCCACCCTTGC	1
1763	AAGGATAGCTACAACGCCAGAATGTATTCCCTTCTAGGCACCTTTAGCCTCCGCTCCGGTTCCCCCTTAAGCGCCCTTACCCCCCCCCTTTGTTATACATCGCCTTCCGTTTATACGGCACCACGGTCGGATCCACCCTTGC	1
1764	AAGGATTAGTTAATGCCATAATGATTATTTCTTTTGAGTGGTACGGCGTCAATGAGGGCCGACGCACGTCGGTAGACGCTGTTGTCAGCGGTATCGCCGTGTAGGACCCTATTACGCGGCACCACGGTCGGATCCACCCTTGC	1
1765	AAGGATTCCATATGTTCATCTACGGTATACCATACGTCTGTAGACACCCCCATAGCCGCCGGGTGCACACAGGTGATACAACTCGGAGTCCTCCGCGGCACCACGGTCGGATCCACCCTTGC	1
1766	AAGGATTTCACTTATTGTCCGACGTTCTAAAACTGCGTCTCTACTATCCATCAGCTGCCCTGCCCCGTTTGCACGACCGGCCACTGTCTCGCAACACTCGGTCCTGGCATTGGCAGGCACCACGGTCGGATCCACCCTTGC	1
1767	AAGGCACCGCTTATAACACTAGGTCAATTACACTTAAAAACCCTGGCCCGAACGGTGTTAGCGAGAGTGCTTCCAGGGCGCCTGCTCCCACTCCCGTTGCTGGCTTGGCATTTTTTGACGGCACCACGGTCGGATCCACCCTTGC	1
1768	AAGGCACGCGCTTATAAAGTATCTCAGCGAGTTTGCGCATGCTGTCACTTCATCCAACACCACGGTGCGACCTCCCCGCCCTGCCCCATCTGACGTGCCTTAGACGGTTTCGCGTCAGGGCACCACGGTCGGATCCACCCTTGC	1
1769	AAGGCAGCAGCCCCCTCATGCGGTTTCATTGAGCATATCTGGCAGAACCAACTTAGGCTCCTCTTCCCTGTGGCTGGACAAGAGTAAAAACACGTGGGGGGCCTGAGATTGAGAGCTTGGCACCACGGTCGGATCCACCCTTGC	1
1770	AAGGCAGCCGCGCATAAGGTGGAGGCAATATGGGGGTGGAGATGGGTGACTTCATCGTGGTTCTGGATAGTATGGCGTTGAAGGGCACTTATTATGATACTAGGCGCCCCGATTGGGGGCACCACGGTCGGATCCACCATTGC	1
1771	AAGGCAGGCCCGAGAAAATGCTACTGTGGATGACCATCACCATCCTGTTCCAATCCGATGCCTGTTTTCCATAATTAAACTTTCAAGGTTTAATGAACCAGGCACCACGGTCGGATCCACCCTTGC	1
1772	AAGGCAGGGTGCAGCTGGGTGCCAGAAGCGCAAAAGCCGTGGCCGAGTGTCTTGTCCTCGTATGGGCCGCATTTGTTGATGAAAATGTCGCTTGTATTAGGGGGATCAATGCCGCGTGGCACCACGGTCGGATCCACCCTTGC	1
1773	AAGGCATTATTAGGGACGAAGCTAGCAGGTATAACGTGATGGACGTATAGGCGATGGTATGTCTTACAGTGAAGATACACGGGCAAACCTCCTACGGGATACGTCCTATAATCGGCACCACGGTCGGATCCACCCTTGC	1
1774	AAGGCATTCTAACACGCTATCCCCTGCGCTAAGGCACGTATTTGAACCCCACCACCGTGGACCGTAACACCGCAGCGTCGCCCCTCTCCTCCACGGTATTTGCGGCACCACGGTCGGATCCACCCTTGC	1
1775	AAGGCCAATAGTACGGGAAGTAACCTGGAGGGCTAGTGGACGGAAACATAAGTGTCAGTGTGAGAACTTAGTAGGGCTGAGTGGCTGTTAGGGTTGGCGCGAGTGGGGGGCAAAGAGGGCACCACGGTCGGATCCACTTGC	1
1776	AAGGCCAGCGGGTTGTGGACGCTCACTGGATTGATGATATCAAAAGACTTTGTAAAGTTTTCCAGGTTGAGGTGGTAGGGACGGTCAGGGGGGATGGCGGCCGAGAGGGCGCCCCTTTCGGGCACCACGGTCGGATCCACCCTTGC	1
1777	AAGGCCAGTCCCCCACCTTGTTCCCCAACTATGGTCTAGCGCTTCTACCCAGTGGCTCCCCCTCTAGATCCGATCGACACAGTTAGTTCGTTGTCCTATACGCATTATTTGACCTTGGCACCACGGTCGGATCCACCCTTGC	1
1778	AAGGCCCACTGTGTCCCTAATCAGCCCTTCAAGAGGTGCCGCACGCGTCCGTCTATCTCACTATGTCGTAACGGACCAGTGATGGAGTTTGAATGCCCTACCTCCGCAAGTCGACTTCTGGCACCACGGTCGGATCCACCCTTGC	1
1779	AAGGCCCCTACGGAAACCCTTTAATGTCGTATATAAGGCTTACGCTGTGCACAATACCCGTTTGTGTTTCTGGGTTTTATTGCTCAACAGTAGTTGAGGCACCACGGTCGGATCCACCCTTGC	1
1780	AAGGCCCTGTGAAACCTCGTAAGCCCCCCTGCACCTGACTTCGATCCCCTCCCGGGGGCGGTTAATACCGCGTTTCCAGGTGGCGCCCAACAAGACGATATGTTTGGGCCTGCATCGAGGCACCACGGTCGGATCCACCCTTGC	1
1781	AAGGCCGCCACGAGCAGTAACAACGCTGCTCGACTCACATGTCAGCGCTCCCGCTACCTTCATTGATCCTTCACCGATATCAGGGATCCCCTCAATCTATCTCATTCTAAGTACTGGCACCACGGTCGGATCCACCCTTGC	1
1782	AAGGCCGTCACCCCCTGCCCCGCGCCGTGGTTCCAATGAGACCACGTGGACACATCGTGCATTGGTAGGACAGGAGAAAATGGGGGCTTACAAACTCCTATGGCACCACGGTCGGATCCACCCTTGC	1
1783	AAGGCCGTGCCACGACATGAACCCTCGGCTAATCGAAGCGCTCTGGAGCGGCAGCCCGCCCTAATGTGTTTATGACACGTTTCCTCCAACATGTACAGTGTAGGTGTCCCCGGATAGGCACCACGGTCGGATCCACCCTTGC	1
1784	AAGGCCTACCTGCTGCCCGTACCCTATGGGGCTATCGAAATCTCGCAATACGCGGCTCACGTAACACCTCTGGGCCTGCGTCCGCAAAACTGCACTTTCCCGTAGACTCTTGCCTTGGCACCACGGTCGGATCCACCCTTGC	1
1785	AAGGCCTATCCCCTCTGGGGTATCTATCGTCAGCCCTTCTATGCCCCTCGTGACCTGTTGTGGATGAGCTCGGTACATCCCCCTGAACTTGTTCCGCCTCCACTTTGCAACTTGGCACCACGGTCGGATCCACCCTTGC	1
1786	AAGGCCTCCGTAACGTGTATTTCGGACATCCGACTGTCCATGTCCTCCCTCCGTACGCACGGGTTTTACGATTACGCATGTTCACCACGTGCACCACTCCCTCCATAAGCCGCTTACCCCGGCACCACGGTCGGATCCACCCTTGC	1
1787	AAGGCCTCTGACTTTTTTTCCTCGCACCGTCCAGGAAGGTGATACACCTCATGACACCGGATCTGCCGAGGTATGGCCCAGGAGGGGCCTAGCTATTACCCGCGTAGCGTTCCGCGCTGGCGGCACCACGGTCGGATCCACCCTTGC	1
1788	AAGGCCTGCACTCCTGTTGTCCGACTGTCGCCGGTGCTTTTTGGCCCGCAACGCGGTCATTGTGGCAAATAGTGAAAACCCAACATATATCTCCGCGCCTTCCTCCATGCCACATCGGCACCACGGTCGGATCCACCCTTGC	1
1789	AAGGCCTTGGGTGTTCTAGCCCGTCTCTCAGGCTATGCCCGCCCATGCCCTGATCGGGGCCCAAATTCATACGAGCACGCCATCAGGATGGGCCAGGCACCACGGTCGGATCCACCCTTGC	1
1790	AAGGCGAAATAGTAAGGCCTAAGCAATCCGGGCCGGGTGAGCGGTATAAAACTGACTGACTGTAGTGGGAGATACGTTTCAAGGGAGGAGATGTGAAGGATAGCGTGGGGTCACGGTGCGGGCACCACGGTCGGATCCACCCTTGC	1
1791	AAGGCGAGAACTGCAACGTAGCATTTAACCTATGCTGTCGAGCGATCAACGTTGCTAAGTGTGTCTGAGGACCGCAAGACGTGCCACCTCCAAAATTCGTTCCCGACCATCATGCTGGGGCACCACGGTCGGATCCACCCTTGC	1
1792	AAGGCGCGCCCAGTCGCTGCCCCGGGCGGCAACTTCGGCTCGCCGACCAGCCACGATCGATCCGAATGACCCACAGTCGTACTTGAGATTGACTATCATACCTGATCTTTTAGTGGGGCACCACGGTCGGATCCACCCTTGC	1
1793	AAGGCGCGCTCCTACGCCCACTCAGGGCATTCAGTTCGGACTTCCATTCCCCCCTAGCCAGTGCATACCTAATAGGCCGATAAAGTGCGAGCCACATTATATTCGTCTCAGAGAACGCCGGGCACCACGGTCGGATCCACCCTTGG	1
1794	AAGGCGCGGGTTGGAGGCACTAGAATGCGACATCAATGCCGGTGATAATCGATTATCCTCGTGTCGTCGCGGAAGATGTGGTCTGTTGGACGGATTTCCGTCAGGCGCGAGGGGGAGAGTCGGCACCACGGTCGGATCCACCCTTGC	1
1795	AAGGCGTCAGCAGCACGCGTTCCTCGTTATTCGAGGGAACGGAGTGTCGATATTCATGCTCCCGCTATCACAAGTTTAAGCGCCACGCGGAAGGGTTGCGTCAACGGGTTAGGCGGCACCACGGTCGGATCCACCCTTGC	1
1796	AAGGCGTGTCAAATTGCCGGATATCGACGGCATACTATACATATCCCTTGGTCTGGGACGATCGCCAATTTTTTCTCTGAATTGTCATCAGTTTTATGTTATACCATCATGTTGCGGCACCACGGTCGGATCCACCCTTGC	1
1797	AAGGCTATCGAAATAATGGGCACTGTCGGATTGTCAGACTCTGGGACGACAGGCGGCGTGGTGCAGTATGTATGTACGTGTGTGTCTCCTCGACAGTCTTTAAAGCTAATGACTTTTCGGCACCACGGTCGGATCCACCCTTGC	1
1798	AAGGCTCGTTCTGCGTCACGCGAATACTTCAACGGTAAATTTTGAACGCTGGTAAGCGCGGCGCAATTAGTTCCCCTGTGAGGCGTGTGGTAGGCTGAGGGGGGGTTTGGCACCACGGCGGGCACCACGGTCGGATCCACCCTTGC	1
1799	AAGGCTGAACACAAAACCGAACCCGAATAACAGCAAGTGGAACGGCAACCCAGACTAACTCCCCGTCTTCTCCATTGTTTACTGAACCCACAACACTGTAGAGTTTACCTGGGCACCACGGTCGGATCCACCCTTGC	1
1800	AAGGCTGGTAAGCAGGATTTAAGGGGTGACCAGCGCTGAGTCCCGCTTCTCTGGAATGTATTCGCGACGCGGTGATCTACGTATAATTGGATACGAAGAAGAATAACCAGTTACGCCGAGGGCACCACGGTCGGATCCACCCTTGC	1
1801	AAGGCTTCCCAAGGTGCTTAATGTCTATTTAGCGGGGGACCGACGCTATTTAGTATAATCGATCTTCGTATACCCCGTGCCGCACGCTCTCATCTTCAATTGACGGCACCACGGTCGGATCCACCCTTGC	1
1802	AAGGCTTGCGCCTCAGCTCGCCTCTTCGTAAGATAGTGACCGTGATAGCGCACAATCTGGCCCTTGTACCAAGGACACAAGATGTGTCTCGCGCTCGAGGTATCCCTCGAGGATTTGGCACCACGGTCGGATCTTGC	1
1803	AAGGGAACATAGTAAGGTGGTGTGAAGTAAAAAGCGAAGAAATGTGTACTGGGTGTCTTTAGCTGTTGGTCCGGTGCGGTATAAGTACATAAGGGGGCACCGCCCTTTTCAAGCTGGGGCACCACGGTCGGATCCACTCTTGC	1
1804	AAGGGAACTTACCTGGGACTCTCGGGACGTCGTTGTTCAGTAGATGATATGAGACACATGTTCGGCCAGCCAGAAGGGTCGAGGAGGGTCGGGTTTAGTGCGAGGTACCTTTGGCACCACGGTCGGATCCACCCTTGC	1
1805	AAGGGAAGTGCCCGGTAATAGGCCGGCCTGTTCTTCAGGGCACAATTAAGGGACGCTGGAGTTAAAGTTATGGTGATACTGCGTTTTAACCTTTAAGGATTTGTTAGGACTACCTACCGGCACCACGGTCGGATCCACCCTTGC	1
1806	AAGGGAATACTGATGAGTAACCCGGTTGCGGGTGGGTCTGAGGGGAGTGAGTGATGGGAGTTGTGATGTTTAGCAAAAGGAGCTGTTAGGAACAATCAATCTACAGAGGTCGGCTACGGCGGCACCACGGTCGGATCCACCCTTGC	1
1807	AAGGGAATTTCGCAATGCTGCCTCTCTCCCTAATATGCGCCAGCTTACTCATATCAGCGCGGCAGTTACTAGTCCGCTTCGATTATCAATCCGAGGCCAAGTGGAACCACCTTGTTTTTAGGCACCACGGTCGGATCCACCCTTGC	1
1808	AAGGGACAATGTGAGTAGTAACAATAGTACGGTGGCAGTTCGGACAAGCAGTAGTATCAGCCAAAAGCCGGCATAATAAATTGCAATAAGTCTGGGGCACGGTAGCGAGAGTACATATGCGGCACCACGGTCGGATCCACCCTTGC	1
1809	AAGGGACGGGCAGCTGCTGACTGGCGCGGATGGTCCCAGACGGGATTGGTAACCTCCTAAAGAATTATGGGGTAATAATTATGTTCGACGCGTGGGCGACGGGGGCCGCAGAGGCACCACGGTCGGATCCACCCTTGC	1
1810	AAGGGATCGTAGAGTGGACAGGCTGAAGTATGGTAGGTCACTGTGGGGTGTTATGTCTGGTTGAGGTGCATTTTGTGGTAATTTGGGGAGGTTGCTACTACAGGCAAGGAGTGAGAGGCACCACGGTCGGATCCACCCTTGC	1
1811	AAGGGCAACGCTACAAGGAGGATTGTAGCTCGGGGTACGTGCGCAGTCTCCACGTGGTGGGCCACTGTTCTACTTTTGAGCGCTATGGGTTTGTGTGCTCCTACGTAAGGTGTAGCGATGGCACCACGGTCGGATCCACCCTTGC	1
1812	AAGGGCACGCATAGGGGGTGCCTGGAAATCCCCGATGAGGCCCACAGTGCCGTATCAACGCGTAAAGTCGTTATGGTCTATATATGAAAGACGCGAAGGTAGGTAAAGCGTGTCGTATTGGCACCACGGTCGGATCCACCCTTGC	1
1813	AAGGGCAGCCGGCCGGTGTGAGTGGGTACACATTTGGTCGGCTCATGAAGTGCTGTAGTTATTGGAGGTCCGAGTTTGGGCTGACATGTCGTTCGTGATGATGAGTAAACAGGTCGCTGGGGCACCACGGTCGGATCCACCCTTGC	1
1814	AAGGGCCCTCTAACACTCCTTGTGTTACAGTTGAGGTGTGATACTTGATCGATATACGTTGATTTCGAACACTAGAGTCGAGACTGCTTCGCTCTAGATATGGGCACCACGGTCGGATCCACCCTTGC	1
1815	AAGGGCCGTAGATGCTGTCATAATTTGTTACTAGTCGGCCCGCCTCAACCTCTCGCGGCAGAGCTACTCCCCCCCCACTGTTCAGCCTATAAAAAGACCACCCGGATTCCTTTACACGGCACCACGGTCGGATCCACTTGC	1
1816	AAGGGCCGTCGCTGAGATAGCCTGCATCCCCTATACCAACCATGCACGCCGCCTTACTCGATCCCAATCCCCAGAAGGACCATAATATCGGTTAACACCCGTAGGTAGCCCCTCGACAGGCACCACGGTCGGATCCACCCTTGC	1
1817	AAGGGCCTAGCATGTCACTGTATCGTATTTCCTGCGCTCGGCGGCAATCGCCCCGGCACTATGAATGCAGTACATAGGCACCGTACCGTTTCCGCGTGCTGCGCAGCGTCTAGAAACTCTGGCACCACGGTCGGATCCACCCTTGC	1
1818	AAGGGCCTCCACAAACCCTCTGTATCCTCAGTTTTCTTTGATCGTTTTTAACCCTCATCTGGAAAGTCCCATTTAGGCGTCCAAGGCATGTCGGCACCACGGTCGGATCCACCCTTGC	1
1819	AAGGGCGAACCCGGCTAGGTCTCACCTTTATCCTGCATGCACGCGGTAATGTACCAACGAAGACTACAGAGAAAAAGGAACGTATCCAATTAGCCCTCGTGTAGGCCTAACTATCGGCACCACGGTCGGATCCACCCTTGC	1
1820	AAGGGCGCGGCGAGTTGGTAATGTCTGATGTTGTCGATAGAGCGCGGAGGTGCCCGTCGCAGCGGTAAAATAGCTAACCTTAGGTGGAAGGCACGCAATTCACAGCTAGCAAGTAGCGGGCACCACGGTCGGATCCACCCTTGC	1
1821	AAGGGCGGCGGCGGTTGTGAGGGCGTAGTTTTGTAGCCCCGTTCTTTAGTTGACTAGTGCGTCTCCGGACAGGCGATCGCCCCGTAAGAGGGCTGTCATGGTACGTCTAGGTTAGTGGCGGCACCACGGTCGGATCCACCCTTGC	1
1822	AAGGGCGTGTTCGGGCAGTGCGTGGGAGGATTCGCGGTGTCCGTTGTTAAGAAGTTTCGCTGCGCATGGAGATGGCGCGACTAGGGATTGGTTGGAATACCTAATGGGGGGGATTGAGGCGGCACCACGGTCGGATCCACCCTTGC	1
1823	AAGGGGCATAGAGTTCTAGCCTGCAATAACGCACTTTTGAGAAAGTCGGCTTAGTACTCAACGCGGCAGGTATCTCGCTTTAGTACAGGTCGTAAGGTTAGTTACGCCCTGCAGTCAGGAGGCACCACGGTCGGATCCACCCTTGC	1
1824	AAGGGGCCCCCCCCCGGCTAGCTTATGCGCTAACCACATAATGTTTCCGTCGATGAGCCGGCGGAACTATACACGTGGAAGATTTCCGTTCCGCCTAATCGGCACCACGGTCGGATCCACCCTTGC	1
1825	AAGGGGCCTTTGGGTGGTATTTAAAGTTAAGGACGGTCGTCACTCGGCGTACTGGTTGGGGCACGGTCGGCGCCGCACCCATAGATCCTGAGACTACTCAAGTTCTAAGTGAAGGCACAAGGCACCACGGTCGGATCCACCCTTGC	1
1826	AAGGGGCGATTGAATTGGGTTGTCGGGATTAGCGTGAGTGCGCGATGAATTGGTGGAATAGTGGACCAGACAGGTTCCTCGGCTCTTTCGGTGTGGGAACGCGCCGGAGGAGGGGGGTGTGGCACCACGGTCGGATCCACCCTTGC	1
1827	AAGGGGGAGCTATAACTCGAGACCTGTCTCAGCGGGCTTGCTGGTGGCGCCGAGTGCGGGGACATTTCCTGAGGGCTGACCGGGGTATGGCTCGACCATCACAGTACACCGTTGGCACCACGGTCGGATCCACCCTTGC	1
1828	AAGGGGGAGGGGCACGCGAGCGGTACTATGGTGAGGCATGTTCGAATGCCGTGGGTCAGTATGTCGCCCAGGGGGGGTAGGTCCTATTGTAAGAGCGCTTGCTAAATTGGGGGCACCACGGTCGGATCCACCCTTGC	1
1829	AAGGGGTAAATTGAGGCGCCTGTAAAGAGTGCCGGTCTTCAGGCCGTAGGTGGGTTCCGACCTAGCATTCTAGTAAACGGTGAAGACTTTGAAGTGGTTTGAGGCGATAGGCACCACGGTCGGATCCACCCTTGC	1
1830	AAGGGGTATATTACCCCCTCGTTGTCAAAGAGCTCACTCCCTACTGAGGTACCACGTGATTGCTCGAGACACACCGAAATCTAGGCCACTCGCTATTCTGGCCTCCTTTATGTCCGACGGCACCACGGTCGGATCCACCCTTGC	1
1831	AAGGGGTCTGACTCTAGGATAGGTCCACGTCTCTGCTACTCCAAAACGTTTAGTGAGCTTGATGCCTCCGCAAAGACGGACTGTTCGCGTCTTTATTTGGCGCGAATGAATAATGCGGTGTAGGCACCACGGTCGGATCCACCCTTGC	1
1832	AAGGGTACACTATGGCGATGCCCCAGAGGTATTTGCATGTTTTTTCATCACTCCACAACTCATCTCGGCCAAACCATGCCTTCCGCGGTATCACAACATGTGGGCCATTCTCTTTCTGGCACCACGGTCGGATCCACCCTTGC	1
1833	AAGGGTACTAATTTCACCACTAAGGAAGCGAACTTCCGTACACCATCCTAGGTCAATACTTCTGCAAATTTACCCAGACCGTAGGGTCCGCTTGCATGGCACTAATTCGTGCTATGTAGGCACCACGGTCGGATCCACCCTTGC	1
1834	AAGGGTAGGCAGCTCCTATATGGCTACCGCATTGGGCCTTTCACAAGCTGCTAGTACCAGCGTCGCAGTCTTTGCGATAGGAGTGCCTCAAGCAGCCTCGTCCCTAACGGACAGACCTTGGCACCACGGTCGGATCCACCCTTGC	1
1835	AAGGGTCCAGCCAGGCCTGTACGATACCTACCACTCTCGATCTTCCGCAACTGCCGTAATGCGTCATTCCCTCACGATACTGACAGTGGGAGACCACTCGCCATCGATACCGAGTGGCACCACGGTCGGATCCACCCTTGC	1
1836	AAGGGTCTGGGACGTAGTCAGCGCTCCGAGATTACCAATTTAGCCGTTGGTTATTAATTCAATAAATCAGGCAGGGAAATGGAGGGGGATAGATCGGGGGCGGCTTGCAGCGTCTGGCGTGGCACCACGGTCGGATCCACCCTTGC	1
1837	AAGGGTGCAAAATTAGGAGTGAGGGTGTCGGGCGGGCGATCCCCGGAGGTGTAGAAGATCTCGGGTATCCACCCTGTACTTCAAGTGAGAGCCATGGAGACTTACGGGACGTCACAGGTGGGGCACCACGGTCGGATCCACCCTTGC	1
1838	AAGGGTGGTCGTATACGGCAGGTTGGCAAGAGGCAGCGTGGTCGTCGTAGTACTTAGTCCTTTGAGGTGGCTCATTAATTTCTATGCTTTAGGGATCCTGGGGCAGTCCGTAGCGTGTAGGCACCACGGTCGGATCCACCCTTGC	1
1839	AAGGGTTTTAAAAATGAGGTACCACCTGGGGGTTACGCACACGGCGTAGGGATTCACGGGGGGGGGTAAAAATACGGTGGCCTGGGGGCATTTATACAGGCCGTGTGCCCGGGGTCAGCGAAGGCACCACGGTCGGATCCTTGC	1
1840	AAGGTAATCTCTGGAATCCCGTTAGTAATCGGATAGGCGTCCGTGGGAACCCCAGTGGAGGGCCTGGTTTATCGGCAAACAGGGGGCCAGAAGGGCAGTATATCAGTAAACCGATAGTTGGCACCACGGTCGGATCCACCCTTGC	1
1841	AAGGTACAGTAAGGCGCAGCATGACTATTGCTTCGGGCAGAGGCTAAGGATCCTTTGAAGCAAGATTCACAAAACCCGGCACTACGACTGAGGTTCACCTGATTAGAAGCTCACACCAGGGCACCACGGTCGGATCCACCCTTGC	1
1842	AAGGTACCAGAACTAAATACAAACAAGCTTAGAACTGAATGGGCTCATTCGACGGAGTTAGTGGCCGCGGTCTTGAGGCCCCTGTATGGTGGCAACGCTTGAACAGGACGGTTTAGCTCTGGCACCACGGTCGGATCCACCCTTGC	1
1843	AAGGTACTGCCAATCTGTCGCACGCTGTTGGACGCTGTGACTAAAAGCCTACAAGAGGAGAAGTGTCCTTTGAGCTTGCAACTATAGTACTGAGAAAAATAATTGTATATCGGGCACCACGGTCGGATCCACCCTTGC	1
1844	AAGGTACTGTTCCGTCTCACTAGGCTTGGAAAGACACGCAGAGCAAGTTAGGATGGGAGGGGGGTCGCCGGGACGGTTGAGCGTAGTTGAAGGGCGTAGGTCAATCTGAAGCAGCAACTCGGCACCACGGTCGGATCCACCCTTGC	1
1845	AAGGTACTTGTCCCTGCCCCGCTGAGCGGCTAATAAAGGCTGCGCAACTTCGAGTGACGGGAGGGTATCTATTCTTTGTGACAGTACAGAGCTATACTATGGCACCACGGTCGGATCCACCCTTGC	1
1846	AAGGTAGAGGCCACCTTAGACACCTGGCTTTCCATGCCATTCACGGGCCCCTCTACGGGTTCATTAGTCGACAGCTCAAAGGCTATTCTCTAGTTCGCGTTGAATTGATGTCATTTAGGCACCACGGTCGGATCCACCCTTGC	1
1847	AAGGTAGGCGTAAGTTGGGCCATGGAGTTTGGGAAACAGTGTTTTGGTCTAGGAGTGCAACGGAGCATGAGGGGCCGCAAAGAGTGGTGCACATGCGTCGCACCAAAGTGAGGAACTTTCGGCACCACGGTCGGATCCACCCTTGC	1
1848	AAGGTAGTTTAGGTATCTCCGGTTCAAGCGGAGGTGCGAGAGGAAACGGAGTCGCTGGGGCGGGGAGGTTGGTGCGATCTATGGTACGTCGGACGAGGTCGCAGAGAGGTGGGCTGGAACGGCACCACGGTCGGATCCACCCTTGC	1
1849	AAGGTCACCGTATGGGTTTTCCAGGGTAGTTTAAAGGGCGAAGTGAAATAGATGTTCACTACTCGAGTAATTGGCCGGTTGTCTCCGGCTCTATGAACCGACTCCACGCCTCATGCGGGCACCACGGTCGGATCCACCCTTGC	1
1850	AAGGTCCGAAAATAAGACACAGTCTTATTCAGTAGGCCATCCCGCACAGTCCGCCGCCAGTTTGGCTTGACATTTCTTTACGCCTTACTATGCGGCCGGCGGCCTATCAGTCCAAGCATGGCACCACGGTCGGATCCACCCTTGC	1
1851	AAGGTCCTCGTCCATGGTTGCGCCGGGTGCCTAGCTGTGGGGGGGTCGAGAGCGGAAAAGGCGACCGCGGGTTCGACGGCTTCAAAGAAGCGGTTCATGTAGGGGTCACGTACAGGACGGGCACCACGGTCGGATCCACCCTTGC	1
1852	AAGGTCCTTTCTACTTAGTCCAGCCCTGCGCATTCTGCTCCCGTCTTAGACCCAGCCACCTGAAACTTTCGCCCATCTCGCTTGTGCTTGCCTAGCGTTCATGGGCACCACGGTCGGATCCACCCTTGC	1
1853	AAGGTCGTAGGAATCGGTCCTAATCATATGAGCCCCGTGACTAACTGTCTGATGGGGTCCAGCCCGCATTCGTACCGCTGATGCGTAGGAACCCTCCAATGATTACTCGTCGGCACCACGGTCGGATCCACCCTTGG	1
1854	AAGGTCGTGCACTAAATAGCGCACCTCATCAGAGCATTGTGATGTTACACATCACGCTGACTCACTTGCCTAACTAGCCACAACAGAGTTTTTGTCCTCGCGTACGGACCGGGCACCACGGTCGGATCCACCCTTGC	1
1855	AAGGTCTCCACAAGCCTCATCCTCCGCGCATCGGCAGCATATCCCACTTAGCCACATGTTAGTCGCCAAAGATAGCCCCTCGATGCGTTGCCCCCCATCTACCGCAGCATCCACCTGGGGCACCACGGTCGGATCCACCCTTGC	1
1856	AAGGTCTCGTTCTTAACATACTACACCCATTCTCAGTCCGACACATTTATATATTACCGCGGTCACGTCAAGGTTACGAACGACGAATCTTATGCCAGTCTTAAAGTATACCTCGGGCACCACGGTCGGATCCACCCTTGC	1
1857	AAGGTCTGAGAACTAAGGGTCTGCGTTGCTCACATCGTACCTGAGCAGCCTTAGCTGGGGAGGGTCCGTGTTTTGGGAGTGAAGGGGTCGGAGAATCGGAGAGGAATGTGTGCCTACAGGGGCACCACGGTCGGATCCACCCTTGC	1
1858	AAGGTCTGTGCGTCTCTGTTCGTCCCGAAAAATAGACCTCGGTTGTGCTATACAGTTGATCACCACGGAGCCCCACAAGATTACTGACAGTGTGGCACTGTCAGTCGCCTTACCCATGGCACCACGGTCGGATCCACCTTGC	1
1859	AAGGTCTTACTTGCCACTAACTCTGCGCCATACCAAAAGGGCGGAACAGAGGAATTGCGGGAACCGGTCTAACTTGCGAGTCTGTCGCGAATAAGGCAATTGTAGGAAAGGAGTTAGGCACCACGGTCGGATCCACCCTTGC	1
1860	AAGGTGAAGCAAGATGCCCAGGGCCGCCCAGGTATCGCACGCAGGACCAGGGACCGGTAAAATACGGGAGTTGACGGGGGGTCTTTTTGGGGAAGATCTTGAATACGAGACAGGATATGCGGGCACCACGGTCGGATCCACCCTTGC	1
1861	AAGGTGAAGCAGATAGCGGTCGCCCTGTCCTCATTGCCCTCACTTGTACCGTTACTTATCTAACAATGGAGCCGTTCGTCGTCCGTATTGAGACACGAGCCCAGGCCGGCGGCACCACGGTCGGATCCACCCTTGC	1
1862	AAGGTGACCCACACCAGGCCAGTCCAGCCCGAGATAGACACAACTCCATCGTACAGTCCAGAACTTGTATTGCGATGCCGTTCCTTCCTGTTTTACCTGGTTCCTGTACTGGCACTCCGGCACCACGGTCGGATCCACCCTTGC	1
1863	AAGGTGACCGTCTCGCGAGGTGAGGCACAGTTAAACTTAGTGACCTGAAAATATTAGCGACTATTACGTAAATGATTTATATCAAGCCGAAACGACTGTCGCCTGATTGCGGACGGCACCACGGTCGGATCCACCTTGC	1
1864	AAGGTGATATGTGGGATGAGCATCGAACGAGTATAGACGGACATGTATAGCGAATGTTCGAAACTGCTGACCTGTGAGACGGCACTGCGCATGGTGGGATAGGTTGGACAGGTGACGCTCGGCACCACGGTCGGATCCACCCTTGC	1
1865	AAGGTGATGTATCCGATCCACACCCTACCCCTGACTGAAACGCTAAACCCCACTTGAGCGATAACAGTGATGCCCCGAAGTGGCATGAACTACTCTAGGGCCAGTGGCTCTAAGATGGCACCACGGTCGGATCCCACCCTTGC	1
1866	AAGGTGCAAGACATGGAGTGCGTTCTGGTTGCAAATGTCAAGTCTCACAGGTAAAGGCACTTCTCCGATGCCGTCCGCGAAGGGGAGATCTGTTTTCGATTGTACTGCCAGCCAGCAGGAGGCACCACGGTCGGATCCACCCTTGC	1
1867	AAGGTGCCCCAGATTCAATCTGATAGGAGTGAGGGGTGGTATAGATGGACGAAGGGAGAGTTACCGCTGACAATGGGTTAGGCCTTCAGATGGCACTGGAGTAGGAAGGCGTGGTGAGGGGCACCACGGTCGGATCCACCCTTGC	1
1868	AAGGTGCCCTCGCACCCTCTCCCCGTCCATTTCAACCGTTTCACCGCACGACACTGAGTGAACCATAATCATATGCCCACCCAGTGACAACGCCACCCACTCACTTATATGACGATAGGCACCACGGTCGGATCCACCCTTGC	1
1869	AAGGTGCGCAACACTACTTAAGCTACACTCCACCTTAGCAACTAAGGAGTCTGCACCGCTCAGTTTGGATGTCTCCTCCGCTACATCGCCTGGATGATATAATCAGCAAGACGGCACCACGGTCGGATCCACCCTTGC	1
1870	AAGGTGCTCCTCCTCTCTAACGACTGCTGAGCGTAGTCATCATGAATTGTGGGACTGTATACAAGAGGAAAGTACACCGATTCGTCGCCCGAGCATATCCTTCCAAGGCACCACGGTCGGATCCACCCTTGC	1
1871	AAGGTGGAGATAAGTGTCACCTGAGCTCATGGTGTTTATCCTGTTTGCAGCGCCAGAGTGGGTGACGGTTGGTCAGCTTACTTGCGTACTACGGTTCGAGGCGGACGAGGATCCGTTATGGGCACCACGGTCGGATCCACCCTTGC	1
1872	AAGGTGGAGTTACAGAGTCGGTAGCTCACGTACTGGGGGCAGGCGAGTACTCAACTTGGTTTTGGGTGAATATAACACTCTGATCCCTCCGGACGGGCACCGGGAGGGGGATGGCTGGCACCACGGTCGGATCCACCCTTGC	1
1873	AAGGTGGGAGTGGGCACGTGGGGCGCGGGATTTGTGCCCGATGTCGGGGGGAAGGACAGAGACGAGGGTAGGGACAGTCGTGGCTGACTTGGGTCGAGGCGGGGACACAGGTGCTATGCGGGCACCACGGTCGGATCCACCCTTGC	1
1874	AAGGTGTGCACCAAATCGGCTGGCATCATCGCTACCTACACGTCAACTCAGGAAAGTAGAGGATGAAAACTCACTGGCGTCATTCGCGGGCAGGGGTTAAATAAGCGGGGTCCAGGCGGCGGCACCACGGTCGGATCCACCCTTGC	1
1875	AAGGTGTGGAAATCAGCTCGTCCCCATGCTCTAAATGGTTGGTCCTGGGCTATACGCAGTTTGGCAGCGGCGGGACGGTAGTGGGAGGCGGAGAAACCCGGATCGGTGAGCCATAGGCCAGGCACCACGGTCGGATCCACCCTTGC	1
1876	AAGGTGTTGGTCGTCTCTCGCCGCAGGCTCCCCCTACTCCAAAAACCGGCTCGGCCCCTCCTCGACAAGCACTCGTGCGGACCACGGCTTTCGCTCACTCGATTCATACATCCTCGGGGCACCACGGTCGGATCCACCCTTGC	1
1877	AAGGTTAAAGTAATTAAGGTGAGGTCAGGGTAACCTTGTTATCGCGGGGGCGAGGAGAGGTGGTCGATTGGGGACGGGGGGCTGCCGTGTCGGAGTAGGAGGAGTCTCCCGGACGAAATGGCACCACGGTCGGATCCACCCTTGC	1
1878	AAGGTTGCACACACCGTAATCGTTAAGACGTGCGCGGATACTGCGATGAGTACACCGCGAGCAAACCCGCACGTCATACTGGATAGACGGGAGTTGAGTGGTAGGCTCGCAGCGGATCAGGCACCACGGTCGGATCCACCCTTGC	1
1879	AAGGTTTAACGGGGTACAGCCCCGCGTATGGCCTGAGTTGGATACCCACCATTTTATCTGCAATCCCATTTGATCTGTCAGAAGCGCATCACAACAGCTTGCTAGTGGGTCCATAGTCGGCACCACGGTCGGATCCACCCTTGC	1
1880	AAGGTTTGGAGCAGTAGACCGCGGCTACATCTTAACGCCTCTATCTATGAAATCGAGTTATTTCAGCCCCGACTTCCACCAACATACCTTCCACTCGCCTTTTCCTTCGACCCGACGGCACCACGGTCGGATCCACCCTTGC	1
1881	AAGTAAAAACTCAAGCCACACCTCGCCAACCGCATGCAAATCTCGTAGCTTCAGGAGCACCGTCATTCGCACGTCCTCCTTGGGGTGATACCCAACGCTGAATTTCCGAACTAAGAGGCACCACGGTCGGATCCACCCTTGC	1
1882	AAGTAAAGTACTAACGTCTCAAGGTTCAATGGATCTATGCCATGCAAGGACCGCCCACGGCAACTAAAGCGTTACTCGCGGGTAGAATGTTCCGCCTGCCACGCATGCGTACGGATTAGACGGGCACCACGGTCGGATCCACCCTTGC	1
1883	AAGTAAATAGAAACAAGGTGTATAGGCAGTGTGTCCTGTTAATGGGAGTGAACAACAAGTGTGTATTAACTGAGTATTATTCCTGAGTTGAAGGATGGTGAGGCCATGATGGCCATAGCGGGCACCACGGTCGGATCCACCCTTGC	1
1884	AAGTAAATTCCACGAACCCCTCATAAAAGACCATGCCGTCCCCCTCTAAGAGATTCCCTTTTTCCCTGTGGTTAGGATCCACCCGTCCACCGTGCTGTTGACCCTAAAGACAGGACCTGGCACCACGGTCGGATCCACCCTTGC	1
1885	AAGTAACCTGTACCTCTGTTCCGCTGTATGACACAACCCCTTTCCACTACATAGCACCCGTCATTAATCACGACGTTCTTACACATGGATGGACCGGGAAATACCACTGTCGCAGTGGGCACCACGGTCGGATCCACCCTTGC	1
1886	AAGTAATACTCGGACGAAAGTTCTGTAAGTTACTATCTTGTTTCGGACGCTGGCCAGGAGCCTCGATCCAGTACCTAAGGGACCATGTCGTAAACTACAAGTGTGTGGCTCGAAGGCCGGCACCACGGTCGGATCCACCCTTGC	1
1887	AAGTAATTACCATGACTAGGTTAGAGCCGGCACAGAGTTTTCGCGGACTCCCGCCTTTGAAAGGCCTTTCGGTACATGAACAGAACCTTTCGCCAATCACTGGTTTACGGCACCACGGTCGGATCCACCCTTGC	1
1888	AAGTACAATAGTGGTTAAAGTAGGACCCGTTTCGAGGCGCTCAGAGTTGAAATGTAGCTGTAATAAGGGGTCATTTGGGTAGATCGAGGGTTGGTGTCTTTTTGGGCCAGAGTGATGAGGGCACCACGGTCGGATCCACCTTGC	1
1889	AAGTACCCATGCCATCTGCACTCCCCTTAAAAGTAGCACACCCACAGCAAGAGAAACGCCTGATCAAGGCAACCTGACGCGTTCTAACGAACCGGAATACTCCGCCAGTGTCGGCACCACGGTCGGATCCACCCTTGC	1
1890	AAGTACCTGTCTAGCGCTTTTTCAGCGTATTAGCGGTTTGCGAGCTGTGGTCATTATGAGATGCCAGCTTTGTTCAATACGCATGACAGATTCTGGCGCCTTCATTTTGCCACCGGCACCACGGTCGGATCCACCCTTGC	1
1891	AAGTACGACCTTAGCCCCACTCTTGCGGCCACGCCTAGAAAGCTCGCGCGCCGCTCGGCGTGATGAGAAATCGGCCTTCCTCCGTGACTCCAGCTATTAAAATACAAATGGTCCGGCACCACGGTCGGATCCACCCTTGC	1
1892	AAGTACGCATCGGGCGCGTCTTGGCAACCATAAATTGCATTACTCAAGTCCTACTCTAGGTCGCAACTCAAGCCCTCATGTACCCGATAGTGCTGCCACGGGCGTCATGGGGCTAGGGCGGCACCACGGTCGGATCCACCCTTGC	1
1893	AAGTACGCTCCGGAAACCATGTTCCAAACTTCGGAAGTACAATCGTGAACAAATCTTTCATCGGTTAACCCTCTGTCAACGAGCTCCCACCAGCTATATTCTCTATTACTTCGTCCAGGCACCACGGTCGGATCCACCCTTGC	1
1894	AAGTACTATTTGCCCCGGAGGAGCTCCTGATATCAACTCCGCGAATCGCCTTCCGAGCCGGTCCGAGAGCTGCCCAATCGACAATCCGTGTAATCTATAGTACCTCACCACCCCGGGGCACCACGGTCGGATCCACCCTTGC	1
1895	AAGTAGAACGTCCAGTATTTGCCCTCCGCGCTACTAATAATACGGTTCTGAACCACTTTGCCACAGTGGATACTTAGGAGCAGATATCTTATTACTGGCTTCCCAGAAATCTAAGTAGCAGGCACCACGGTCGGATCCACCCTTGC	1
1896	AAGTAGCCATGTACCATCAGATGACCCCAGTACACTGGCTCTACAACCACCACCCGATATCTCTCCGAGCATTAAATACGTACCCTCAAACCACGCAGGGTGGGCTCCCTCCTGACCGGCACCACGGTCGGATCCACCCTTGC	1
1897	AAGTAGCCTGGTCGATCAGTTAAGGCTGCGAATAGCGACATGCATGGGGGGTGAAGCCTCGAGAGACTTAACGGGGGTTTTATCTAAGGATGGCTTACTCAGATATGCCAATCCGGGGGCGGCACCACGGTCGGATCCACCCTTGC	1
1898	AAGTAGCTGAGCCCGCCTGCGATATAATCGGCACATCGAACCATCACATGCGGTCATTTGAATATTGTCCTCGTGGGTTACGTTAAAGTAAGTCCATGGATATACCGAAAATCTCGTGGCACCACGGTCGGATCCACCCTTGC	1
1899	AAGTAGGCGGGTTACTCAGAAGTTGGGGGGGTGGGAGATGCATTAAAGAATTGTGCGGCGTTGGATCTGCGCCTGGCATAGGTAGAGGGAGCCTCGGCTTCGCCCGGTTGAAAAGGATGGGGCACCACGGTCGGATCCACCCTTGC	1
1900	AAGTAGTATGTGAGAACGAAATTAATTTTCTAGAAGACCGTCAGGTCCGAAGCCGCTGGTTGAGAGTATGCGCGAGGCGTGTAAGTGAAACATTCCTTTTCAGTCTGTCTTGCAGTGATTGGCACCACGGTCGGATCCACCCTTGC	1
1901	AAGTAGTCCCATTAACGCCGGCACGCCCACTCCCAACTAGCAAGGTTCAAGGAATCTACAGTTAAAAGAGATTCGCCGACCGCTGACTCTCGTGGCCCATGCCTTCCAACCCGTTGGCACCACGGTCGGATCCACCCTTGC	1
1902	AAGTAGTTGCGCGAAGGAAGAGTCCCGGTCGCGCGCAAGTGTTTGCTAAATAAGATTACAGCATAGAGTTGAGCGGTGGTGGCAGCGAATAGGAGGACCCTGCGGTTACAGGACACCGGTGGCACCACGGTCGGATCCACCCTTGC	1
1903	AAGTATAGAAATGCGTTGACGAGTAGCGGTCTTGTTGCAGGCTAAGGTAGTTTGCTCGCTTCCGTGAATCTTCTACTCATAGCTGCCCATATGGTGGCAGCGGCGGTACGGAGGATGTTGGCACCACGGTCGGATCCACCCTTGC	1
1904	AAGTATGCACAGGATATGGTCTTACAGCGGACGCAGCGGATGATTGAAAGGTGCCTCCGTATGCATCGTCAGGTTGGCCCCGGTCGAGGCTATATGTGTTAATACTTCTAGGGATAGGGCACCACGGTCGGATCCACCCTTGC	1
1905	AAGTATTACGTGAGTCCGATGCACCTGCTATTAGGATATAGCAAGCCGTAATGAGTATCTGGTAATGTCTTGATACTAGGCGCGATCAGAACTTCAATGACATACGTACGTTGTTGGCACCACGGTCGGATCCACCCTTGC	1
1906	AAGTATTGTGGTGGATTCTTAGACATTCGTAGTATACCTGAAGGGTTGCTTTATAAATGCTGTTGGCGAAGAGCTCAGGAGACGTGAGAGGCGGTGTCAATGGGAGTCCGGGGGCACCACGGTCGGATCCACCCTTGC	1
1907	AAGTATTTGAGCGGTAGTGATATCATTAGTGAGTGTGGGACATAGGTGCCGCCCATGCGAACTACAGAGTGAGAATGGTTGCCACGTGTTGGGGCACTAGTTTTTACTACCTCTGGCTTGGCACCACGGTCGGATCCACCCTTGC	1
1908	AAGTCAAAGTATGTTGATCGACCGCAATTTCGCTTGCTCCTCACCGGACGCATAGATCTAGTGACTGGCCTACTCTGACCACTGTGCTCAACTAATGTTCCTGAACGGCACCACGGTCGGATCCACCCTTGC	1
1909	AAGTCAAGCCATTCAGTTTCGCGAGTTTGTATAGGCGCGTATGGGACTTCTTATTGAAGTTAACGCCATAAGTTGGTTTACGGTTCAGGAAGCAGTGGCCGTATATGGCCGCGGGCACCACGGTCGGATCCACCCTTGC	1
1910	AAGTCAAGTCGAGCGCACGTCCACACAGTATCCGCTGATGGTCTCTCGCAGGGTGACAACGCGGATATGCTCCGAACAGGAGCGGGGGACGGACGTGCTATAACTTCAAAGGGGCTGGCACCACGGTCGGATCCACCCTTGC	1
1911	AAGTCAATACAATCACAGAGCCCGCCAGCTCATGGTAGCGTACACCCTGCTCGACGTATGAGTACCATCGAGATTTTTGGTTCGCCTCCAAACAGATTATTCGTGATGCAGGCACCACGGTCGGATCCACCCTTGC	1
1912	AAGTCACAACGTCTATGGTTTATCACTCTCGCTGGAGTCCATTGAGCAGCTAATGCATAATCTTTAGCTAAGCCCAGTAACATAACTGGTTCAACGCGAAGCATACCCGTATCGGCACCACGGTCGGATCCACCCTTGC	1
1913	AAGTCACCACTCGGAATACGCCCAAGGTCCCTGCAGCACTCATGAAAGACTAAAGTCCCGACCACTATTTGCTGCAGTATACGCCATTATCGTCGGCGATTACTTTAAAGTTAGGGAGGCACCACGGTCGGATCCACCCTTGC	1
1914	AAGTCACCGCCCTTGCGGAGGTTTGGCTATCCAACCCGACACCGTCAGGCGCCCTTACCATATACCCGTTGTTATGGTCCTGATGACGACACCTAACAACTTTAATCCCGCCATGGCACCACGGTCGGATCCACCCTTGC	1
1915	AAGTCACGGAACAGTGCCGCCAGCATCCTCTCGGGTGCGAGCGTAAAACGTAACCGGCATTTGCTCACATTCGCGTTTCAGGAAAGTAGCGGACTGACCCTTAATATGGGTTTTGTGGCACCACGGTCGGATCCACCCTTGC	1
1916	AAGTCAGAGGCAATCCAGCGAGCTGTTGGCGGGTTGGGCGCGGTATTAACAAGCGCGGGGGGTGTATGCGGGAGAGCGCTACTGCACAGCGCGAGGGTCGGGCGGCGATGGAGGGTGTGGGCACCACGGTCGGATCCACCCTTGC	1
1917	AAGTCAGATGAGCGTAAGGGTACCTTATTTGTCGGATCGCAGCCCTGCCAGCTTCTTGCTCGAAGTTATCACCGAATAACAGGGCCTCCTCACGAAGCGGGTCCATAGACGAACCGGGGCGGCACCACGGTCGGATCCACCCTTGC	1
1918	AAGTCAGGCCTCACTACGGGTAAGCCTACTGCTGAAGATGAGGACTGAGCCGGGGTGGCTGGGGTCTTCGACACCTTTTCAACACGAGGGGGGTCGTGGCGGTTTGCTGAACTTCGTGTGGGCACCACGGTCGGATCCACCCTTGC	1
1919	AAGTCATGGCGCAGTAGCCGCCGGTTTAGGAGCTTACCTAACGGCCGCCTCTAATACCTACCAAACCTAATATGAGCATGTATAGACCGTCAGCTCCGTCCTAAGGTGGCACCACGGTCGGATCCACCCTTGC	1
1920	AAGTCCAAAGCAAGAGACGTGGCGGCTACGGTCGGCCGATAGACAGGTGCGGCCCTCAAGAGGTAATTGCGGGAGGGTTATTATGCTGTTGTGTGGTAAGTTGATCTAGCTTCGCGTTGGGGCACCACGGTCGGATCCACCTTGC	1
1921	AAGTCCACCGAACACGGTTCATTGATCCTCGCCCTACTACGGTTTAAGTTGTGGAACTTCAAGTTGCCTACCCCTTTCCGTTGACATCCATCTTCGGGCAACAGTATAGAAGGCACCACGGTCGGATCCACCCTTGC	1
1922	AAGTCCCGCCGGACCACCACCCACTCTCTACCCCACTGACCTCAAAGTTCTCCATCGTCCCATGACCATACCAATCGTCCAGATCTCTTTGTGGCAAAGGTCAGGCACTCTCGGCACCACGGTCGGATCCACCCTTGC	1
1923	AAGTCCCTTTGGGCTACTTGCCTGGTGGAGGCCTGATAATAAACGGCAAGCCAACCCGTACAGTATATGTCGTAGAGTCCCCAAGCTATAGCCTCAAGTTGATGCTTCGTATAAAGGCACCACGGTCGGATCCACCCTTGC	1
1924	AAGTCCGAAGTCTGTGGACGCTGACGAGCGCACTTTCAATTTATAATTAGGACCTTTGCCGGAGTATTGGAGGATGACGTTCCTGTGTCAAGCGTTGTAGGATAAATAATGGCACCACGGTCGGATCCACCCTTGC	1
1925	AAGTCCGGCCCCGGAAATAACGGTGTCGACAACGGTAAAGCGGTGCCGCTCCGGTCCAAACAAGCTCACGTAATTGCCGGTCCAAGGACCAGTTTTTCTTTATAACAACGGGGCTTGCAGGCACCACGGTCGGATCCACCCTTGC	1
1926	AAGTCCGTATGCCAGGGCGATGGAGATATACAAAAGCGCATTCTACTTCGTGAATGTGCCGGTCAGAGTAGGCGTGGACCAAGAGCTACCATATTACTGAGGCCTCCTTTATGATGGGCAGGCACCACGGTCGGATCCACCCTTGC	1
1927	AAGTCGACGAATAGGGAGGTAATGTCTTTCGACTGAAGAAGGCGTGTGGAGCACGGATTAACATGGCTAGCGATAGGGCAGGAAGGCTCGGGGGCCAGTCAAGGCAGGATGGGGACCGTGGCACCACGGTCGGATCCACCCTTGC	1
1928	AAGTCGACGGGCCGTTTTCAACATCGGTTATTTGACCCCTCCAAGGCGGCAATTACACTTAGAACGATCCGCGCAGTCGTATCAACCGACTCCTTTATGTTTCTCTACAGGCACCACGGTCGGATCCACCCTTGC	1
1929	AAGTCGATTGAGGACAAACCCTGGCAGTGACAGGGAGGGGTGCGGGCTTCCGGGGGTGGCGAATCTCCTTAACATTAGGAATGCTGGCAGGATAGGAAGCGTGTCGAGAACGGCTGAAGGGGCACCACGGTCGGATCCACCCTTGC	1
1930	AAGTCGCCCCAAAGCGCTTACTGTATTGGTGCCCACCTTATGTGGACCCCCACCATTGTGAATTCTCGTTCTGTTGTAACCAAGTACCTGCCCTAGCTGCCATATCTCGCCGCTGGCACCACGGTCGGATCCACCCTTGC	1
1931	AAGTCGGACGGAGGATGCTCCGTGGCTCCATGCGAATGGCTGTTTAAGACCCATGCCTGACTCACTGTTTTGGTAACGATGTGATCTACCGTGATGAGGGAGGCATAAAGGTGGCTAGAGGCACCACGGTCGGATCCACCCTTGC	1
1932	AAGTCGGACTTGATGTTCATCTCGAAGGCCAATGTTCAAAATCGCGGACCGTGCAACCGTGTTTCTAAAATGGAATGGGAGACCATGGCTGTCGATGTTACGTAAGGGTCAGCTGCTTAGGGCACCACGGTCGGATCCACCCTTGC	1
1933	AAGTCGGCACATCCCGATCGGGGGGACGGCGGAGTAGAAGGGAGCATGGAGGTGAAAACGTCGGGATACTAGGGGGCGGACGCGTAGCGACGGGATGTCTGTACGATAGTAGGACGGGTGGGCACCACGGTCGGATCCACCCTTGC	1
1934	AAGTCGGGGGGCCAACCTGGACGGCATGACGGAATTGGAGGTGGGGACGAGGGTGGTGGCCTCTGGCGGTGGAACGAGGAGCATGCGGCGAACAGGGCAGTAGAGCACTAGGACACATGCGGCACCACGGTCGGATCCACCCTTGC	1
1935	AAGTCGTGGTGCCTAGAACGCGTAGGGACTATTTGTTTCAATCAATCGGTTAGGACCATATTCGGGTCAGTAAATCCGGAGTCGTTACGGCTGGACAGGCGGGGGTAGGCCCCTGAAGTGGCACCACGGTCGGATCCACCCTTGC	1
1936	AAGTCTCTCAAGCTGGAGCCTCGGTTTGGCTGAGGGGGATAACGGGTGAGCTGCTACGGCATGGTAGTTTGGTTGGGTATGTCCTTCTTTTGGTGGCAACTTGACTGCATAGTGAGCTGGGCACCACGGTCGGATCCACCCTTGC	1
1937	AAGTCTTAAATACCCACTAATATATAAGACCCGGCGGGGCGCCCCCAATCGAATTAGGGATTTGCGTGTGCTGCCTTTGGCCGCTTGACAACGGAAAACTTGGCGACAGGGGCGGCACCACGGTCGGATCCACCCTTGC	1
1938	AAGTGAAAATCCAGCGACCGGGGTTTGGGTCATACGCGGGATATGAGAAAGCAAGGAAAAGTACCTATAGGTCCCCATTCTATCCCGAGTCTATAGATCTGTGCAGTCTCCCAGCAGTAGGCACCACGGTCGGATCCACCCTTGC	1
1939	AAGTGAACGACGAATGGAGCGATCAGACTAACGCGCGCGGCAGGATTTTGGTTGTGCGGAGGCAGCTTGGCGGATGCGCACAGTGGGTTGTATTGAACGGATGAGAGTGGTTCTGTTCGAGGCACCACGGTCGGATCCACCCTTGC	1
1940	AAGTGAAGAAAAGTGCACTGAGCAGAACCCATGCGCTCAGAAGCTATTGCCGTTGTAGTCTTAATCTTGACCCCCAGAGGGGAGACAGATGACACCTGAAAGTTTAGTGGCCGGGGAAGGCACCACGGTCGGATCCACCCTTGC	1
1941	AAGTGACATCGGGTACGGGGCCGAATGTGAAAAGGGGAGCGGGCGTGAGCCACGTGACCGGCTGGGGTACGTCAAAATAGGAATGCCCTTGCAGGAATAGTTCCAGCTCTATTGCGGCACCACGGTCGGATCCACTCTTGC	1
1942	AAGTGAGCCTCGAGAATGCTCCAAATATGACGGGTCTGTGTGATTTTTGCAGCCCCAAGCGTTTGACATATGCATGTCGCGGGCATGCGCTTGGGCGCCCAGGGGGACTCCACAAATGCCGGCACCACGGTCGGATCCACCCTTGC	1
1943	AAGTGAGGAAAACTCTCTAAATTGAAGATGACCTATATACCGCGAAGTAGGGGGATGTGGCATTCGTGAATTGCCAAATCCGAGAAGGCTAACCGAAGCCACTTACTTAGATCCCGGTCGGCACCACGGTCGGATCCACCCTTGC	1
1944	AAGTGATAACGGACGATGCTCGCTTGAAAATTGTGCTCGGTGGGCCAAGTCCTTCGGGTGCGGGGATGGGCCATGCTGGGGCCCTAATGGAGGGGGAACCGTTTGCCATGCAACGCTGGCACCACGGTCGGATCCACCCTTGC	1
1945	AAGTGATATTATTAATTATCTCTAAAAGAGCGTGAATGCGCACTATATAGAGCGGGCAGCCGTGAGAATAAAAATGCAAGGGATTTTTCCATTGAATCGTTGCAGTTGTTCGAAGGCGGGCACCACGGTCGGATCCACCCTTGC	1
1946	AAGTGATCTGAGACTTCGCAGGGTAGAGTATTGCAAGCCAGGGTATTCGAGTGAAGCCCTACCGGAAAGGACGACGCGGGGCCGCGGGGGAGAGCGGGATATGGGTTTCCTTGGCCGGGGCACCACGGTCGGATCCACCCTTGC	1
1947	AAGTGCACTGGTACACTCAGAGCGAGTTGTCATCCCCATCAATTAAAACCGATCCACGTTTGTGGGTCAACTATTCGCGCGCAATACAAATGCGATAGAGTTGGTTGTCGAATGGCGGCACCACGGTCGGTCCACCCTTGC	1
1948	AAGTGCATAGGGACATATGCGCGCGATACGGGGACAGTGCGAGTTGGCTTAAACCCTGGATGGGACGCGCCGTGTAGGGGACCGCACTAGATGATTATTGCTTGGTTGTGTCCTCGTGTGGGCACCACGGTCGGATCCACCCTTGC	1
1949	AAGTGCCGGACCACTCGATTAGGGGGTGCACCTATGAGCCCTAAGTTGAAAAGATTATAGTTGTGTAACGGGAGACGATCGCGAAGATCGCTGGGGAACTGAGACGCAGTGTGGCGGGCGGGCACCACGGTCGGATCCACCCTTGC	1
1950	AAGTGCCTTGAATTCGAGTGCACAAGTGACAGTGGGGAGAGTCTAGTCCGACAGCCTGGGCTGCTTCTGGCCATAGAGCGCGTCTGTGCCCGAGGGTTCGGCGCAGAGTGATGGAAATGCGGCACCACGGTCGGATCCACTTGC	1
1951	AAGTGCGCCATTATGTCCCTTCCTCCGCTGATACTCCCTCCCACTGCTGCGGCCCGCCTATTCTTCAGCAGTCTTATGTTAATAAACCAGTCCACTCTATGTCGTCCGGTTCTACGGGCACCACGGTCGGATCCACCCTTGC	1
1952	AAGTGCGCGCCGATCTTCGATAAGTTAAGAACGTCACATTAACTCAGACATTGTATGTAGCGTCAGGCGTAGGGATGAAGTGTTGTGGTATAAGAGAAGGTGAAGACTGGGTTAGGCACCACGGTCGGATCCACCCTTGC	1
1953	AAGTGCGTCAGGACCGGGGAAGAGCACGCGAAGGGCTAGCGGCAGTGTATAACCCGCGGGTGCCGACGTCGGTAGAGGTGGGCCTTATGTCGTTTACCTAATAGGACGCCCGGGACTTTCGGCACCACGGTCGGATCCACCCTTGC	1
1954	AAGTGCTGCATGGGAGTCGAGGTGGGTCACAGGTCGCGAAGGTGTGGCCGGGGCCAGACAGCTCTCAAGACCGCGAGTGCAGGGGTAGGGGTAGCGCAAATTATTGGGTTAAAAAGGCACCACGGTCGGATCCACCCTGC	1
1955	AAGTGCTGGGGGCGGACGTCCCAGTAGTCCCACTCACTATTCGTAGCTTCGGTTAATGTGAATGATTCATTGGAGTAAAATTCGCAACTGTTCTATTAGTCTATATTCTCTGTGTTTTAAGGCACCACGGTCGGATCCACCCTTGC	1
1956	AAGTGGAATACCTTAGCATCGACCGCGCTGTAAGTATATTAGGTCTCCACGCCAGGGCAGTGGATTACCCGGAAGACCGTTCACGGCAAGTACTGAGGCATGACTAGAGCGAGGTCCTCATCGGCACCACGGTCGGATCCACCCTTGC	1
1957	AAGTGGACCGCGGATGGGGGCCCTGCACAGACGACACGGAAGATCGACGTGCTCCTTTGAAGGCAAATAGGAATTCTCACTATATCCTGGAGGTACTATTTAGGGACGCGACGAAAGGGCACCACGGTCGGATCCACCCTTGC	1
1958	AAGTGGAGATTAAAACGTCCGGCTTTTGGGGCTTGGAGGATATGGACTAGAGGTTATAGGATAATGCCGAATTTTAGGATAAGCTATTCAAGGCGACGTGAGGCACTCGCGACGTAGGGCACCACGGTCGGATCCACCCTTGC	1
1959	AAGTGGCCGGCTGCCACACCTCCGGCATTGGCCCCCCTTCTACCCAGTACGATTGTTGTGTCATAGTCTATCTCATTGACGCGAATACTTTTACCCCGGTGCTACTCTCCATTCAATCGGCACCACGGTCGGATCCACCCTTGC	1
1960	AAGTGGCGAGGGATGGGTCATATACCTGGATAGCAGATGAGGTTATGGGGGTTAGGCCTATGAGATACTTCGCTGTAAAAATGCTTGACATGCGTCGGTGCAGGGTTAGAGGTGGGGAGGGCACCACGGTCGGATCCACCCTTGC	1
1961	AAGTGGGATTACGGAGGAGGCTCAGTGAGGCAAGTGCTAACGATGCGAGGAGGTTTCTAGCGGATTATGCTTAGATGGGTTAGGGGGGACTGACTTGAGTATTCCAAGAGAGATGCGGTAGGCACCACGGTCGGATCCACCCTGC	1
1962	AAGTGGGGCACAGCATGAAAGTACCTGGCGCTGTACAAGTGACAACGCACCGCCTAGCGCTCATTCGCCTGTGGTTTGATCTCTAACTGGAAGAGGCAGGTGTGTGTGAAGCGGTAAAGCGGCACCACGGTCGGATCCACCCTTGC	1
1963	AAGTGGGTACCCGCGGCAATACACGTCAGCGAACGTGTGGATGCATAGAGGTTAGGTTTGGCATGGCGCAGCGGGCGTGCTGGCTACGATTGATGCTATGTTCCGGCCAATTGTATCGGTGGCACCACGGTCGGATCCACCCTTGC	1
1964	AAGTGGTACTACACATTACAGTGGGGGGGAGCGAGGGGTCATAAGACGCGCTGTCCGCTGGTGTATACCGCTGGTGGAGGATGAACCAAAGCCAAGCAAACGACCTGGACGAACATTGGGGGCACCACGGTCGGATCCACCCTTGC	1
1965	AAGTGGTTGTTATAGCGAGCCGCGGGGGAGGCTAAGGCATACAGCGAAGCTATGAAGACGGTTGCGCGTGTGGGTCCGGCAGTACCGTGTCGAACACGGCAGCCGCTTACAGCGGGAGGCACCACGGTCGGATCCACCCTTGC	1
1966	AAGTGGTTTCCACCCCGGCGCATCCTTGCCGGCACGGACGCAGACGAGATATGCCCTGCCTCCCCCGTGAGGCCCCGAACCACTTTGAGAAGCCTCCACGGCTCAACCCTTCGCTTTTGGCACCACGGTCGGATCCACCCTTGC	1
1967	AAGTGTAACGGGTGCTTGGGAGTTCGGCGCGAGAGATGACGCCAAAGCCCGTTGCGCGGTGGAGATGCGTTGGCAATCCAAGTCTCCAGACTATCATACGGGTACGTGGCGGTTTAACATGGCACCACGGTCGGATCCACCCTTGC	1
1968	AAGTGTACCAGACAACAGAGAGACGGGCCCATGGACGTCCGGTCTGCTACCACCTGTTCCCAAAGGTTACAGGCACAATTCATCCAAGAACCAGGCAGCCTACGCTCTCCGTCGTATGGCACCACGGTCGGATCCACCCTTGC	1
1969	AAGTGTAGCGGCGTAGCATATCGCTCCGACGGTCGAATAATTGTTACCGACTCTAGGGGTTGGGACTTCAGCTGGTGTAATGCTACTGTCAACTCTTGTTAGGATACGCTAAGACTGCGGCACCACGGTCGGATCCACCCTTGC	1
1970	AAGTGTAGGTAGAGAGAGATCTTAAGCCGTGGGGTATAGGACAGTTGTACCCGAGGGAGCGACGGTTCGCGGGTTGGAGCCGCCGGAGGCGTTGCGGATAGGGAACATAGTGCGGGGCGTGGCACCACGGTCGGATCCACCCTTGG	1
1971	AAGTGTCAAGGGGAGTTGTGAGATATATCACTTATGAAGTGGCGTCGGGCTGGCCCTTGCGGTCACGCGGCGAGAGAGGGTGAAAAGTGGGGTGTATGGAGATGTTTTTTTCGACGGGGGCACCACGGTCGGATCCACCCTTGC	1
1972	AAGTGTCCGCCTAAAAGCCAAACCCTCCTCGCAATAGACTTGACGACCTTTGTAGGAAAAATGTGTTTTCCACGACTTAAAGCCTGCATGTGTTACCACTCCTCCGTTATTTACACCTGGCACCACGGTCGGATCCACCCTTGC	1
1973	AAGTGTCTATGGTACAGCCCAAAATGTAAAATAAGGCGTGAAGAGCCATGGGGACCGAACGCGAGTCCAAAGAGGGCGGCAGACTAGTGGCAAACCGGAAGGGGCTCGGGGAGAGGGCACCACGGTCGGATCCACCCTTGC	1
1974	AAGTGTGTTTCGGCGGCAACCATATGGCCTACCCCGTCTTTGGTTGTCCACAGATTCTCACTACCTTGTTACGAACACCCCACACCCCTGGGGAATATTCCACATCTTTGTGCGGGCACCACGGTCGGATCCACCCTTGC	1
1975	AAGTTAAACGTATAGTTCTGGCGGTACGTTGGTGCTGTATATTTTACGATGTGTTCCCACCGCTTTTAGGTTGGGGAGAGAGGGGCGGGACCGCTATGAGGGAGGTCACGTGCTGCGGTGGCACCACGGTCGGATCCACCCTTGC	1
1976	AAGTTAAAGTTGGGACCGGCCCCGACTACGAAGGCATGGCGCATATTTTATCTCGATGGAAAAGCTCTTCGTTTTCAAAATCTGACTCGCGGACCAAGCGTTTATACCGGCACCACGGTCGGATCCACCCTTGC	1
1977	AAGTTAACCTCCAATCCGAACTGATCGCGGTGCGTAATGTAGCATTGACTTCTCCGCCCTGAGTCGGTTTCGGTCCTCGCCATCCTACTCTTGGGGCACCACGGTCGGATCCACCCTTGC	1
1978	AAGTTACTGATTTTCACGCCCGGCCTGGAGTACACATCTCCCCTAAATGATGTACTGAAGTGGACCTCACTTCCCGTCCAGCCTCGTGGGTTTGACCCCGCCCGGTTGCCCTCCCGGGCACCACGGTCGGATCCACCCTTGC	1
1979	AAGTTAGCGGTAAGGATATTGCTAAGACTGGATCGAAGGTGGTTAGCGCAGCGTTGTGGGTGCACGCATGCGAGCGCGCCAATGCAGTCTGGGGCAGATGCGGGACGCCCAGGAGCACATGGCACCACGGTCGGATCCACCCTTGC	1
1980	AAGTTAGGGGAGCCACCAGGCTTTTTCCCAAAGTAACCCTACAGTCCTTGACACGAGATCGTTCCTCAATTTCATTTAGAAGGGACCCCGGAGTAAGTACTAGCTAGGCACCACGGTCGGATCCACCCTTGC	1
1981	AAGTTAGGTTGGCGGTCCCACGAGCCTAGCGAGGCTTTGAGTGGACACCGCTCCGCGCTGACAACCGTATAGCTTGTCTTAGTGGTTAACAGAGTTTTATGTTCACGGTCTTGGCACCACGGTCGGATCCACCCTTGC	1
1982	AAGTTAGTAGGGGTCGCTGGAACTGAGCGCTCGTCTTTGGCCTATTTGGCCAATTGTCTACTGTCGTTGGTACTCATATGCGGGCGCTAAATCCGACGATGATGAGGTAATCGCGGGCACCACGGTCGGATCCACCCTTGC	1
1983	AAGTTATTACCAGCCTATTTGGAGACATACTAGGTTAAACTCTGCACGAACGTCATCTACTACTAGGCGTAATTTATAGATTAGCGCTCATGGCGACTGTGTCGTCAATCCCTCGCGGGCACCACGGTCGGATCCACCCTTGC	1
1984	AAGTTCCCGTGCATTAGCTGGACACATACCGTCAAGACCCCCCCGGGGACTGGACTGATACTTCCACGTCCAAATATTGACACCACAATCTACGTCAGGTAGCACCACTGCGTGGCACCACGGTCGGATCCACCCTTGC	1
1985	AAGTTCGCCCGCCCCATGGGGCAACCCACCAAAAGATAGGACTCGAGATCCACCTATAGAGAGCTGCTGACCGTACTGAGTGACCGCGTACATGTGCTTCCCGCCCACATTCCATCGGCACCACGGTCGGATCCACCCTTGC	1
1986	AAGTTCGTGGCACCAGTCTGTTTGCTGACCCGGCCTAGCACGCTCGATCGCCTGCCTGTCTTCAACGCTGCCCGCAATTACACCAAAGGCGTCATTTACCAGCCCCCCGGCACCACGGTCGGATCCACCCTTGC	1
1987	AAGTTCGTGGGTCGCGTTGCGGCACCTTTTTCGGAGGGGAGGGTCAGGATTCACTCGGGAAGGATGAAATATCGTTACTGCCGAAGGGGCGAATGGCCGGCAGGGGTTAGTGATAGAATCGGCACCACGGTCGGATCCACCCTTGC	1
1988	AAGTTCTCGAAGCTCTTGCGCTATATGGGTTAGCAAAGTTGATCTACAAATAGCTGCCCGGTACAACGGCGCTCAGCTGCGGACTTACCCATTCCTCGCTGAACTTCAGATTTCCCGCGGCACCACGGTCGGATCCACCCTTGC	1
1989	AAGTTCTTGACTCTTTGTTGGCCCGTCTTGTCTGATACCGACCGGCAGCATAGACTCGTTAACATTTCATTTAATATCAAGCGTCGTACCGCCACATTACGAGGCACCACGGTCGGATCCACCCTTGC	1
1990	AAGTTGAAAATAAAGGTTGCCTGCCTAAGGTTAGATCGATGAATACATCGACTCCCGCTCCCGCGAAGGAGTACACAATGAGCTAAACTCTAAGAGGCTGAGGCGAATGGCAAGGCGGGGCACCACGGTCGGATCCACCTTGC	1
1991	AAGTTGAATTGGTGTTAACGAAGCTTCGCTCGGGGAGCTGAGGATTCTGCCACGAGCCGACTGGGAACAGCTTACGCAAGGCAGAGCGAGGCGGTGAACTTGAGGGGTGAGCGGCGCTTGGGCACCACGGTCGGATCCACCCTTGC	1
1992	AAGTTGACGCCTGACGACTCGGCGCGGAACAGGAGTGCGGTAATGATCACTTGCGAAGTATTATATCCCGCAGTAGCGAGGAGGTTAGTTATCATCTCGCGAGTTTGAAAGCAAATGCGGCACCACGGTCGGATCCACCCTTGC	1
1993	AAGTTGATCCTCTCTAAACCATGGTAGCGAGTACGGTATTAGCGCCGCGCTTCAAGTTGATACAGACCCCGCTACCGTCGCAATGTGGTTATACCCCATCACATTCCAGGCACCACGGTCGGATCCACCCTTGC	1
1994	AAGTTGCCTGTTGATGGCTCTCACAATGATGCACCCGAGTATCAAAGGTGGATCAGGGTGCGGGGGCAACAAATGTCGGGGGAAACTGGGTATTTAGTTATCTGCCACGAAAACAAGTGGCACCACGGTCGGATCCACCCTTGC	1
1995	AAGTTGTAGGAATAGTGGCAGCAACTAGGGGGTACAGACTACGTACATGGATTTCTCAAACGAAGTTAATTTAGTTCTGCCTAGGCGAGGGCGTGGAACGCATACAACGGGTTGGGGGGCACCACGGTCGGATCCACCCTTGC	1
1996	AAGTTTAACTTACGGGAGTTTCTATCGCTGGATACGCGGACCCGCACGACTAAGTGCTATTTGGTTTCGACATCCCGATTGTACTCGCCACACATAATTAGTCGATTGTTACCATGTCGGCACCACGGTCGGATCCACCCTTGC	1
1997	AAGTTTAATCCAACCAGTTACGTTAGTGCAAGCGCTATTACCCCTCCACGATATCCTTAGCAAATTAAACACGTCAGACTTTGATTTGGCTTGTGCGAACTCCAAGCACCCCGATAAGGCACCACGGTCGGATCCACCCTTGC	1
1998	AAGTTTAGTTAGTGCGTCAATCCCGGATCTTTAAGAGTGTTCGATCACGCTGAGCAATGGGCTAGGATCTCGGAGGAGGGGCGATCTACCGCACTGTTGGGGCGCCTCGCAGATCGGTGTGGCACCACGGTCGGATCCACCCTTGC	1
1999	AAGTTTCAGCCGAATGGTATTACAGTAACAGACGAAAGAGGTCAGAAAGCGGCCCTGACATTATGCTGACTACACGTGAAGTGGGGGGAGAGCAAAACCAGCAAGTGGCACCACGGTCGGATCCACCCTTGC	1
2000	AAGTTTCAGCGCGAATCCCCCTGACGCTCCGGATCTTAAGTCCTGACTCGCCACGGATCAAGCGGACCCCACCCCAAAATCCGTAATTATACTTTTAAGGCACCACGGTCGGATCCACCCTGC	1
[truncated: 40,907 more rows]

## Sheet: pool 2 DAse
1	TTTCGTGGTAGGATAATGCATAATAAACCGGGCCGCAGCGCTTTCAGTCATGTATGCTGTAGGGATTCACATATATCGTTCTGGAAGGATAGAGGGCGCGGCGTGTGATTGGAATAATTGGCACCACGGTCGGATCCACATGGCA	3
2	AAAACGTTAGGGGCTATTGCTGGAACGCCGCGACCCTACTCTGCTATGCGTTTCTGCTATACTAGGATGTCCATCCCTATCCAAAAATGTATAGTTTACCAAAGACTTGAATCGTGGCACCACGGTCGGATCCACATGGCA	2
3	AAACCCCTCCCCCCGGTGACCGCCTGGGTCACGAGAGTATCTTCTTGTAACCCCTTGGCTTTGGGTCAAGCCCCTGCCTCCAAATCCTGTTTTTACACCCGTCATGGCTGGATGGGCACCACGGTCGGATCCACATGGCA	2
4	AAACGGCGCCGCCTATTCTGCCTTTCCTTATCGTATGACCAGCATAAGGTTGAAGGTGCTAACCTCCCTGGCACAATAGGATATTTCTTCGCATCCGCTGTATCGCGGCACCACGGTCGGATCCACATGGCA	2
5	AAACTACTAAGGTATCACCGGCAGGTGGACAATCCGTTAGACCTGTCTCACCATGGGTCGCAATTCCCGCCTGCATCAATACGGTTACTTTATCTCCCCTGTATAAAGGATTCCTGGCACCACGGTCGGATCCACATGGCA	2
6	AAAGCCGACCTTGTTCTCTCATACTTTGCCTGATTCATGACCTGTCGAGTACGACCTCTGAGAAACTCGTCCGCCTCCACCTATCGTATTAGAAAACACCAATCGAGGCACCACGGTCGGATCCACATGGCA	2
7	AAAGTGAGAGAGTTGTACGTCGGCATGGAGCCCAATTAGGGGAGCTGCGGCGATCAGGGGGACGCTGTTCGGATGGTGCCTTTTGCAAGCACGGCCGGCGCACACAGACATGATGACACTGGCACCACGGTCGGATCCACATGGCA	2
8	AACAAGAGTAAGTGCCCCGCCAGGATGGATGTGGCTATCGCGTGGGGATTTGTAAAACGATTGGTTGGCGGTGTGGGTACCGCATCTTTCTATCCATGCCCGGTCGGCGGGTGGCACCACGGTCGGATCCACATGGCC	2
9	AACACCAAACCTCGTTTCACATTCTCTCAGACCTCGAATACTGAGCCGTGGCCCCTATATGGATCCCCGCTGTCGTACAGCTTAACCGTAGTCTTCAGTACTCCTAAAAGGGCACCACGGTCGGATCCACATGGCA	2
10	AACATTGTAGACACCGCTAACGCCCTCGCCCTCCCAGTGCACCCTCAATCCTAAAGTCAGAACCCCCAAAAGGTCGTCCCTGATATAAATTATATACGCGAGGTAGCACCACCTCGGCACCACGGTCGGATCCACATGGCA	2
11	AACCGCGGTTATAACGTCGTTGCTGGCCACTCTCCAACCCTCTCAAGCATTGACCCGCGGCTGCGTTTTGCTCTGGTTTAGGCTGTGTGTTACCGGAGCTTGCACGCTAGCCGAAGGCACCACGGTCGGATCCACATGGCA	2
12	AACCGTTGCCCTCCCCCTCACGCCAAATGGCCTCCGAGTTGGAGCCGCACGAATACTGAACTCACTGGACCCCGTATGGAGCCCACCTTGCGGCCGTGTCCACTTGCACCTGGCACCACGGTCGGATCCACATGGGA	2
13	AACTACTCATAAATCGCATTGTTACTCGCGCCTCCTGAAGGTCAGCTCTACTTGATTTGTTGTCATCACGCGGATTTAGCCATTAAGAGTACCGAATGTGTAGTTCTGTAGTTTGGCACCACGGTCGGATCCACATGGCA	2
14	AAGAACGCAGTTCAAGGGCCGCGATCTAGACCGCAAAATACGCGCAGGGCCCTCTCTACTCTCACAAGCAATCATGCTCCAAGACCGCAAACTTGCATTGCGCTTTACCTCGCGTATCGGCACCACGGTCGGATCCACATGGCA	2
15	AAGCTCCAATTCCCCTGACGCCCAGCCTTTCGCCATGCTCAGCAGTATCCATGCGCGCTACAACAAGTCCGCAAACCACTGGTGAATAAGCTTTCCCCGGCCCAGTAAGATAAACCGGCACCACGGTCGGATTGGCA	2
16	AAGCTGTCCGCCATGGCCAGTAAACTGATCTGACCCTCCCCCCACAGCGATTGTTGTTCGAAACGCCCATGGAGACTACGCGATGCATACCCCGAGTCCAGGGGTACTTCAGCAGTGGCGGGCACCACGGTCGGATCACATGGCA	2
17	AAGTCGACCACTCCTCGCTGGGTAGTACACGCCGATGACTCCGCCCATTAGCCGTTCCAATGCACGAGGTAATAACCCATACCACTCTGTATACCCCTCCTGGCGGCCTTGCTCGGCAGGCACCACGGTCGGATCCACATGGCA	2
18	AATAGCGCTGATGCCGCACCACGACGTACGGCCATTTCACGCAGGTTGTGCTACAGGTCAACAAGTTACCTAAAACTTAAAATACAGTAAAGTCGCGCTCCGGGTTCAGCCACCCTGGCACCACGGTCGGATCCACATGGCA	2
19	AATCACGGGGAAACGTACTAGGCTGGCTCGATGGCCAATTGATGCGATGTGATGGATACGGGCTCCGGCGGGTAATTGCTCATCTGCATTGGAATTGGGGGTGATCGTGGAACTGTGGCACCACGGTCGGATCCACATGGCA	2
20	AATGTAGAGGTTGGCATGGTCCTCAGAATAGCTGCGCGCCGAGAAACCTTTCGCTGAACATACTATGTTCTGCCCCGATCTTATACTGGTTCACCACTCCACTCTCTCGGCACCACGGTCGGATCCACATGGCA	2
21	AATTTCTTCTCCAAAGTGTTGCAGGACCAGGGATGAAGTGTTGCCTACGTCCAGCGTTGCAAAATGTAGCACGAGAAATACTGTAGCGGGCTAAGAGCGGTTTGAAGCACGCGTGGTGTGGCACCACGGTCGGATCCACATGGCA	2
22	ACACCCCTTTTGCCTCTCATACCGCACCTCCCACACATATTGCCCAATCTAAATCCTCCCTTTCCCGCCGGGGAAAGGGTGAGATATGTATCAGACCATATTACGGCACCACGGTCGGATCCACATGGCA	2
23	ACACCGAGATAAGGTCTGCCCCGCCCCTTCAACTCCCCTGCACTTTCGTGGGATTGGCAGGCGAGTAATTGGGAGGCTGAAGAGTTGGTTCATGGCACCACGGTCGGATCCACATGGCA	2
24	ACACGGTTTTCTTTCCAAAAACGTTGCGAACATTTTACCGGGACCAAAATGGACGCTAGCCCTGAACCATGAAATAGGGCGGACTTTGCTCTCCTCAGATATGAACAGCATTATGGCACCACGGTCGGATCCACATGGCA	2
25	ACACGTCGCGGTAATGGGCCGGTGGCAGACAATCAAGGTAGTGTCATGTAGAGTAAGGGTACAGGAGAGCGCAGTGGGTCGAGTGACTGTGTAGATCGCAACCCTTTACCTGGCACCACGGTCGGATCCACATGGCA	2
26	ACAGTCGCGTGTTCCCCCAGCATGCAAAGATTTAAAGATCAGCCGCTGTCTCTAAGGCTGTACCCTCTAGAACTCGAGATTCAAGGGGGACCCTCGTGCTTAGAGCCCGTAGTTGGCACCACGGTCGGATCCACATGGCA	2
27	ACATCGCGGATGCTCGTCTGAAAGCTACTCATCTGCTTTAAGTCAGTGCCTCAGAAATGCAATCGTGCCGTCGTGTTCGTCAAAACTTATAACATAAGGGCGCGGGAAGGTTCCGGGCACCACGGTCGGATCCACATGGCA	2
28	ACCACGGCTTTTCCGTCCCCACCCGATGGGCCCTTCACTCGCATTGTCTAAGAATGATGTTCTAGGAATTTCGGACGCCCCTCCTACTACCATACTTTTTAGATTTCCACCCGTTTCGGCACCACGGTCGGATCCACATGGCA	2
29	ACCAGAGTTCACGTTTGAAGAACCCGTTTCCCTTAACCCGCCCCACCGAGGCCAACCACGCGCTCTCGTTGCAAACTGCGCGGCAGCTCCAACCTCTGTACGGCTTTATTGGCTTGGCACCACGGTCGGATCCACATGGCA	2
30	ACCAGTACAACGTACTAGCCGCTCTACTTCTACGCGGCACAGCCGAATAGTGCCTTCCTTGTCTATGATACTGAACCGGTGAATCCGCAATGCTTGGTCGCTACGTACGCGTGAGGCACCACGGTCGGATCCACATGGCA	2
31	ACCCACGAGAAGGATAGTTTCGAAGGCCCCCATAGTCAAGGTCATGTACTGGGTGGTGATTGGTGAGTACGAGCAGGGCCATGAAGATGTAGCCTAGAACCTTTCTATGTCGGCACCACGGTCGGATCCACATGGCA	2
32	ACCCACGCCAGCTATTCCAAACACCGAAGCGCGTTCCAAGAAGTGCGCCCGCTTGCTCTCCTGGACTGGGTTAGGAACTCGACACCGAGAGGCTTTCGTTCGGATGAGGTTAACGCAGGCACCACGGTCGGATCCACATGGCA	2
33	ACCCCCGATCAACATCATGCGGGCCCCTGCAGAATGGATTTGGTCCACTGCGGGGCCTTGTACACGATAATTACAAGAACGAATTCTCCTGATGAGCACGTCCACAGTTTTCATGCGAGGCACCACGGTCGGATCCACATGGCA	2
34	ACCCGATATCCTGTTCCCATAACCACCGATTGGATCATCCATTTTTCGCATGATGCGCTGAATGTGTGCTGCTAACCCTTCAAAGCCCACCTCGATGCTCCCTAGCCTAAGCACCACGGTCGGATCCACATGGCA	2
35	ACCCGCAACCCTGATCCTTCACGCCTCGTAGCCAAAAATACCACGGGTAATTCCTACAACCGGTCTAGCAAGCAGTCGCGAGGCATTTCAGGGTAAACGCACTGGGGCTGTCCCTGGCACCACGGTCGGATCCACATGGCA	2
36	ACCGGGCTCTCCATTCGATCCTCAACTCTAGGAATGGTTAATCAGCTCCGCTGACTGTGTCTAGGCCCGTGGGGCTGGACTTCTTGTGATAGATTCTCGACATTAGCACATTCGACTCGGCACCACGGTCGGATCCACATGGCA	2
37	ACCGTGCTTCTTAAACTGTACGGGTCATACTGTGTATCGTGTCGAATGAAGGATTGCGCTTCGGTTTGATCCAGCCTTTCAGACGAGTTGCGCTAGCTGCAGAGGCTCCGGTAAGTGGGCACCACGGTCGGATCCACATGGCA	2
38	ACCTCACACCACACCGGCCTGGAGCCGCGCGGTTTCCCGACGGCTGGATTATGTCTTCGTGATCTCGACCCCGTCGAACAACTACTAGGCATCGAGTCCGAATGATTGTACGCGGCACCACGGTCGGATCCACATGGCA	2
39	ACCTGACGGGATTACCTATGCAGTCCTACGGATAAAATCAAGCGCCCCTAGGCATCATTCTGACACGCTACGTTTGTTATTTCATTGCCCCCAGGATCGGGCACCACGGTCGGATCCACATGGCA	2
40	ACCTGAGCAAGGCGCGTCGTCAATGTGAGGATGGGATGTGACCTGAACTAGCGTGGGCCAGCGCGATGGAGACCACCGTAGTCCATTGGGGCACGTGGACTTCACCTTTCTTGGGCACCACGGTCGGATCCACATGGCA	2
41	ACCTGCTGCAACGGGGCCGACAGCTAGTATATCGGTAAATCAAGATCCGCTTGAGAACTTACTTAGGCATCCCACACGCCAAATGAGGTCTTTGTACCTCATATTGAGGTGGCACCACGGTCGGATCCACATGGCA	2
42	ACGATTGATCGCTCTTGGACCTACGTCATTGATACGATAGCCCCGCTTAACCAACCCCAGGAGCGTGTATCATTTCAGCCCGGAGGTCTCTTGACACACGAAACCTACGCTTCACAGGCACCACGGTCGGATCCACATGGCA	2
43	ACGCGTACCAAGTGCGTGTGCGCTTAAATACGTCGGGGTAGCCTAACTCTATTGCTACCGTCATGTCGCGGTGTACAATTGCATTGAGTATAGTAAGAAGCTAGAAGATGCCATTCGTCGGCACCACGGTCGGATCCACATGGCA	2
44	ACTATGACCAGAAGGCGGATGGGGGGTTAGTAGCATGCTTCAACGAGGTAACGACTTGCGTGCCAGGCGGTGGCGATCGTAGAATCAGTGCAATGAATTCAAGGTGCAACATAGACAAAGGCACCACGGTCGGATCCACATGGCA	2
45	ACTGCATACCCAATGACATTTGCATACCGCTGTCTAATGCAACAACTTTCACATCAACCGCTGCGTACTGAGCCCTCGTATACTTCGAGCCTGCGGCGTCCGCAAACAGCGGCACCACGGTCGGATCCACATGGCA	2
46	ACTGTTCACATCACTCAGCTTCACCCTATTATGGAATCCCTCACCAATTTGTGATTTCCCCTCTGCCTAAGAAATCATCAACGCTCGGTTCCCAATGACCGAGGATTGTTCTGGGCACCACGGTCGGATCCACATGGCA	2
47	ACTTGAGCGCGGCCCTCTGTCCCACTAATATCCTCCTCCCATTGTAATGCTCTTCATCTGGCTTCCCAGCAGCTTGCACCATAGGGAAAGGCCCTATCCGATTCTTCCTATCCGGCACCACGGTCGGAACCACATGGCA	2
48	AGAAACCGGAAACTTGCGGTGTAAACTACCGGCCGGTCCCGAGTTCTTTTAAGATCGTTTAAGTTGACGCTCCCTTTTAATTTGTACTTCCCTAGTGTATCTTGTCTCTCCTTGGCACCACGGTCGGATCCACATGGCA	2
49	AGACGAGCCCCTTGTTCACGGGGACAAAGGAGTCAGAGGATGACCTATGATTGCCATCAACAGACGCTGGCAGGTAAAAGAAGCGAGGCATGTATTTTAGGCGTCCTATAGTCTCACGGGCACCACGGTCGGATCCACATGGCA	2
50	AGAGAGGACCTATTCCTTCTAACTAATTGACTTCGGTCATTGATCGGGAGTGGTTAGTCACGGTGATTGATTAAACTTTTAGGTCTTTAGAGATAAAGATCGAGCGCTTAATTCTTTTTGGGCACCACGGTCGGATCCACATGGCA	2
51	AGAGCTATTACCTCCGTCTACACGGCCAGCTACCCCGCGGACGCGGACTTGTAACTCGCGCCCCCTTGCTCTCGCTGAAGACTTGAAAGAAGAGCACGATGCAAGGGCACTCGTTGGGCACCACGGTCGGATCCACATGGCA	2
52	AGATCGGATAAAGCTTTAGTTAAACGAGGACGGACAAGAGCCGCGAAAATAGCGCGGGCTGGTGGTTTTCTCATAAAGCGAGATCAAGTTGTGTGGTCGGAGGACGAGGAGAGGGTTGGAGGCACCACGGTCGGATCCACATGGCA	2
53	AGCAGGAAACGTAGTTCATATGAGCGTTACAACTCCAAGGACATCTACTAACACCCGTTTTTCTCGCATGGCCTCGACGTCCTGATTCAAAGTCATGCGACCAGGTTTCGCTAGGCACCACGGTCGGATCCACATGGCA	2
54	AGCCCGTGTCCCGTTGCCGGGATCTTTGGTACTAACCCGAACGAGTAATAATCTCGCGTCAGTCGGCACGTCACCATTACCAGAATATTTATCCACAGTCAACGTGCACCGTACCTGGCACCACGGTCGGATCCACATGGCA	2
55	AGCGGGAGACCTACCTGTTTTTGAGTCAACCTCAATCGCCCCGTGTTACAGGACTATGGGTCTCTCTCAGGAGTGAGTGGTCGGGCGATCGCTTGGTAAGGCGGTAGCAGATGCACGATGGGGCACCACGGTCGGATCCACATGGCA	2
56	AGCTTCCCCCCTCGGTTGAATTGAGTGCGTGTGCAGCACGCAACACACAGGTAGGTTTGCAAACCGCTAGACATTTGCGTAGGACGAGGCACCACGGTCGGATCCACATGGCA	2
57	AGGGAAGCGTGCATCCGATCATGTGGGCACTAGTGTGGGTGGTTGAAAGTGAATTGCTCGCTAGTACACGGAGTCACCTGTTAGAGTTGAATTGCCTCACATTTTTGTCAGAGGGCACCACGGTCGGATCCACATGGCA	2
58	AGGGAGAGCATTTCTACTTCACCCAGCGTGGACGGGTAGGCCAGGACATTAGACGCGTAAACTATTGAACAGAGAGATCTCGCCATACCCCATGCAACAGAGAGTCATACTCACAGGGGGCACCACGGTCGGATCCACATGGCA	2
59	AGGGCAGGTCATGTCGCGGCCTACGTCGTGCTTGGTGTCTAGTCTAATGGCCTACCCCCCGCAGTGGGTCCATTTCTTCTCTTGACGACCGAATCATGTCCTGTCTGCCCGGCCGGGTCGAGGCACCACGGTCGGATCCACATGGCA	2
60	AGTACCACTCGCACAGATTGCCGGGGGCCTCCTCTCACTATATGATCGCGAGCAGGACACCGTTCCTCTGGCTGATATCAGTGTAGCCGACGCATCTGCTATCGGGGCACCACGGTCGGATCCACATGGCA	2
61	AGTCGACCGACGTTGTGCGGCCCCCTGTCGCTTACTACAAATCGCTATCTGTTTCACCACCATCAAGTACTACGATTGAAGTAAAGTTCCTCTCTTGACAACATCAGGTGCGTTACTGGGCACCACGGTCGGATCCACATGGCA	2
62	AGTCTAATGACCACGATGAATACATTGGGGCCGTTGGCACTCGGGTATCTACAGCCCCACCGTGCGGATAAGTGCCCTATTGATAGCATCATACCTCACTAGCCTATGTAAAAGGGTGGCACCACGGTCGGATCCACATGGCA	2
63	AGTCTTACCCGCCCACCCGTGACAGACTCTGTACCATGCACCTCCACTAACGCGGACCTCCCCAGAGAAGATATCGATGGCGAGGTTGAGAAACATATTCCTTCATTACGCCATTTTCGGCACCACGGTCGGATCCACATGGCA	2
64	AGTGAATCAACTTCCTCTCTCATACCCATTATGGCCTGGCGCCCGTACGCGAATGACCCATTAAACGCTAGAGAAAAACACCCTTGATATATTACATTCGGGGCCTGGCACCACGGTCGGATCCACATGGCA	2
65	AGTGCCTTCGACTTACTCCCGTCTACCGGTCTTCTGGTTCAGGCATTAATCAGACCTTGATGCCATCCAACAGCTTTAACACGGCCGACTAGAGGCACAGGCACCACGGTCGGATCCACATGGCA	2
66	AGTGTTCCAGAGTCGCCTATACATCTCTCCACGCTCACCACTGACTACTGGATACAGTGGCGTCCTCGTGCCCCAGCAACCCGGAGTATTGCCCGTCAGGGCTGTGCCAGCCTCCTCGGCACCACGGTCGGATCCACATGGCA	2
67	ATAAAAAGCTATATACTGGTCAATATTCTGAATGCCCGGTAGGAATCGACAACGGCGTCCTACACGCTAAATCAAAATTACCAGTTCGTAACGCGACGTCCAAGCGGCTTATAGGCACCACGGTCGGATCCACATGGCA	2
68	ATAAGCCTGCGCGGTGAGCTCTACCGCAACTGCAGCTTGGGCTTTGTTTCCGCTAGCCTCTTGCGATACAAGTTCTAATACGGAGTCACTCAGATTACTTCTTGGCACCACGGTCGGATCCACATGGCA	2
69	ATACATTGATGTCCTCAGCGTGAGATGAGTACATAGCCCCACCGGACGTTTCTAAATCATGAATTTGTTACTCTATAGCAACTGCGGTAAGAGACTAGTTACGCGTACGGCACCACGGTCGGATCCACATGGCA	2
70	ATCAATCGACTAGTTATCACCCTCATTCTGCTCATAAGCCGTCCGGAGTTACCGCTCTATAATCCCCCCAGGCTAATCATCACCGCCGGGAACGAGGACTTAGACCCGCGCTCTCAGGCACCACGGTCGGATCCACATGGCA	2
71	ATCACGTCGCGTAAGACGCGAATGGGCCCACCGCACGGTCTTTTACTTAATTCATTGCTCACATGGAGCAGTGTTCGTGTCACAATAATAGCACCCAGAGCCGTGCTTTTTGTGCCGGCACCACGGTCGGATCCACATGGCA	2
72	ATCACGTTGCAGCGTCTCCCTTCAGCACTCCCCAGAACGTAACGACTTCAGAAGGTGTCCCAGGCCTAAACCGATATGCTCCCAACCATCCGACTTAATGAGCAACCAATACTGATCCGGCACCACGGTCGGATCCACATGGCA	2
73	ATCAGGGTGAGTGCCTTTCGCACAGAGATCGTCGTCACCCCATCCTACATTCGCCATTTTCCTGCTTAGTCTGCCATTTTGCTCTGGCCTGTGCTACAGGTCTGTCGTTCTTGGCACCACGGTCGGATCCACATGGCA	2
74	ATCCGCTCCATCAAACGTAGGCCCTTGGCCAAATCATCCTGCTGCCCCGCACGAGACCTTTCATCTGATTCACTAAGGGCACTCCTCGGCCCACCGCCTTAGTGGCACCACGGTCGGATCCACATGGCA	2
75	ATCGGAGTTTCAGGCGCCGGTCCGAATACGGCCCTCGGCTCCTAAGGGCCTCAAATGCTAAATGAAAGGTGCACAGAGACTCTCTGCACGCCGTCACGGGCGGAGGCCAGACCTTTGGCACCACGGTCGGATCCACATGGCA	2
76	ATCGTGACATTGCCTGTCCGGTCCTAGGGAATACGCGGTGACCCCATTAGGAACGGTGTGCCGGAGGGGCGCCTGCCGGGGCCTGTTTTCATCGCCGAAGGTAGCTTGGACGTCTCCGGGCACCACGGTCGGATCCACATGGCA	2
77	ATGACCTCACCCGCATGCTAGCTGAACTTTCCTGCGCGGCCGCATAGCCTCGACAGTTAAATCGATAGCTGTATTGCGGGATTTGGAAAGGTCTCGTCTCTTCGCATCGGGCACCACGGTCGGATCCACATGGCA	2
78	ATGAGCGACCCATTTCTCGATGGCTAAAAAGTTCTAGAATCAAATCTTTGCAATAAAGTTCCCCGGTACACCCTCGCGAGCCCTAATAAACAACCGCGCAGCGTCGTTGGATTCAGGGCACCACGGTCGGATCCACATGGCA	2
79	ATGCATGATCTCACTAAGGCAAAACCCTGAAACTGCCATCCAGTTTCAGTGACTTCCACTCACACATTACTCCAATTTGAACACTTTAAGACCCCCCACATATAGATGACGGCACCACGGTCGGATCCACATGGCA	2
80	ATGCCTATCTGCCCCCCTAACGTGCACCCGCTGCTCAGAACTAATATCTGATCATGGTAGAACACATACACGCGATCAGTTAAACGCATCAACGTCATAGATGCAGGCACCACGGTCGGATCCACATGGCA	2
81	ATGCCTTATCATACCGCGAATCATCACATAGTGCAAAGTACACCATATAGTAACCGAGCCCATCACCATTCTACAAACTAGACCGAAGCTTTCATTAGGCCTCGCCCCCTTCTCCGTGGCACCACGGTCGGATCCACATGGCA	2
82	ATGGGTGCAACCCAGCAATCGGTCGCTAAGCCACCTAGTGCGCGAGTTGCACGTACCAGAAAACCTAACCGTAGTCCATGACCCTCTCGCTCCTTGGCGGTGCCACCTGACCAGGTATGGCACCACGGTCGGATCCACATGGCA	2
83	ATGTCGGACTACCCAGTACCACACCCCCTCAGTGGATACCTAAACGTGAGCAAGATCTGGGTGCTTTCGTTCGATGGTCTTGCCCACGGGCTAGAATAATGCGCTACCGTTGAACCGGCACCACGGTCGGATCCACATGGCA	2
84	ATGTTGAAAGGAGCTGGTGGGCCTACACTGCAACACTCACTGGGCCTCCACAGTCGTTCTGATTAGTGGCGAGGTACTCGGAATGTGCCGAGGGTTCTCCTGATCTGGGACTGGGCACCACGGTCGGATCCACATGGCA	2
85	ATTCATACTCGCACGGTGAGCGCCGAACATGACCGGTTACGATGCCCAGTACTGTTACGCAGGTTATAAGGGTTACACTACATATTTTGACACGGTCTCCAATTTCCCCGGGCACCACGGTCGGATCCACATGGCA	2
86	ATTGGTCCGCCCTTACAATCCATTCGTCCTTAACACCCTAAGCAATTGAAACGTTTACACCTTGAAGCTTAGGGGGTCCCTCCCAGCCCACGCGTTTCGTGCTTAACTGATTCTGGCACCACGGTCGGATCCACATGGCA	2
87	ATTTGGTTCCAGATATAGAGGCGGAGTCACAGAAGGTGGACGTTATAATGGGACTGCGGAAGGACCATATGGCTTGAGTAAAGTGGCACTTCAAGATAAGCGGTTGGGTTGCACAATTTGGGCACCACGGTCGGATCCACATGGCA	2
88	CAAAACTGGAAACACGAGGATCCTGGTGCTGAGGGGACTCCTGAGGAGTGCAAACTTGGGCTAATTTATGTAAACTACGAGGAGAGGAAGAGGTCGTCCGCTGCCGTAGTTCGCCCGTTGGCACCACGGTCGGATCCACGGCA	2
89	CAAAGGAGAGTTTGAACTACTAAAGCCTGGATAGATGGGGTCTGAACTCGTCTTGCGGCCACCGGAAACGACTTGGGCGACGATGAGGCGCGATTTGTCGCATATACGAGAATGTGCTCGGCACCACGGTCGGATCCACATGGCA	2
90	CAACGTAGTCGTGGTGGGGACAGCAGGGTACGGCTCAGCGACCATGCGTTGCTATGATATCGGCGATAAGATGGGATGGCATTTAGCGGTTAAAGGCGCAGGGGCCGTGATAAAGAGGCACCACGGTCGGATCCACATGGCA	2
91	CAAGACATAGATCTGTGATAGGACAAGAGCTATGTCCCCTCCTCCCCACACATACAAATCGGCAATACTGACATAGTACTTCTCCGTGCCTGAGCAAATGATTCTTGAACCACCCTCGGCACCACGGTCGGATCCACATGGCA	2
92	CAAGGTCAGCCACCCCACTCTTAACACTCCCATCGTTCCCGTTCGTGTCCAAGCCCCACGGTCATTGGACCTACAGATCTACCCTTAGTCATTTTCAAAACACAAGCATATTGGTCTTGGGCACCACGGTCGGATCCACATGGCA	2
93	CACAGGTAGAAGATTCTGCAGATCCTGCACTTTTAGAGTCATGCTAAACTCCCTTACGCTGGATAGCCCGTCCCTAAACACGCACCTAGTCTCCTGGTAGCGCGTAAAGATAGGCACCACGGTCGGATCCACATGGCA	2
94	CACCAAGCCCTCGTCCTCTTACTCCCCGCCAAAGTCCATTCCGTTCAAGGAGCACCGTCCAGCTTGTTATTACACTTTCCCGAGTCCAGTTTATGGCCAGAGGCCTCGAACTCGTGAGGCACCACGGTCGGATCCACATGGCA	2
95	CACCAATCTCGAATGAGATCTCATCGTTATCCATTCGCTGTATCTCCTAGACACCCATATGTAGATCTCCAAATACTGGCGAACTTCAAAGCGCGCACCAAGTCTTACGATCAGTGGCACCACGGTCGGATCCACATGGCA	2
96	CACCACGATGTGACTCCTCATATTTTCCCTACGTTACCCTCGTCAATAAATTCACGAGCCTATTGATGTTGCTAAGTAGGCGTTAATTTACTACTCGATCGGTTCTGCCATCGTGGGCACACGGTCGGATCCACATGGCA	2
97	CACCCTTCAACGTACAATAGGTTAACACCGGTGTTCTGAATTGCCTCTGCTGTGTCCCCGATACGTTATAATCCTCTTACATAGAATAGGACCGGAGTCGCTATCTACAATCTAGGCACCACGGTCGGATCCACATGGCA	2
98	CACGATCCTACTCCCATGAGCCATCCGACTGAACCCCCCTCCCATGCGGGGCGAAAGGGGCTGCTTCGGTGCTCGCAGTACCTCAAATATACCACTGCAGAACAAGGCACCACGGTCGGATCCACATGGCA	2
99	CACGCAGGCATAATACGATCAACCATAAGGTCTTCGGACTCGGGCTCTCGGAGGGTGACATTCTTGTGGGTGCGTCATTCCATAGAATACTGTTTATGTATTTGTGCGGTGTGTATGGCACCACGGTCGGATCCACATGGCA	2
100	CACGCTGCAGAGAGGCTCGCAAGGATATAGCCTCAAACCCCTTCCTTCAAAACCCACAATACAAGATATGTCCATCACACTATCGTTGCTTGCAACGGAGGCCCCAGGGGCACCACGGTCGGATCCACATGGCA	2
101	CACGGTCGATCTCTGCACCCAAAGTGTACGTTCTGAAACGGGCAGCAACCTGTATAAATCATCGGTTACTCTATCTCCAGCAAACCGAATCCGTGGCACCACGGTCGGATCCACATGGCA	2
102	CACTACGGCCTAGGACGTTGCGCAAAGGGCGTATTTCTGTGTCACGTTTTTGCCACTGTGCCCTACTCCAAAGCGCACGTGATCACTGAGCTTCGAATTTGTCAGTTCCTACTACCAGGCACCACGGTCGGATCACATGGCA	2
103	CACTTCGCATTAGCCGGCTGAATCAAACTTGCCCTGACTCAACTCCTGATGCGATGACACGGACAGATCGACGTGCCGATGGGTAGAACGGCACCACGGTCGGATCCACATGGCA	2
104	CAGACATCCACCAACTCCGAGGGCTGATTACATTCTCCCCTCGGAGAATCACCACTGACCGTATGGTGAGGCCACCGGGTGCATGGTTTACTCCAAATCCAAGGCACCACGGTCGGATCCACATGGCA	2
105	CAGGAATGTACCCCGCCCAACATGTCTGCTTCTACTCCGATAGGTGTCATCCACGTTACGATATTCAGACCCGTTTCGTCATTAATAGGTCTGGTGCTATGTTCCCGCCGACGGCACCACGGTCGGATCCACATGGCA	2
106	CAGGCCTCGCCCTACGTGGTTCAACTCGTTGAATTAAGGATATAATACTTTCGGAACCAGAGGTCAGCTCGAGATCATAGACGGTGAGGGCGTAGGTTGTATCGGGGTTTGGGGGGCACCACGGTCGGATCCACATGGCA	2
107	CAGGTGGCTCCGTAGCCTACTCTAGGCCGAGAACTCCCCCGGCGCTTTCATTGACCCTTATCCGTTGCCCCGATGAGCCATGCTACGTCGTGACTTTCGCTACATTCACTGGCACCACGGTCGGATCCACATGGCA	2
108	CATAAAGTTGGCAGGTTTTAAGAGAGACAGGTGGGCGGGTACTCTCTCTCCGCGTCGAAAGGTCGCAGGCAGCGGAGACTTATGGTTCCCAGGAAACGCGAAAGAAACGTGGCCTGGCACCACGGTCGGATCCACATGGCA	2
109	CATTTCACTCAACCTAACCTGGAGATGTCCGATTGCCTGAGAGCGTTCGTTTCACTCTCTAAGGGCTCTGCCGTAGCTGTCCTTGCCGTCTCCTGTTCACTACAGACCGATGAGCGTAGGCACCACGGTCGGATCCACATGGCA	2
110	CCAACCAATTATCCTTTCTAAGTTCGATGGTTAAGACTGATGCTCAACAGCCTTCTCTTCTAATCTAACTTACCTACTAAAGTAGTACCAACGGTCATCTTGCCAAAGCGTAATGTGGCACCACGGTCGGATCCACATGGCA	2
111	CCAACTATTTGTTGGACAATTGTTATTTAGCCAGTTTACACCATATTCACCCTACAGACTCGAACGGGCACATGATCGTCGCTAGCCTACGTGCTGCTCTTAACTAGTGTTCCGCTCGGCACCACGGTCGGATCCACATGGCA	2
112	CCACAAGCACCAGTTTTCCCGCTAAATTGACTTCGTCCACTGCAATATGAGGTCTAAGAATCCAAGTAGCAAGGGGTTCCGTTAACCTTACTCCCTAAAAGATTCATTCAGCCTCGGCACCACGGTCGGATCCACATGGCA	2
113	CCACCACTATCGACCACGTGCACCTTTTCGATCAGTGCGCGTTCGGCCTGTTATCTCTTAACGAAAGCCTATGGATCTACCTAAGTCGTTTGTCACGCCTGCCGATATGTGATTGGCACCACGGTCGGATCCACATGGCA	2
114	CCAGCTTTGCGTTATACGTCGTATTTTCTATCCCCACCGTTTGCCTACTAGTGGTCCCAGCTAAAGGACGGTCCCCCCATTATTGCTCTGGTGACGTTTATCTGCAAGCTGTCGGCACCACGGTCGGATCCACATGGCA	2
115	CCATAGTGTGTCCCGGCTCCCTGATAGAAGTGGAACTTACCCCCGGAAGCTATCGCCGCAACAATAGCCCATTGCGAACGAAAAGGGATTTAAAGACAGTTAAGACGTCTACAACACGGCACCACGGTCGGATCCACATGGCT	2
116	CCATATAGTGCGGCTAGACAATCTGGAGTGATTGGCGCACTTAACCTAGGTACACTCAACACGGAACAGAATTGCCCAGGACCAAATAAAGATCCTACCCCTTGAGTTCGCCACTTGGGGGCACCACGGTCGGATCCACATGGCA	2
117	CCATCCGCCCCACCTCATTATACCTCGTCAACGCCTCGACCCGGGCCACCTCAGAGGTTCTTTGATTGTGCTTTTTTCAATCGAAGGCACATGGCGACCGCACCTTCCGCTTGGGCACCACGGTCGGATCCACATGGCA	2
118	CCATCTCCTCGTTCCCGAAACGCTTCTACCCTACTAACCATTTCGCGAAGGCTCTACATACCCCATACGACGTACGGTACTCGGAGTGCAGGATTGTTCCCTCTACACTCGTGTCCGGCACCACGGTCGGATCCACATGGCA	2
119	CCATTCGTACTAACGCACGCTCCCGATAAGGGTTTACGAAACGGCATATCTGTGTCGTCCTCAAGTCGGGATGCGTTATGTCAGCCAATATAGCGTTATCTAAACTCGGCATCTCAAGGGCCCACGGTCGGATCCACATGGCA	2
120	CCCCGCGGTTACAGGACACGGGGTTGGATTACTCCCAAATGTGGCCCCTAACCTGCCACATTCAAGATCGCTGCGGCACTACGAAGAAGGGGTGAGGGGGGAATCGTTGCTGGACACGGGGGCACCACGGTCGGATCCACATGGCA	2
121	CCCCGTGGCCCCGCAGCAAGCATACTTAACAAGGACTTCTAACACCTCGGCCCTTACAGGATAGGGCTAGCCCAACATGTGGACCTGGCGTCTTAACACTCGGCACCACGGTCGGATCCACATGGCA	2
122	CCCCTATACGGGCCGTGAGGAGACGGCGTAGTACGTTACCCCTTAGGTATCCACACCTATAGGGAAACAATAGCTATTCCATGATCAGCACCTAGAGAGTTTCATCTCCTTTTGGGGCACCACGGTCGGATCCACATGGCA	2
123	CCCCTGGGACGTAAGCTCTAAATGATTCCGCTCGGTCGTACCTTACCGACATGATAAGCGTATCCTCTATACACACCCTTGAACCATTCAGTAGGTGACTAGCGGACGTCGCTCTCGGCACCACGGTCGGATCCACATGGCA	2
124	CCCGGACCTGGATTGCGACGCCTAGGGTGGTCAGCCTCTGCAACCCCTGCGCCCAAGTTCATCTTCAATGGAGCGTATCAGTATGAACTGCGTAACGCGCGGCGGCACCACGGTCGGATCCACATGGCA	2
125	CCCGTGTCCGTCCGACGCGAGCTGGCTCGACAACAAGGCTACACCATGGCCCATGACTTTTGGAAGTTTCAGTTGGAACGCCCTATTGCGCTTCCATCACAATCGCGTCATGGCACCACGGTCGGATCCACATGGCA	2
126	CCCTCGCTGCCCCCACAGTGCAGGCCCCCCCACTCGTGCTCCCCGGGGCTATCCGACATGCCTATGATTAACACAGCTTTCAGGATGGAGCTCCACTGATTTTGTGACTTCCTTGGCACCACGGTCGGATCCACATGGCA	2
127	CCCTGGACAATCAAGGGCAGTGGTGGGCGAGTTCAATGAACGTCTCCGGTCCTGGTTCGCCTTCCTACATGACTACTATTCACCTAGTGCTTTCCAGTGCCCTAAACTCATGAATGGCACCACGGTCGGATCCACATGGCA	2
128	CCCTGTGGAAGTGCTGCGCACGACTTGTGAACCCGCCGCCTCTGGGTGCAAGGAGCGCTGGGTGTACAGGTGGAAATGAAGCCACTTGGGTAGCGACTCATCAGTGTGGCTACGCGATACGGCACCACGGTCGGATCCACATGGCA	2
129	CCGACCTCCCCCATCTACACCACGCTGTTCCGGACAGCCCTGTCGCCCCGACGTCAAAAGGCCCGTATGCTCCCCCGGTACACACGGCAAGGACTGCGGGCACCACGGTCGGATCCACATGGCA	2
130	CCGCCAGTGAGATCCGAAGCGATAGTGTGCGCTCGACCGAGCTAAGCATTTGCTGCCGTAAACAAAATCTTTGGCGTTATACGTCGTCCATGTTGAACTAAACGTGGTGGGCACCACGGTCGGATCCACATGGCA	2
131	CCGGCAGCATTTATCCGCCGCACATCTAGTTCTCTCACCCCGGGCAGGCCACATGTCTTATTTTTCCTTTGACCGGAGGTTACACATAACGCATGCCTTACATGCGCTTAGGCAGTTCGGCACCACGGTCGGATCCACATGGCA	2
132	CCGTCGCTGTATCCTAATCCACCCACAAAGATTAACTCTCACGCGGAACCACTCCTAGAGGGAGCATTCACCTCCGGTCCTTTGTCCTACACACTTGGCTTCTGTTTTGTGGATTACTGGCACCACGGTCGGATCCACATGGCA	2
133	CCTAATCTAGCCAGCACGCACGGCTCTAAAGCCTTAGCCAGCCCAAACGTTTCGATATTCGGGACAGAACACCAATCACAATCCCCTGGTTGAGTTTTTTGTCTCCCAAATATCCAGGCACCACGGTCGGATCCACATGGCA	2
134	CCTACATCCTACCATGCCCACCCCACAGAACCGGGCCTGAAACTCCCGACATCCCTGGTCCACCGCCTGGACTCGCCCTTAGCGCCTAGTTTAGTCTCGCCCGACCCTGCTTATCCCAGGCACCACGGTCGGATCCACATGGCA	2
135	CCTACCACCTTCGAATGGCATCTTTGACACTACGGATTGGGGGAAGCATGTGGTCTATTTCACAGTCACGGACACCCGCTAACTTATTTTGTAGCTTTCAACACATAGGACTTAGGCACCACGGTCGGATCCACATGGCA	2
136	CCTCCGAGATCGCATTGTAAAAGAAAGCGTTCCCATATTCACAAATCTTCGGCCTGCATCCACAACTTACCCCTCCTACAGGATTCGCTCTATCCTCTCGTCTGTCGCTTAGGCAAATGGCACCACGGTCGGATCCACATGGCA	2
137	CCTCGGCAGCCATAGACATGATTACCATACTCGCGCATGGGCACGAACATCCTCGACAACGGCACGTCGACAGATTTGACTCGCAACCTCCCGCGCGCCTTTCCTACCTGGCACCACGGTCGGATCCACATGGCA	2
138	CCTGGGCATGCCGATCTGTAAAGGACGTGTTACAATACCTTGAGGATCTGTCTTGTTAGCCAGCCGGGTAGCAATTGAAGCTTGAATTAGACTGCACGTCGTTAGGGTCTCGGTGGGCACCACGGTCGGATCCACATGGCA	2
139	CCTGGTCACTAACGATCAAAATGCAACTGACCGCTCTTGGTACTGGGCACCTTTCCCGTCTACGACAGAAGCCTGGGGAATACATATACTCTCCCGTTCTCTAGGAGTAGGGGCACCACGGTCGGATCCTGGCA	2
140	CCTTGACCACGCTGCAGTTGGTATTAGAGCTTTCACCACAGAGTGTGAAACGGATAGGGTCTCAGGGCAATAAGAATCAAAATTATGTTGTATATCGTAATCTCAGACATCATTTATAGGCACCACGGTCGGATCCACATGGCA	2
141	CGACCCATCGCTACGAGACCTACGTCCATTTTTTCATTGGTGGGCGTTGCTCAGCTAGAGCCGGAACGGGATGCGCAATCAAGCATAGAATACCAACGTACACACTTACGGCACCACGGTCGGATCCACATGGCA	2
142	CGACCTTGTAAGTTCCACGTGGACTAGACAGTCTTGGCCTCTACTTGGCCACGAGTAGTTTAAGCTGTCGAGCACCTGTTGGCTCAACAAGCACGAGATCATTTCAAACAGAGGCTCTGGCACCACGGTCGGATCCACATGGCA	2
143	CGAGCAGGAGAACATGCCGGGTCACTATGGCACACGACGTAACTTAGCAGGCTGAGTATTAAGGTGTCGAGTGATCAGCGCGCGCACTGGTTGGAGCACAGTATCCTTTCGTAACTTTAGGCACCACGGTCGGATCCACATGGCA	2
144	CGATTAACCCTCGGTGCTTGGCGTTCAGTGCTCCTCCGAACCTGTTCGATGGCTCTGCATAGCCCATTTTGGCTTTCCCCTATACCATACCACCGGCTGTGCCCGATATACTGACCGGCACCACGGTCGGATCCACATGGCA	2
145	CGCAGCTTCGTCGAGCCTTATTCCACCCGCTACCAGGCAAAGAACAAGCATACGATGCTTGAAAATTCGGAGCTGTCTCCTGACCGGGGCTTCTTTTTGGGCAATCCTGTTTAGGGCACCACGGTCGGATCCACATGGCA	2
146	CGCGAAAAGACGGTCTTTGCTTGAATAATACCTACCCACTAAGCTGGTGTCTTCAGGCGCTTTGCCCCGCATCTGACGGAAGCACCAGCGCCGCCGTCGCGTTTCGGCACCACGGTCGGATCCACATGGCA	2
147	CGCTCATGCTTACGCACCGGGAGAACCTGCTCGCTTCCGTCCGGTGCGCACCTCTCCGATCAGATCTTAGGTCACTTGAATTTTTACAACTTCCTCACTACTTTGATACACGTCTACGGCACCACGGTCGGATCCACATGGCA	2
148	CGCTGTACCGTAACTCACCTTAAACGATACTCCTTATATTTGTGAGATCCGCGCCGCATTATAGTGCTCATCCTCAGTCCCGCGGTATCAGGCTATGCCCATGCTGCTCTGTGCACCAAGGCACCACGGTCGGATCCACATGGCA	2
149	CGGATCCTAACTGGCTAAGAGCTAGTAGCCTTTATAAACTGGCTCGATAAGCGCGTGCCTCCGGGGCTCGTCAGCTAACTCATTTCGGGGATGCCTAGCATCGACAAGTGCGCGGGCACCACGGTCGGATCCACATGGCA	2
150	CGGCAAGAGACGCCCGATCCTCGTTATTTAGGACGCTGCGACCTTATTTCGCTGAAAGATGCAAAATCTCTCCAGGCAAGTGGGAACCTCGATAGGTCCCGGAACGTCTCTTTTCCCGGCACCACGGTCGGATCCACATGGCA	2
151	CGGCGCTACCCTATTCACAAGCTACACACGCGCTTTGCTGACTTGCCCAGCAACCCAACACTGACCTTTTGCGCCATGGTGACAGCTCGAATTCAACCGTTTAGCTTACTGGGCACCACGGTCGGATCCACATGGCA	2
152	CGGCGCTCAACCACACAACTACATGTCAAACAGCAGTCAGGCCGAAGTTCCTGCTCTATGCTCACACCATCTTTGACTTTGTTATGACATGAATGTTCCCGATAACCCGAAACACCGTTCGGCACCACGGTCGGATCCACATGGCA	2
153	CGGGGGCGCCATTGATTGGGCGTACGAAAGGACGGTTGGCACGGCGTAACAATAAACTAGTTACGCTAGTGTCGTTGGGCTCCCTGCCGTTGTGGAGGTTTTACTCAGGCGAAGTGGGCACCACGGTCGGATCCACATGGCA	2
154	CGGGTGAGGGTTCAGCATAAATCTCAATAGAAGCCAATATCCACTCATTTGAACTGGAGTCACTACAGCCTCTACATGTTGGTTCTGTAACGAGGGGATGCTTGGCCCTGTGTGGGCACCACGGTCGGATCCACATGGCA	2
155	CGGGTGCGAACTAATTCAGATCTAACTGCTTTGCCGTCGAACTATTTGTGGCAGGTACGCCGGCCCAGATGTATTTTCTAATCACATCTACCTTAGCTCCAAACCCCCAGTGGGCACCACGGTCGGATCCACATGGCA	2
156	CGGTAAGGTTACGCCGCTGCCCTCCTAGTTGGACGTGCCAACGCCCGAACAGTAAGCTGTACTACTCTTCCCCACCATCGCTTAGTTATCTTTTATCTACTCCCATTCAAGGTCCTCGGCACCACGGTCGGATCCACATGGCA	2
157	CGGTGACAATCCCCATTCCTGGGCAGGTTTTTCCGCCTCCCCGAATAATAATTCGCCCCAGATGCACTCTTAGTACAACCAAATAGTTCCTACTCCGCACTTCACTAAGTGCGAGTCGGCACCACGGTCGGATCCACATGGCA	2
158	CGGTTGACCGCTACTCTTTGTCTGCAACCGAAAGAAGCCCATACTGTGTAAATTTGATCGGTCCCAGAGCTTACTACGAATCCCGGCCCCCCGATACGCATCGTTCTGACCCTCCTGGCGGCACCACGGTCGGATCCACATGGCA	2
159	CGGTTTGGATGTTTGATCTGACCAGAAGTTGACACCCGAGCCCTACAATTTCCTCGGGACAAGGGACTCTCTACTCCCACTAGAACCTTGACTCGCACCTTTATTGCGGATCCCTTTGTGTTGGCCGGCACTGCGGGCACCACGGTCGGATCCACATGGCA	2
160	CGTACGCCAGATCCACCGCATGCTCGATCTTCATAAGCCTTGGCCCGTGTGGAATCTTCTATCAATGCTCCGGCCACCGGGGCCAAATCTTATCTCTATTACCTTTACCCGCGAGGCACCACGGTCGGATCCACATGGCA	2
161	CGTACTCTGAGGCTTCTCGCGACGTCCTGATCCTCTTACCCTGGCGCGTTCGTTAGTGTCAATACATCAACCCCCGGCTTTGTTCAGCGTTTGCAGTAAGCTCACCATGGCACCACGGTCGGATCCACATGGCA	2
162	CGTCTAGGCGTCGAGCTCAATGGCTCCAAAGCCGCACATTCGACCGTATCCCACTCGAAACGGACAACGAGATACACCGATCTACACACCAAATTGCATGGGAAAGCTGCCATTTGAGGCACCACGGTCGGATCCACATGGCA	2
163	CGTTCTCCTACCACTGCTGTCCCCAGAGACCAGGCCGATTCTATCATCTCCGGAACCTCATCAACGTGGTTAGGGCTGGCACTCCTAACTTGGTTTGAGTATCTTCGCCGCTCTCGGGCACCACGGTCGGATCCACATGGCA	2
164	CGTTGCCTCAGTAGTAGCGCGTGCTACTCATGGAGGGGGGCACATTCGATGTTCTAGCCGCTTCAGTACCCGACCTGTCTCCTCGCATCAGGAGTCCCCGAACCCTCCGCTGGTAAATGGCACCACGGTCGGATCCACATGGCA	2
165	CTAAATGGTCCACACCTAGTCTAGAAAGTGATGCGCACATACCGCTACCTTGCTTCGCCAGTCAGGGTGTAAGGTTGAGCACTATGTATTCGTCCGTAAAGGGGGCGGACACGGCACCACGGTCGGATCCACATGGCA	2
166	CTAACCTATACTGCCAGCAAAGTGTTCCTTAGGCATCCCCGTTTACTGCGATGTCGAAAGTAATGTCCATCATCCCTTACCGACTATCCTAACGCGACAAGAGTTCTGTTCGACGGGCACCACGGTCGGATCCACATGGCA	2
167	CTACATTCTAATGGGACGGTGCTGAGTTGAATTAATGTATTGTCCGAGTAGAGGGTTTGAAGCCATCCCAACACAAGCGGGAAGCCTCATGCGCATTGTACCTGGGTCCCAGACCGTTTGGCACCACGGTCGGATCCACATGGCA	2
168	CTACCGCCTTTCCCGTCGATCCCGCCCCTGGCTGAAGGTCGATACTCCCTTGATGGCGGTAATAAGCCGACCGTCCTTTCATACTAGCCTAAGGAACGATGGGCACCACGGTCGGATCCACATGGCA	2
169	CTACTAGACTGTCTCCCGGGCCGATCAAACCTTTGGCTGCAAGGCCAATAATCCAGCTGGCATCTTGGCAGATTGAAACCCCTTTACTCCTTCAATGTCTCCACATTCAAAGGCACCACGGTCGGATCCACATGGCA	2
170	CTAGAGTTCTAGATTATTACTGCGAAAAATGAGCTTCAACCCCGTCATGCTCCGTTTTAGATCCTGCGCTTTATGTTTACATGTGTTGCCATCTTCCGGCACCACGGTCGGATCCACATGGCA	2
171	CTAGCATTTAGTCTGCTTTGGCCCTTGAATCCGCTTGGATAAGATATCCCTATACAGGTCGACCTGGCGCTTGTCGCTAATACGCTTCGCGGCTTACTCAGGCCAATATTGTTCAAAAGGCACCACGGTCGGATCCACATGGCA	2
172	CTAGCGCAAAACCTCGCACACCGCTGGCATTAAGCCGTTTCGCCTGTCAATCACCGAGCAATACCTCAGCTTTCTTCGACGACAATAGATCTGTTTTCACCTATTGTCGTGGACTTGCGGCACCACGGTCGGATCCACATGGCA	2
173	CTATTCCGTGGACTAGGCACCTTACAACTAACAATAAGTCCGCTACCTAATATGCCTGGCAAAGTAACTGGTTCCTACAGGGGCTTCGAACGCCACCCCCCTTCTTCATCGGCACCACGGTCGGATCCACATGGCA	2
174	CTCCATCACGTCTCCTCACGAGACTGGCCCTAGTATAATGAGTACCAAGGATATGATTATACAAACACCCGCTCCTGGGTATCCGTATCAGCTCAGTGCTATTTTTGAGACCATGAGCACGGCACCACGGTCGGATCCACATGGCA	2
175	CTCGATTCGACGCGCCTGTGCCTCTTTCGACGGGTGTTCAAGACCACACGTAGGATTGCCATGTGTTGAAATTGTGCATTCATTTACTTCAATGATCAAACCGTCGCTTATCGCCATGGCACCACGGTCGGATCCACATGGCA	2
176	CTGACGCTGTTTACCAGGTGACAGCTGGAGGGTATTTGGCTGAGAGATACTCGCCCAGTCCCAGGGTGTCTGACTATGGGACGCATTGTTTATAGAGGCTACAGAGGCGGAGAGTGGCACCACGGTCGGATCCACATGGCA	2
177	CTGGAGTTGAAGGCGGCACCCCTACCAGAGGCGAATACGCCAATTAGCATTCCACAGACCCATCAGCCCTGATGATACTTCTGTTTGTGGCAACACGGCCTCTTAACCACCCGCGGCACCACGGTCGGATCCACATGGCA	2
178	CTGGGCGCGAAAAGGGTACTGGCAATCACGTACGACCTGACCGCAGTTAGGGGCTCGGTCTGCTCGACAAGATGCGGTATAGGAGATACTTGCGTCCTCTCCCATACTGACATCTGTGGCACCACGGTCGGATCCACATGGCA	2
179	CTTCCTCATCTAAACTACAGCATGAGCAATCAAACTCCCTGAGTGTCCTCTACCCAACAGTGGAAGTAAGTTCGAACCCCCGTTTATCCCGAGATCTAGGCACCACGGTCGGATCCACATGGCA	2
180	CTTGAATACCGAACTCCTCCCGTAAGGACCGTACTCTGTCGAGGCTTCCCATCCGTTTCTCAGAAGGAGGTCGCACGTGCTTTCGACGGTTCATGCTCCCATGCAGGCACCACGGTCGGATCCACATGGCA	2
181	CTTGTCACCCGAACTCTTCCGCGTGCATAAAGGTCCCGTAGCTTGATCACCGATGGTCTCCCCTGGCTTAAAATTCGAAGGCTACCTTTGCCTTTTCGGTTTACCGGCACCACGGTCGGATCCACATGGCA	2
182	CTTGTTCCGTCTATGCTTAAACTCAGCCAGAAGCCGAGTCAGGCACGCGTTTTCTGGTCCTTGCTATCGCACCTTAGATCCACGCAACCCCGTCATCTTAATGATATCTTGAATCTCCGGCACCACGGTCGGATCCACATGGCA	2
183	CTTGTTCGAGCCCACGTGCTTCTAACGGTTTAGCGCATGACGCACTTATACAGCACCCGGTGGTCTGTCATACCCGCACGATCTCATATTTCATGCCCTTTCGCATAATCCGTCGGCACCACGGTCGGATCCACATGGCA	2
184	CTTTGCGTATGCCGCACCTCTCCAGCCGGCTCCACGATGACTCCCGTCAATGCACTGCAATACACTTATTTCAATCCGAGCACCTTGAAGTTGCGATTCGAGTGGTGACTGATACATGGCACCACGGTCGGATCCACATGGCA	2
185	GAACTTGCAGTCTTAGAAGGCGAGGGTCCAATCCCTGACGAGAGTTAGCCGAACGGTGCAGTTCATTGCTATGTCTTGGACGTCTTGCGCTGCAGGCAGGGTTGTCAGTTGGTACTATAGGGCACCACGGTCGGATCCACATGGCA	2
186	GAAGCACAGTCCGTGTTTCAATGTGTAGATAGGATTGAATTAAGGGGAGAAGTTCCACACATTCTGTATATTGGAGGGGTTCCATTATAACTTATGGTGCGACTAGACATCATAAGGCACCACGGTCGGTCCACATGGCA	2
187	GAATATGGTTGAGATCACGGGTATTTAGCTTCGGCCTTAACAGCAGGCCGGTATCAAGCGAACTAGACCATTGTATGCCACCGTGTAGTACCCTCGGCTACCAGAGGGGAAGGCTACGGGGGCACCACGGTCGGATCCACATGGCA	2
188	GACAACTACACCCACTTCCTGGACCTAACAACCGTCCACACAGCGTAGGCTTTAGACCTGTGCCCTTAAATCTCAACCTACATGCAGCCCGTGACTCACTTTTTCTGGACGCATTGAGGGCACCACGGTCGGATCCACATGGCA	2
189	GACATTTTGTTTGTCCTGTATTAAGATCAGTTGATGTTGAAGTAGACGGATGAGAAACAATCGTAGGTATTAGTCAAGCGTGGGGAGCGCGTCTGCTGCACGCCCGAGTCGGTAGGTCGGGCACCACGGTCGGATCCACATGGCA	2
190	GACCAGTGAACTCCGCATCGAAATGATAATCGTTTTAATGTTGCGGGGCTCCGTGGGTTAGGTGGGCTCCTAGTTTGAAGAAGGTGCGTTGTGGATGGCGTAGCAGTGGGAGGCCAGTTTGGCACCACGGTCGGATCCACATGGCA	2
191	GACCGAGAGCTGGCATGTCTCTTGCAATCTTGCGACGGCTTTATCTGGGTGCAGGGTCACTCCCAGCGACACTTTTATGTGTGCGTTTCCGTAGGCGTGGAAGGGGTAGAGGGCACCACGGTCGGATCCACATGGCA	2
192	GACGTGTAGTAGGTTAGAATGTGCTATAGACCGTTGGTCAGAATAATCAGCAAGTCGGTCGCTGAGTCGCAGCAAAAGGGGAGTGAACGTCGCTAGGAGGACATCATTGTATGAGCTCCCGGCACCACGGTCGGATCCACATGGCA	2
193	GAGAGAGTAAAACCGACCTTCCCGCGACTAGGGACAAACCAAATCATTGAAGGTGCAATGATCGGTGAGGATACTGGACCGGGAAGGCCAGGGTATGCAGAGGATCGGGGCTGGGGCACCACGGTCGGATCCACATGGCA	2
194	GAGCCGTACACTCGCGATGATCCAGCAATCCCTGCCCGGCACGTGTGGGAAGGATCTCATCCGCACGCTTTCTCACCCATGGTCTCCTTACCTTTCAATAGGGCACCACGGTCGGATCCACATGGCA	2
195	GAGCTAAAACGAGAACACCTTCATATGCCAGAACCCACGCCGGGAAAAGAAGACAGTGGCAACAACCGTCTTAAGACTCCCAAAACATAATGGACTGGGTCTCATCATATACGCCGGCACCACGGTCGGATCCACATGGCA	2
196	GAGCTGGTCTCAGTAAGAAACAGAACGCGTGAGCACTAATAACGCGAAATAACATGGTGTGAAGAGACTGCATAATTAACTCGATATTACAGCTTGGGCTGCAGATTAGCAAGAGAACGGGGCACCACGGTCGGATCCACATGGCA	2
197	GAGTAACACGTTTTTCTCCCGAAGCTACTATTTTCCTTATCCTCTGGAAATCTTTAGTACGGACTGGCCTGCCGAAACCACCTGCCACCCTTCAGCCCTAGCGGTTGGCACCACGGTCGGATCCACATGGCA	2
198	GAGTCACTCGCTTGCTCACCTGTCTACCCTAGATCCCGACAAGCCACAGTGTTCGCCCAGCGCTGGTCCGCGAAATTAGCTATCAGCATGAGTAATGAATTCCTCAGCTGTGGGCACCACGGTCGGATCCACATGGCA	2
199	GAGTCTTCCTTCTCCCATAGCCTCCGTCACTTTCTCCATGCCTTACTCGTATATCAGGTACACCCCCTTGGATTCGGTACGTCGAGCTAGGAGACTAACTATCTGCTTTCCGGCACCACGGTCGGATCCACATGGCA	2
200	GATATGTTTGCTCCGACGTCGCGAGCCGGATCAGCCTGCCTTGGCAACTCCTTAGCCTTGTCCGCAACTTAAGTTAAACCGGCAACCGTAAGATCCGTTGGCACGACCCAATTACAGGCACCACGGTCGGATCCACATGGCA	2
201	GATCAGCGGTAATTATACCTTGTAACAGCAGGCCTCGATTCAGTCTAAAGTACCAGTGCCTTCGGACCCAAGATATGCGAGTCGAAGATCGTATAGTGATTAGCAGTGTCTTGCTAATCGGCACCACGGTCGGATCCACATGGCA	2
202	GATCCGACCGAGGCCCCAACATACTGTCCCACCTTATCGTAAAAGTCGGCCTAACTAGGGCAACGTAACAGCGTACGGGGTCCAGGTGACCGCGATTCACCCCCATTTCGTAGCTTGGCACCACGGTCGGATCCACATGGCA	2
203	GATGTGGCGATCCTTCCTTGCAAATTCACTTCCCCTCCCCGAACATGCGAGTTCCACTAAGGCACCTGAGTGCCCGGCCGCATTTAGCCGCCGTATAAACTCCACGGTACATTGTGAGGCACCACGGTCGGATCCACATGGCA	2
204	GATTAGTATCCCGCTAGCCATTCCGGTCCAAACCATCCAGTTGAGCCACGAAGACCCACTGCTCAAAGCAAAGGTAGAGAGCGTATAATAACCGTAGCCTATGCAATAGTGAGAACGGCACCACGGTCGGATCCACATGGCA	2
205	GATTAGTTTGACTGTACAGACACCCTCGAAGTATTCCCTAGCCCCGACCAGCCCTATCAGACCTTTTCCACACACTTCGCCTCCCCACCCCTCTCCGTACGCACCGCTGCACCAGGCACCACGGTCGGATCCACATGGCA	2
206	GATTATGCTAACGTATACAATTCCAAGTGTTCGCCGCGTCGGTGTGGGATCATGGAAAAGCGCTGAGTAATCAAGGGATGGAACGCCCTCCGTAACCAAACCGTAGGCACAATAATGGCACCACGGTCGGATCCACATGGCA	2
207	GATTCACCCACCTGAAGTCGCCAAGAACACCGTGGCCAACATCTGTCTCCGTACTCTCGTTCCCAACGGTCGATCTTGTTAGATCATCTTATGAGGAGTTCTGCGTTGGCACCACGGTCGGATCCACCTGGCA	2
208	GATTCTCGATTACGTACGCCGAGTAGTGCAGCTGACTGTAAGGCGTCAGGTCAATGGCACACCATTGGCTGTGCTTCGACGGCGGGTTGTGCGTTGATCGGCGGGCCTAACGGAAGGGCACCACGGTCGGATCCACATGGCA	2
209	GCAAAGTCCATCTAAGAGTCTCCTGCCATCATCAAACTAGATGTCCCACTTTGGCTTGGCCAGATTGGACTCCAATGGCCCTTCCAAACTCCTACCTCACAATCACCTCCCGATGCCAAGGCACCACGGTCGGATCCACATGGCA	2
210	GCACCCCACTGGTCTGTCCCGCCAGCCGCAGAACCACGGCGTCGTTTCGAACACGAAGGAACTGGAGCCGATGTACCATCTTAACAAAACCTAGTTGCGCATCTTTGTCTCAGCGGCACCACGGTCGGATCCACATGGCA	2
211	GCACCTCGCCAACTATTTTAGCGGTAAATTATGATCAGAGAATACTTATCTTTTTCTCGAGTTAAGGTGACCTCCAACAGGTCATTCGGAACGCTATCAACTGCCCTCTGCTCCGGGCACCACGGTCGGATCCACATGGCA	2
212	GCATTGAACCAGTTCTGTAGCTGTGGTGCCCCAGAGGCTTGCTTCACACTTAACATACTCCCGCTAGCTGAGACTTATTAGTTGTAGTATCACGCTCTCCCTTTTCATCTGATGCGAGGCACCACGGTCGGATCCACATGGCA	2
213	GCCAGATCTACCTCCCTGGTAGTATACTTGATCATGCACAGAAAAGTTCTAAAGCTCCTTAACTGCGCCAGCTATTGATTGCCTTGCTAACTCAACTTGTCCCGCATCACGGTGATAGGGCACCACGGTCGGATCCACATGGCA	2
214	GCCATTGTCCCTCCCATCCAACATAACCACTAGGAGAACCTAGAAATACAAGCTCCGGGATTCAGTTATGGACTTCCTTACCCGCATGTTGTAACCCCGAGGTTGCATCCTCCGGCACCACGGTCGGATCCACATGGCA	2
215	GCCCACCCTTTTTCTCAACTATGCAGTATTACTCATCTCTGACGTTACGACTCTCAGAGGACTCGGTAGGGTTGAGTATATCCGCTCGCGCCAGTCTTCCACCGGCTTGACTCGGGCACCACGGTCGGATCCACATGGCA	2
216	GCCCAGGTCTGAAGCAGTATCCCAGGTACGGGCACCATAGGGTAGAGTCGGTCCACAGAAAAAACACTCCGGGTAAATTTTTTAAGATGCTCAATGTCATTTCCGGACGTGGGGGGCACCACGGTCGGATCCACATGGCA	2
217	GCCCCTGCATGGGCAACCCGCGATTCCCTCGTTAAGAGAGAACTTGGTGAATCTCGATAACGCAGGAGAGGCCTCCAAGGAGATCCGACACTGAGTAGCTCTACGCCCGTCGGCCGGGCACCACGGTCGGATCCACATGGCA	2
218	GCCGACGCATTCCTCCCCTGCGACTTACTCCGTTATTTTGCACCACATTACCTCGCCCTTATCGAACGTCCACGACTACCAGCCTCGATCAGAGTCTGTTGGCCTTACCTGGCACCACGGTCGGATCCACATGGCA	2
219	GCCTTCCCGGTCCGCGGGCACATACTGGTGAGCCTGTGACCAGGAGCAACGATTCAACCTTACCTCGCTGTTCCAAATGTGTTCAACAGACGGTTATGGCGACGCTCCCCTTGGCACCACGGTCGGATCCACATGGCA	2
220	GCGATTGTAAGGTCCGTTGACTCAAAACACGGCATTTCTCCAGTCATGAGAAGACTAGTGTCATGTCCGCCCATCACCCAGTAGGTTGAAGTTGATTTGATAGCCTCGGTGGCACCACGGTCGGATCCACATGGCA	2
221	GCGCAGGTATATGGGGATCACACACTTCAACCGAGAGCTGCGAAATCGAGGTTCTGGTTATAGCTTCGGGGCTTCGGACGCGATACGGCATTTCAGTAGTTGCAGAGGTACGTGGCACCACGGTCGGATCCACATGGCA	2
222	GCGCATGTAGGCCTAGCTCCAGGGCCAATTTGTGCGCAGTACTTGGAGTGTCTACCCGCTACGGGGTTGAGGAAGGACTCCAGGGCTTGATGATTTGTCTATACCTATTGCCGGCGGGGGCACCACGGTCGGATCCACATGGCA	2
223	GCGCGATATATCACGCCATTCGGAGCCTGTTCCTTTGTACACAGGGACCCCCCGTTCTAAGAGGTCCGCTGGGAGAAAGTATTATCTTGTATAAAAATTATGGGGGTAAAGCAGCGCTCGGCACCACGGTCGGATCCACATGGCA	2
224	GCGGTAATAGGGGAGCGATTCTGGGAGGTCACGGAGCGGGCTGCTGTGTTAATACGCGGATCAGATGCGGGGAAACGGGTGGTGTCCTAGGGCTAATGCTGGGGGTGCGTTTGGCACCACGGTCGGATCCACATGGCA	2
225	GCGTCAGACTAGCTCTGGCATTCTGGCCTCAGCGCGGCGGACGTTTATTGCGACAGCCATTTGCGCTACCCGGTTAGACGAGAAACGCAGCCGCCTACTTTAAATACATCTGGCCCGGCACCACGGTCGGATCCACATGGTA	2
226	GCGTGACCGACGGGTCGGAGGGCTAAACATAGTGTAGCCCCGCCATTTACATAATCTAGGCAGCGATGGTCTACACAGATGCCCCCAAGAGTCAACAGGTATGGCACCACGGTCGGATCCACATGGCA	2
227	GCTAAAATGGGTGCGTGGACACTTAACTTCATCCATGGCGTGATCCAGACGTCCAGGCCCCCCAGAGGTACTAATATTGTGTCGGGTTTACGCTGCGGGCACGACCTCTGGAATGGGTGGCACCACGGTCGGATCCACATGGCA	2
228	GCTAAACCCGTACTAAACCTGCGTGGTCAAAATTAGGTCAAGTTGAATGAGGGTTTCTGGGAAGACGTTAGGCACGATCTTGGGTGTAGCAAAGGCGACACGGACAGATCGCTCACGCTGGCACCACGGTCGGATCCACATGGCA	2
229	GCTCGAACAAGTATGTTCAAAAATTACATACAAGCTCTACGCAGACTGTCCACGAATAGGATCAGGCGTCAGTTTCGTCTTGGTGCTGAGATCCCCGGCCGTCCTGCAGGCACCACGGTCGGATCCACATGGCA	2
230	GCTCGATCGTGCGTCAAGGCACGAACCCTCATTTTCGCATCGAAGGTGCATCTATTCTCCAGAATTAATTCCTGGTAGCAATCTGTCCGTGACCCCCCATCGTCATATCCTATCGGCACCACGGTCGGATCCACATGGCA	2
231	GCTTCTGTTGCGTAAGGGATGGGACGTGGGGCTTAGTTTTGTCAACGGGATGATATCCTGAATCGTGTATTCGAGTGGTGAAGGTGCCAAAGGACAAGACGTGTGCGCGCGGCGGGGCACCACGGTCGGATCCACATGGCA	2
232	GCTTTACCACTGCCCTGCACAAAGCCCGTGTTCGGGGGACGCGGGCTGCACCTGTGAATCCAGCTCGATCTTCTTAGCACCCCGCATGCTAACACCCTTACGCGATGCAGGTGAAGGGCACCACGGTCGGATCCACATGGCA	2
233	GCTTTTGGTCTCCTCCAATCAGGAAGAAACCCTTAACATCGTCCTCGTTGTCACGCCCCTAGGCACGGACCCATCCGCGGCGTTCTATAAAGCTTTCAACACAAATGGGGGTCCAGGCACCACGGTCGGATCCACATGGCA	2
234	GGAAATCCCCGTGAGCAAGCACGTGGGAATACCACACCTGCGGTGTACACCCTAAATGTGGCGCTACTTGTTATATTACTAGCTTCCGCGATACTACCTTCCACCACTATTACTATGGCACCACGGTCGGATCCACATGGCA	2
235	GGAACAAAGTGAAGTCTTCCGGGTTGCGGGCCCTGATGAAGATATAAACTTCCCGCTCAGATTGATTGGTCCTGGAGGTAATCCAGGTTTGGTGAGAAGCCGTGGAAAGGTGGAACTCTGGCACCACGGTCGGATCCACATGGCA	2
236	GGACTTACCATTCAGAGGGCTCAAGCCCTGGGTTTTATCTGAGTCCAAAGCTGCTTAAGACGTTCTGCATACACGGTGCCCTCTTCTGCTACGTGGTGTATTATAGCTGAGACTCCGCCGGCACCACGGTCGGATCCACATGGCA	2
237	GGAGAGAGACCAAGGGTTCGAGCGGGGTGCATGCGCATCTGGCTGGTATACGTACCTGGTCAGTTACATGGTAGCGGGGAATACGGGTGACGGGTCCTAGTCCGGGGTATTGGGTCCGGGCACCACGGTCGGATCCACATGGCA	2
238	GGCAATTGACGATCTAGCCAAAGCCAAAGATGGAACTCCGTAGCAAACTCTACGAGGGTGGGAATTTAAACTCTGCGCCCCTCAGGAACCATTTACTATCAGAAGTAAGGTGGCACCACGGTCGGATCCACATGGCA	2
239	GGCACCACGGTCGGATCCACATGGCA	2
240	GGCCGTACTTTGGGACCGCCGCACAATTGGCCACCCCGCACGTAATCATCTCCTAGCTTTTACCCTCCAACTATTATCTTCCGTATGCCTCAAGATCACGAAATTTGGACCTCCTGGCACCACGGTCGGATCCACATGGCA	2
241	GGCCTACATCCTAATATCAGCCGCCTCCCTCATCCAAGCAGATTAGTCCCACCGTCGCAAAGTGACGCAGGAGGCTTTTCTGTGGCCCCCGTTTTGCCTTCATAGGCACCACGGTCGGATCCACATGGCA	2
242	GGCGGCTACTCCACCATCACCGTGCCTACGACTCTCCAAGGGACTCACCGTCCTCTTTGATGGGGCACCCGCCATCCGGTTTTTGCGGTTACTTAACGTAAGATCATTAGATAAGGGCACCACGGTCGGATCCACATGGCA	2
243	GGCTACTCTCCCACTTGACTCCCATTCGCCCCTTCGGCGCGCCGTGCACAAGGTCGTTATTACCACCCTGCCCGCTAAGCGTGGTTTAATGACTACTTGTTAAAAATGGGGGCTATGGCACCACGGTCGGATCCACATGGCA	2
244	GGGCACTAACTGGGACACCTAGTACGAGGGCACGCTGAGCAAACGTTGATATCGACGAAAGGTACGTTCGCGGGACTAAGGGGTATCGGACACGTTTGGCAGGCACGTCTGGCGCGGCACCACGGTCGGATCCACATGGCA	2
245	GGGCGCAGCAGGCCTTCACGGGAATCTTCTGAAGGCGAGACTTATGGCTTTCTTAGAAATTATAAAATTCTGTACTCAGTAACCGCGCATACTGCGATGTTCGTGATTCTCCTCCGGCACCACGGTCGGATCCACATGGCA	2
246	GGGCGTCGGACCAGACCACACGCTCCGCCGGCACCATGAATATAACGGCGATAGCTAGTAAGTAAAGATGAATGTCTGGACGTTTCGGCCCGGTCTGCGGGCGTCGCTCATTTGTCGCTGGCACCACGGTCGGATCCACATGGCA	2
247	GGGGGATTAATGACTGAGGTGTTATTGCCCCGTGTCAGCACCTGAGGTCACACGGTCTTATTTAAATGTGGCAGTAGTGTCGGTGATACTTCGCGCGTTTAAGGCGGATTGGACTGTGTGGCACCACGGTCGGATCCACATGGCA	2
248	GGGTTGCCCTGCTAGGTCCTTGGACCATACGTACGTAATGTCAACGGGAGAGGCGGTAACACAAGTGAATCGCATACACCGGGACTGGCACTTGGGGTCGAGGTGGTGTCTGATGGCACCACGGTCGGATCCACATGGCA	2
249	GGTAACGTAAGATGCCAAGCTTGCATATTATCAACAGACCAGTGCTCGTTGGGATCCTAACTCCGGCTGACCAATCGGCCGCTCTGTATGTCCGGGAAAACACGGTTACACTTGGCCGGCACCACGGTCGGATCCACATGGCA	2
250	GGTATCGCGACCCCTAATCATAGCATACGGTGGCTGCTTGTAGACACGAAAGTGCGTATCGTGCAATCCGGGTCTGGCGGTTGGGACCCTCAATAAATATTCTACTTTCATAATTTCGCGGCACCACGGTCGGATCCACATGGCA	2
251	GGTCATACCCCGTGAGCTCCGCATTCTCCCCACCCTGGACTGACACTCCGCACGACCGGCCAAAACCCTCTGGCCTTTTACACCAGGTCATACTCCTCCCTTAGCGGGCACCACGGTCGGATCCACTGGCA	2
252	GGTGGATGGAGTATATGCTTCCGTACAGATGCCGAATTGTGTTCCTGTAGTCGGAAGTTCTTTACACATCCAAACTGGGCTTGAGAGCTTCTGGAGGAATAGGTAAGCGGGGACCGTCTTGGCACCACGGTCGGATCCACATGGCA	2
253	GGTGGTTTCAACTACAATGAGGGTCTTACGTACCAACTATCTCACCCTTTCATCGCCCGATGGCCTCGACCATGGTCGCGCTTATCATATGAATGGCGGCGTCTGCTGCTCTATCCGGGCACCACGGTCGGATCCACATGGCA	2
254	GGTGTCCCCACCCCCCGGTCGAAGATAACAACGAAAATCTTGCACACCTCTATCATACTTTCGGACTTGACCCGCTAACATCCCGCTTTCCCCCCTCATACTGGAGGTGGCACCACGGTCGGATCCACATGGCA	2
255	GGTTGACGTTGATGCCAGGGCATCTTTACTAATGGTTATTCTGCCACCACAAGAGTCCAACTCCTCGGACGAGAGTTCGTCTCATGACCAGAGGTACCCCGCTAACCCAGTTCTAGGGGCACCACGGTCGGATCCACATGGCA	2
256	GTAAGACCGTTCATTGCGTGTTTGCAGCAGGTTAACATGTCACAAGGCCGAGGGTAGAGCATTAGCGTCCACTTGTGAGAAAGGGTTCCAGCTGCTGGGCGAGTTAGTCGTAACTATCGGCACCACGGTCGGATCCACATGGCA	2
257	GTACCCGGTAGCATCCCAAACTCTAGGAGACCGGGCCGAGTCTGATGCTACGAGGATCGATCCTGAGGCGTATGAGCCAATCTAGGGGATTACGGCTCAACGGGAGCAGTGCAGCGAAAGGCACCACGGTCGGATCCACATGGCA	2
258	GTAGTTGGGAGGGTAGGGTCGAGTACTAGGCGTATGCGCGCCTCAGGGGAAGCCGAATCACGGTCCTAGGGGCGCGTCACGATGACCTACAACGCAGTGCAGGGGGAATCGATTATACCGGCACCACGGTCGGATCCACATGGCA	2
259	GTCGTTCCCCGTCATATTTACAGACCAGTCTCTCCTATCAGTGGCGGTTCTTCCCATACTCCACGCCGCATGTAACACGCCAACCCTGAACTCTGGGACCACTTCAACATAGCATCTTGGCACCACGGTCGGATCCACATGGCA	2
260	GTCTGTGAATCGTGATACCATCCCCTTTCCTGAAGTCTACGCGACTCATTATCATCCGCACGTCTCCGGCTAAGAGTTGTCAACCGCCGAACGAAGCACAACTATGGGGCACCACGGTCGGATCCACATGGCA	2
261	GTGCCAATTGCGTCCTGGTAAACGCTCTACAGCGTTGATACATTGGGAAATGCTTAGGTAGTGCGTGATGGGGGCTATTTATCTCTAGTATCAGAATGGCAGCATGAGTAAGGCACCACGGTCGGATCCACATGGCA	2
262	GTGCGCGGGCCGGCATGGGCCCGACGTTCCCCATTCGCGTCATGCGCAACTCTCGTATACGTCGCCTCCCTCCTACGATTGTCTAAAATGCGTCAGGCACCACGGTCGGATCCACATGGCA	2
263	GTGCTCACACACAGGAGCCCGAGGTGCTTGTGGGGTACGACAGGAGGAAATGTAGATAGTGGGAGCTTGTTAGCGCTCGAGTTGTCTTAACAGACGCTTGAGTCGCGGTGGGCACCACGGTCGGATCCACATGGCA	2
264	GTGGGAAGACGCGCATTTGAACTTTAGGAGAGCGCTAAATGGTGGAGATCTAGGTAGCTGTAAGGGGTGGTCGGTAGTGCACGTTCGAGCCAAAGGGACGGATCGAACCGTAAGGCACCACGGTCGGATCCACATGGCA	2
265	GTGGTCCCTGCCCGAAGTCACTTGCCCGGCACTAGCGTCCCCCCAATAACATCTCTCTTAAGGGGGACATTGAGACGTCACGCAATGGTTAAAAGGTCACTTGTGTATCTAGCACTCTGGCACCACGGTCGGATCCACATGGCA	2
266	GTGTTCATAGGTCTCGGCTACTCCGGTGAGCCGGTGCGGTCGTGCCAATCCGCTAGTAATCTAAGGACATAGGTCATTTAAAATGTAGGAGGATCATGCCAGTAGCTGTCAAACCCGGCACCACGGTCGGATCCACATGGCA	2
267	GTTACGATCGAAATGACAACTGCTACGTCAATAGCGAATCCTAGCATTTCCTCTACTCATGAGGGCTGCCCTCCTGTGTTGGTCTCTCGAAAGGCCATTTATCAATTATATGTTGGCACCACGGTCGGATCCACATGGCA	2
268	GTTCGCTTGATAATGCGAGGAAGGCCTAGAATTGGGCGTGCGTGTGATGAGTTAAGAAGCAATGTACTGTGTGAGGGTGGATGGACGGTGAAAATGCTGCACTTCTTGGAGCTGAAACAGGGCACCACGGTCGGATCCACATGGCA	2
269	GTTCTGCTAGGGATAGGTGTAGGAGTCCTGTGGCTGAAACGTGGGAGGAGGGTGTCGGCTGAATGTCTGGGATAACCACTGATAGGGCAGGGAATCTGTTACTGAGAGGGAATGTCGGAGGCACCACGGTCGGATCCACATGGCA	2
270	GTTTCCCGACCAAACTCCTAAATACAGTTAATGAATGGAGCGCTCCGTTTAAAGAGGAGTCGGCTACCTGACTTGCTTAAAGCCCTGTCCGTTCTTGTTACGAGGGGGCACCACGGTCGGATCCACATGGCA	2
271	GTTTGTACAACAAGTCTGTTCTTATCCGCACCGGATTGCCCCCCAAAGCCCCCGAAACTAGCTCGTCGGAGGACGGGCAAATAGGTCAAGACAGGTTATCGACAGCGTCAAGGCACCACGGTCGGATCCACATGTCA	2
272	GTTTGTCAATTCCGTCTGAATCTCATGCGCTTACCTGCCCCATGTTATTATCCCCGGCGGGTACTAAAAGCGGTTCTAAGATTCTAACTACTACCACCTAGCGAATTTCCTTCCTGGGCACCACGGTCGGATCCACATGGCA	2
273	TAAAAGGAGCGGTTAAGAAAACCCTCTACAAACCCTACGGATGACCCTCCGGGTGACGCTTCAACACCTCGCAACCTGGGCTCCTCTGTTCCACTAGTCGCCTCTTTCGACCAAAGCGGCACCACGGTCGGATCCACATGGCA	2
274	TAAAGGATATTAGGTGAGCACCCACGATTAGTTTAGCACTCCCAAGCTTAAGGCCACTTACGGACATCATCGAGAGTCGGAGTGTGGTTATGCCGAATCGGAAACGACGTACACGTGGCACCACGGTCGGATCCACATGGCA	2
275	TAAATAGCGGCTTGGGTACCGGAAGTTTGAGGTTCCGCGATGTATTGGGCCGGCCGGGTCAGCTCTGTGACGTGCGCTTAAAGTACCGACGGGCATTGGGCAGCAGAGAGTTCCGTTTGGCACCACGGTCGGATCCACATGGCA	2
276	TAACGCCGCGCAACAACACCATCTGGTTAAGCGCGAAATCATACGAATCCATGCTGTACTCACGAACGCTCTGCCATCTGATGTAGAACCGAACTCGACCGAGACCAAGCCTCCTTAGGCACCACGGTCGGATCCACATGGCA	2
277	TAAGCACATAATTTTCTCGCGGCTTAGGCGCAGCTTTAGTCTCTAACTACTTTAGTTGAAGCAAGGCCGCCCCTATTTTCTTATATCCCTCCTTGACACTCGGTTCTCACGGCACCACGGTCGGATCCACATGGCA	2
278	TAAGGCCGTTATAATCTTCCGATAAAAGATCAGCCTCCATGGGTGACGGCTGGACAGTACATTTGAGGCGACTAGTAGGCGATCGCGCGGCACTTCGACGATAGCTCTTCTGCACTTGACGGCACCACGGTCGGATCCACATGGCA	2
279	TAATCCAAAGCCCGCTCGGCTAGGGACCCACTGAGTTGTGGCATAGAAACCCCCTATGCTTAAATCCAATGAGCCGGATTTGAGAGCTCGTCGAGATCCGTTAGGCCCGAGCTATGGCACCACGGTCGGATCCACATGGCA	2
280	TACAGAAATTAGTAATGGGCTAAATCGTAGAGTACTAACGAAAGTTTGGGGGAGCAGTTGCCTAAGCGGGATATGTGCAATGACAGCAGCAGCGCCCAGCGAGGACGACCAGGCACCACGGTCGGATCCACATGGCA	2
281	TACAGCAATCACCAATCGTTAGGGCACTGTAGCAAGACACGGCTGTGGAACGGACACGCAGGAGGGGCTCATTGTGAATCCTATAGGAGCGGTCGGTATTTGTCCTTACGGTTTGACCAAGGCACCACGGTCGGATCCACATGGCA	2
282	TACCAATTGGCTGTACATCGCGGTAGATTCTCTTGGTGAACAACATCCTAGAGAGGTTCATCTAGTAATTTTCTGGCCCTGCAACAAAATAGGGCAGACAGCGACTCATAGCAGGTGGCACCACGGTCGGATCCACATGGCA	2
283	TACCACGCAACTGGGTGGGATTACGCTAGACGAACTGGTTGCATCACGCAGCTGTGTTAAATGTAGTGCATGCGAGACGGGATTATGACCGGGGTCCCAGGTAGGAGTGGCGCACGGGCACCACGGTCGGATCCACATGGCA	2
284	TACCTTACGTTAAGTTGGCGGCTGAGCCCGAGCATATCCGGCCAACGGTGCAAAAAAAGATACTGTATATCTTTCATTACTAACAAAGCTTGAGTCTCCTCCTTTGGGGCACCACGGTCGGATCCACATTGCA	2
285	TACGACACGCTCATGTCCATTTGTGGGGCCGTGCAGTGCCTAGTTAGCAATACGCTACATGGGAGGCAGGTGCGCTCCTATCCATAACACTTTGGCGTTTGTAGGCTTCAACGCACAGAGGCACCACGGTCGGATCCACTTGGCA	2
286	TACGCCGATCCCGCGCCCAGCTCTCAAAACCAACTATGCATATATTCTCTACATGTGATGTGATGCGTTGCCACCTCGTCATTAATTCGTTCGGACATCTGTTGGGTAGATGAGTTGGCACCACGGTCGGATCCACATGGCA	2
287	TACTCAAGCCACCCTACGCACGCCCATCTCCACAGAGTCTCAGTTCTTCACATCCCGGGACCTCAACGTAGATCATATCACTTCTGTCCAGTTAGATCCACCCCTCATGGCGCAGGGCACCACGGTCGGATCACATGGCA	2
288	TACTCCGCGACCCCTCCTCATCCTGGATCTTCCGATTTGCTTATCCAGGATAGCCCACGTGTGCTCCTGGCTGCCATGGACTTTCCTCAGTTTATTAGGATTCCATCCAGTCCCCCTGGGCACCACGGTCGGATCCACATGGCA	2
289	TACTTACGCTGCCGCTATCTAAGGTCCGGGCAATCCCGCCATCCGAGGACTGAGGCACCTATAACCTAAAAGTACTATTATATCCCTCCTTTTCCAAGCCAGAGGACCCCTACGGCACCACGGTCGGATCCACATGGCG	2
290	TACTTGTGCTCACAATTAACCCGTCCAAAACCAACTAGAGAAACGCTGTGGGTACACCACTTCGATGTTGGGACTCCTAACTTTGCACGCTGCATACAATCCGTCGCCTCTGGCACCACGGTCGGATCCACCTGGCA	2
291	TAGAGCCCCATCCAGGGGGTCTTGATAACCGCCGTTAAATCAATCAAGGAACCCTCTGCACCCCCACGCTGAGTCCCAGCATAATCAATTACATCCTACCACCTAAGTTGACAGGATGGCACCACGGTCGGATCCACATGGCA	2
292	TAGATCACCAACATGACCATGGAGGTTGCGCCGTACATGTGCAACCCTCTACAGACATGGACTAATTATGACGATTTTGAAGTATTTTAATGTAGGGATTACGGCACCACGGTCGGATCCACATGGCA	2
293	TAGCACTCGTCGGGTCAGGAGGAGTTGGGCGGAAAGTGGACTTAGCTTGGATTCGGTGGGTCGTTAAAAGGGTTCGGTACCGCCACGGGAGAAAAACCAGGAGGGCCGGGCGGCACCACGGTCGGATCCACATGGCA	2
294	TAGGGCCCCTCGGTCGACTCCATTACCAGCCCCAGGTGCGCAATGTGACGTGAGTGTGCAAAGGAAAAGTTTTGCCGGCTATTTGGATACGATGACGTGTTATGCTCACATTATTTGAGGGGCACCACGGTCGGATCCACATGTCA	2
295	TATATAATTGGGAAACATTAGTCGGGCTGGGCAATGTTGTACATCGTGGAGAGGTATACGTCGGGGGGGGTGTTGATGACCTAAAGCGATCGATTCTGCGATTTGACAATACCACGGACTGGCACCACGGTCGGATCCACATGGCA	2
296	TATCTGCCCTTCTGAGCACCAGCCCGCATTCATCGCATGCGTGGTGACATCACCTAGCGCAGCTCCGGTAGATATAAAGGCACGCACATTCCGAGTTATTGGCACCACGGTCGGATCCACATGGCA	2
297	TATCTTCTAGCCCACACCGCTTGACCAAACGTAGTCCTCGATTCCCACCACTTATACCACCACTAGTCTTTAACGCGACCTAGAATTGCGTTTGTAACTAGTGGCACCACGGTCGGATCCACATGGCA	2
298	TCAACCGGGTCCAGCTCCTATGCTGATACTGGCGTCAGCTGATCCTGCTAACCTCACATTACCCCAAGGTTCGGGAACCATCTCTACTGAGCACTGTTACTTGAGACGACATTGTTGGCACCACGGTCGGATCCACATGGCA	2
299	TCAGAAGAGCGGATCTTCAATAAAAGGACGGTCGGGATGGATAGCGTTGACTTGGCCGCCCCGAGGGCACACAGGGACTTTGGAGTCTCCGACGCATTGCGCAGTTTATATTCAATGCCGTGGCACCACGGTCGGATCCACATGGCA	2
300	TCAGGCCCTGGTATCCGTCGGCTACCGGGCTTACAGGCCTGACAGGTGAATTCCATCCTTTCGCACACCCTATCATAATCACCACCGCCTTCAATCGCAATCGGAGGGTCCCTTTAGAAGGCACCACGGTCGGATCCACATGGGA	2
301	TCATCCTCGTCAACAACGATGCCCCCTTACAATGCGTCGCATCATACATGGACTCAGTACACACGACCACGTCACCCTCAAGCCACACAATAGAAATACGCTATATCGGGCACCACGGTCGGATCCACATGGCA	2
302	TCCAAAAGTTCTGTATACTTTGCCCTGTAAACACTGCATCCACTATTGTTGTGCACCCATTTGTGGGAAACTTATGCTCACTTATACAACCGTACATTATACCTGGGGCACCACGGTCGGATCCACATGGCA	2
303	TCCAAGCCCAGATATGTCTCCCCCTGATCAGCTAGGTCCCCGCGACAGTTAGCCTCTTCCTCCAGTTGTTCGCATACCTGGTGAGAAAGCATTTTTGACTCGAAACAAAATTGAAATGGCACCACGGTCGGATCCACATGGCA	2
304	TCCAATCAACTTCCCACTCCCCCCCATCTCGGATATGCAGCGTAGTAGTACAGGCGGTCACGAACCACGGATAACCACGCGTTGTCCGCGGTGTGTATTATAACGAGCAAGGGAGGCGGCACCACGGTCGGATCCACATGGCA	2
305	TCCATCCCAGGGTCTCGCGCCGCCTATTTGATCCCATGAGCACACTACCGGAGTCCCCCATGACGACCGGGCTCGTGCGCGTGCCCCAAAAGAGTGGCTTGCGTTGCGGAAGTCTCGGGCACCACGGTCGGATCCACATGGCA	2
306	TCCCCGTCCCGGCATTCCCAGCCCGGCATTAAGCCGCCGCTAACCTAATAGTTCCCCATTTGTGAGCTCGTTTATCCTATTACGAATAATTCGACGGGCGATTCTAGCAGAAATGGGCACCACGGTCGGATCCACATGGCA	2
307	TCCGGCGAAACTTCCGACTGCGCCCCAATTTCCCGCTCCGCCCGGTTTCCGTCTGCGAGTAAAGCGGATGCTGGCTACCGTCCAGCAAAACGGGGGCACCACGGTCGGATCCACATGGCA	2
308	TCGAAGGTGGGCCATGAGACTTCAGGCAAGCACCATGGACGGGTGGCATTACATTAAGGCACGTTAGGCACAGGGATTATGCGAGTCGACGGATACTTTAGCGGCCCTAGAGGCACCACGGTCGGATCCACATGGCA	2
309	TCGACCCCGAAACCTAGGGTTAATTTCGGGCAGCTTTCGGCGGAAAAGGTCCGCAATAGAACCACCAAGCCCAAGCTGTGTGCAATTTTCTCATTGAAGCCAGCGCGGCGTTTGTTCAGCACCACGGTCGGATCCACATGGCA	2
310	TCGACCCCTAACTCGGCAGCAATTTTTCATCTGCTCGGTGCCCATTCGATCACATGACGAAGGCTAGCCACATCGTTTAAATTATCTCACAGCCAATACGTACCCTGCATTTTGGGCACCACGGTCGGATCCACATGGCA	2
311	TCGGCTGCCACACGAGGCCTGTAGTGACGGCTCACCACCCGACGGCATATACAAAGAACGGGTCCCACTTTTGACCAAATCCGGGCACCACGGTCGGATCCACATGGCA	2
312	TCGTACATCTCAAACCTCAACGAACTCCAGCCGGTGGCAAATCTAATATTTTGGTAAGCTCTGAATATGATTCCAAATCCGTTGGGCAGCTGTAACATGTATATAGATGTCCGGGGGCACCACGGTCGGATCCACATGGCA	2
313	TCTAACGGGACCGCCCCGCTATCTCTGCCGAAAGTACTTAAACTATGGCCTCATGAAAGGGGCTAGATTAACCCTAATCCGAATCCCGCATTTTCCACCTTCCAGGGTCTTAGGGTGAGGCACCACGGTCGGATCCACATGGCA	2
314	TCTCGGCCGAACCCCATTGGTATCTGCCAATCTCTTACCGCCTATGTTCCCTTAGTACTAAGCCCAATCCCATCTGTCCCCAAACACGCCACGCCATGCTTCGTTGGACGGGCACCACGGTCGGATCCACATGGCA	2
315	TCTGTCAGACCAGGCTCCAAGTCATATGATCCCCTAGCTATAGGGTATGGCATGTGTACGTCTCGCCATCCCGTTAAGTTAAGTATCCCCTTCCGCGGTTGTGCGGATAAAAGGGGGCACCACGGTCGGATCCACATGGCA	2
316	TCTTCTATACTAGCCAAGTTAGGAGCTTTCACGCCGGACTCCACGCGCACACATGAACGTCCAGTGCCCATACAGCGCAGACTCCCTCCCTCATGGCTCGATAGCCTCCCGGCCGGCACCACGGTCGGATCCACATGGCA	2
317	TGACGGGGCGTGTTTCTTGGTACATTCCAATTTTTTACATGTCCGAAACGAGCCAGATATGGCGTTACTCAACACGTAAAGGGGGTAGGGCGCGTCGTTTAGTGGAGTTCGCTGATTCGAGGCACCACGGTCGGATCCACATGGCA	2
318	TGATGTCCTGCAGGTTTACCGGGACATGGATGTTTAGTTGGGGAAGATATGTAGGCTTATAACTAGTCACAATCATTTCAATGGTTCGTTTCCAATTGGCGTCACTATAATCGAATCCGGGCACCACGGTCGGATCCACATGGCA	2
319	TGCCAACGGAATCGGGGCCATAGAGGGCCCACCCACACGAGTGTCCTTAATTGGCTCTTGATTGAACAGCAACCCTAAAGCCTTCGTGCCACAACGGCAACAGCATGAGAACGGCACCACGGTCGGATCCACATGGCA	2
320	TGCCCTTCTCTACAATTTAATAAAATCAAGCTTCAAGAAGAGGCTTAGAATTTGACAGGCTGTACGGCGACCGCTCTTTCCACTGTGCCGTCCTGGGCAACCCCCTGCCCTATGGGGCACCACGGTCGGATCCACATGGCA	2
321	TGCCTATTTGACTCATTCGTCCCATCGTTCATTATCCCGCCCAATGTCTGGTTCACCTGGCAGTATGAATCCAGCTCAAGATTTCGCCCCACTCTCGCACCGCTGTACAGTGGGATAGGCACCACGGTCGGATCCACATGGCA	2
322	TGCCTCAAACCCCGCTCATCTCATGCATCCGGTTCCCAACCCCGAAATTCAGAACCCGGACAACCGTCGCCCTACATTTCGAGGCTTTGCCCTCTTTACTAGCCCTACCCCTCTCGGGCACCACGGCGGATCCACATGGCA	2
323	TGCGCCGATAGGGGTTAACTGGACCGAGATCTGTATGGGAGTCGAACTAATAGCCTATCCTCATGAGTTTTGAGTATGTCTGCTTCGCGGCTACCGTTGTTAATGGTGGGCATGGTTGATGGCACCACGGTCGGATCCACATGGCA	2
324	TGCTCGCGCATGAGACGTCCCACTTCCTATACGCGGGCTTCACCTAAGAGCATTGGTTTACCAGAAGGCGGAGCCGTGTCGGTGTTGAGCGCACCCAGATTTATTCGCGTTCGCGGCACCACGGTCGGATCCACATGGCA	2
325	TGCTCGGAGGAACATGACGGAATCTGGAGGAAGACGTCCATTGTGGAAGTCAAACGCAAGATGGCTCTGCAATGTCACCCCAAAGCCGGTTCGAAGCAGGACGATTTGCCCCTAGCGGCACCACGGTCGGATCCACATGGCA	2
326	TGGCATCTCGTCGTAGATTTTTGCCCTCCGCCAATAACATGAGGTTGGATCGTGGCCGGTGCCAGATACACCCCTTCACTTGGCTGACACAACAACCACCCAATATAATAGCCCGGCACCACGGTCGGATCCACATGGCA	2
327	TGGCGTGCATCTCATAGAGGGGCTTACTCTTTAAAGCCTCACCAGGCTAGCGCACTGTATTCCGGGCACGGCGCGCATCCGGTAGTTTATCATTAATTGGACATCCGGTCCACGGGAGCCGGCACCACGGTCGGATCCACATGGCA	2
328	TGGGCTGCATTGACTGCTGCTGTCTAATGCCCCGCTATACCCGCGATATAGACTCACACTATTCCGTTCCCAGCAGAAATATTCCTACCCTGTTCTAATGTTTGGCCTAACAAACAGGCACCACGGTCGGATCCACATGGCA	2
329	TGGGTTAATCTTGGAAAGATTAGCTATGTAAAGGACGCAGCTGAGGGCTCGTGTCGCTTTATCGTGGGCACCCTGGAGGGGTGCAAACGTAACATGCGCCATAGATGCGCAGGCACCACGGTCGGATCCACATGGCA	2
330	TGGTGAGAGTCAGGGCCGGCGCTAGGTGATGGGTAAGTCTAGCTGATGTTTCGAGAAGATGCAGCGAACGCTAATCGTCGCGGCATGGGAGTGCGCCAGTTGGGCCTGGGCACCACGGTCGGATCCACATGGCA	2
331	TGGTTGTGTATTCCTCTTCCCCCCACCCAGCAAAGCTAATGACCAACCATGCAGCGTTATGTTCAAATCATGCGTGCCCTGCTGCCCTGCCATTTACTGCTCCTGAGATGTCGCTGGCACCACGGTCGGATCCACATGGCG	2
332	TGTGGGTCCAGTCCCATAGCCTCCCCGCGGGCAAGCCTGGCACGCTGGTCCCTTCCGGCTCGGCCTGTAGCAGCATGCTTTTTACCTAGGAAGATCTTAACTCCATATGACCAGCAGGCACCACGGTCGGATCCACATGGCA	2
333	TTACCTTCCCTCTAACCTGCATCGCTAATTACTTCTCAACCCGCACTACAGCCATATCGCACCGGTACCACGCCCAAACCACCTATATCTCGACAGGCTCTCTTTAACTCATGAGGGCACCACGGTCGGATCCACATGGCA	2
334	TTACTAGGGCCGGCGTAGTCATGATAAAGTTAGTCTCCGGCCGCGTCGGAGGATAACACCCCTCGCCAGCCGAACGGGAAGTCTAACCCTACGTTGTGTTGTTTGGAAGACCAAATTACGGCACCACGGTCGGATCCACATGGCA	2
335	TTATTTGCACCCCCTTAGTCTACCACGTAGACAGCAGCCCCACCTGAGCCGCCAGGGATGACATGGACCCACACCTCTCACCCACTAAACCCGGTGATTCGCGTTTACCCACATAGGCACCACGGTCGGATCCACATGGCA	2
336	TTCATGGCGCTGGATATCTTTCAACGGTCCACGAGCAGCTTGGTTTCGATAAGCGCTATGTTGGAGAGGGTGTATGAAAGCGACTCGGGAGCCCGGTGAGACTCTACAGCGCCGAGCTTTGGCACCACGGTCGGATCCACATGGCA	2
337	TTCCTCTTCTTTATTGCACCCACCCATCTATGCTAGCCGTCTCACTGCTACAGGACCGCCCGTCAGCCAAGATTTAGCCAACTCCGCGACGCTGTTACTTAATCTTTGATCCTACCCGGCACCACGGTCGGATCCACATGGCA	2
338	TTCCTCTTTGGCCAACTCATTCCCAATCCAGAGTGCACGGAGTCTTTACCGGGCTAGGCCTGTTATTCTGACCCAGATAGTGTAACGCCTTCGGCACGCGTCCCATTGGTGATATCGCTGGCACCACGGTCGGATCCACATGGCA	2
339	TTCGCCCCGGCCATTAAAACATTGATTCGTCCAGCCGGTCCGATCAACCCTTTTGGCAACTGACCCAATTTACTTCAAAGCTCTACTGGTCCTGCACTTCATTTAAGTGGAAACGGCACCACGGTCGGATCCACATGGCA	2
340	TTGCTAGGAGCTACGCTCAACGACTTGAACCAGCGAAGGCAAACTGTCACAGTTCTGATTGGTATTAAGGATTCTCCACCTTACTGACTCGTGGTCATCGTTCGCCACTGGCACCACGGTCGGATCCACATGGCA	2
341	TTGTCCTTAACGCATGGGTCAATACAAGCGTTGAGTTCACCAGCGGACAACATCCTGACCTTTCCGTTCTGCCTGATCTGCTGATGATACTCTTGTACCCCGTTCCGTATCGGGCACCACGGTCGGATCCACATGGCA	2
342	TTGTGCGAGAGCCCGACTTGGAATTTTTTCAAGGGGAGGTGGGAGAGACTGGCTGAAGGGGTGGAAATGGTGCGGCGACGACTCAAAAGAGGTATAAGCTTGATATTTACTACGGCACCACGGTCGGATCCACATGGCA	2
343	TTTAAACACATTTTAAGTGGAGCCCACGGCACCAATCGACCGACCTCCAAACAAGCGCTAGCGTCCGGACAAGGTCATACCACCGAAGCCCGAACGGACAGCTCATGCAAACTGTAGGCACCACGGTCGGATCCACATGGCA	2
344	TTTACGTAGCATCCGCAGCATCCTCCCGCAGCAAAGCACTATCGCCACCCGAAGATTTGAACGAGTGCACCCACACCACTCGCTCGTCCTCATCGAACACCTGTCGAAATTTGGCACCACGGTCGGATCCACATGGCA	2
345	TTTCACTACTTCCATGGATAGGGCATCTTTCACATCTGATAACCAACCCCCCCATAAAGAGTCCCCAGCGTACGCCCGAGCTCTCTCCCCTTGCATAAGGACATTACACGTTTGCGCGCGGCACCACGGTCGGATCCACATGGCA	2
346	TTTCCTCTTCTCAAGAGCACCCTAGCTCAAAATCCACACGCCCAACACGTCCTAGAGTAGTGCCTGTTTCCCTTACCGTTCATTCGCCACGCCCTTCCCTGCCTCCTTCTAAGCTACGGCACCACGGTCGGATCCACATGGCA	2
347	TTTGAAGGCTAGAAGGCTCTCCGCGACCGGCACACTGTTGAAGGGTGCGGGGGGATAAAGGGTCACGATCGTTATGCGGCAAGGGTACATTGTGCCACACTGCGGGGATCGAGATTTGTGGGCACCACGGTCGGATCCACATGGCA	2
348	TTTGGTGTCTGGGGCTTAGATCGTCGTGCGGAAAAAGAGAATATGGGAAAGGCTGGGGCGGAGCCGGGTTCGACACAGCGGCGTCTTAAGCAAATTAAAATGTGTAGTGGGCACCACGGTCGGATCCACATGGCA	2
349	AAAAAAATTACTTCTGGGGCTCTAGTAGGCAGTTTGCCATAGAAAGGAGGTGTAAAGGAGTGGAAGTTTAACTTAATACTTTTTGTGACAGAAGTAAGGTGTTCACGTAATTGGAGGGCACCACGGTCGGATCCACATGGCA	1
350	AAAAAACAATACCTAGCAACGTTAACTATTGCCGGGGCGCACGCCGGCCCGAGTTTACACGCCCCGCTAACGCCGTTGACTTAATTTAACCCGTTATAGACAGAGAACCAATTTGATTGGCACCACGGTCGGATCCACATGGCA	1
351	AAAAAACATGCGGTCCTGGTTTGTAAGGACATACTTGCAATCGGCGACAACATTATGCTTGGGGACATGAGCGAAAGGAAAGCCAAGGCAGGACTTGGGGTGCAGGCTGGAGGGGTGCGGCACCACGGTCGGATCCACATGGCA	1
352	AAAAAACCTCGCAGAAGTGATCGTTGAATACCGATGGACGACGGAAAGCCGGGGTAACGGCTAACGACAATGGGGTAGTGTCGTGCTTGTGTTATTAGGTGAGGGGGGAGCGGTGAGCGGCACCACGGTCGGATCCACATGGCA	1
353	AAAAAACGGTCAAGCGATAGCCTTCGGGCTCGAATGAATGCTGCGACCCGGTTGTAACAGGCGTCCGGGGCACTAATTACTCTAAACTACTTCTGGCTCTCTCATGAATTCACCGCGGCACCACGGTCGGATCCACATGGCA	1
354	AAAAAACTAAACCCGTCCCGTTACGCCCCCCCCCTCTCGCCAAATTGTCATTTTTTCACAGACACGCCCACCACGTCTTCAAATCTAAGAGCCCATACCCTCTTGGTATCGGCGCCTGGCACCACGGTCGGATCCACATGGCA	1
355	AAAAAAGAGCGGTTGTGGCTTTCCACTTCCCTCCCTAAGCTACCCTCGAAGCATTCGTCTAAGGAGTGGAATTGACCTGCCTTTGACCCCGTCACCCAGCCAGCCCATAGTTCAAGGCACCACGGTCGGATCCACATGGCA	1
356	AAAAAAGGCGGAGTCCATTCAGGAGTTCCTGTATGCGATCCAAGTCAATATACGTTACGGAGAGGGAAGGAACCGCACGCCGAACCAACTGGCGTTGGAGAGGCAAGCGCCTTTATAAATGGCACCACGGTCGGATCCACATGGCA	1
357	AAAAAAGTGTGATAATAGCTCCTTCATTCCCCCATACCTCGACTCTTATATGAAGCGGATGTTTTTGTGATTTATTACGCAACCACTCCTCTCCTTTACTCGGGCATGCGGCACCACGGTCGGATCCACATGGCA	1
358	AAAAAAGTTCGATGAGTTCACATCAGCTGATCTACCAGAACTGGTCTGTGCGCATAACCCTAGGAATTATAGGTCACTAATACGGTGATCATGTGCCTGCGCTGACAGCGACGGAGGGAGGCACCACGGTCGGATCCACATGGCA	1
359	AAAAAATCCCCAACCCTATTCCGGCCTCCCTGGCCCCACTGGTATAAATCTAGGGTACAAGATGGAGTCTTTATCTTCCAATAACACATCAGCTCAATACCCTACCCCGGACTTTTGGCACCACGGTCGGATCCACATGGCA	1
360	AAAAAATGCGTCTGCGCCAGAATGCGGGTTATAAAGTTGAAGCCGGGGTCCAAAAGAAAAGGGGGTCCCGAGGCCTCCTGGAGTGGCGAGTTATGCGCTTTTCACGGGTTAATAAGCGGCACCACGGTCGGATCCACATGGCA	1
361	AAAAACAAATTGCATCAACAAACAAACCCCGCGATTCTAGTAGACACCCCGTCACTTCTCTTCTTTCACAATGGTCACCACCTCGCGCCCACACGCTCCAATACCCGAGGCACCACGGTCGGATCCACATGGCA	1
362	AAAAACAACCCTCAACACGGTACCCCTCCGCACCGCCAGTCAGGGCAGCCTTTCACGTTCCATTACAGTACGACGATTCGTTAAACGTCGATAATTCTGCACCTACGTACGTCCGGGGCACCACGGTCGGATCCACATGGCA	1
363	AAAAACACATAATAATTATGGTGAGGCTCCTGCCCGGTTGCTCCGATCTACCAATGGACAGTAAGTTCGTCTACCATTGTCCAACGCTCCAAGACCAGTTGTCCATGTATCTAATTGGCACCACGGTCGGATCCACATGGCA	1
364	AAAAACATATTATCGATTTTCCGCGATTAGCTCATCCGGCCGTAACATCCTCATCTTTTCGAATAGTGTCCAGCGGGCCAAGCGCTACGTTCCGGAGGCACACGAGGCACCACGGTCGGATCCACATGGCA	1
365	AAAAACCCAATCAGCTGATGACGACACTGGCACCCATTCCGCTTGACCGATTTAATTGATTCCCCAACACTAGGCATCCGCTTGTCCAGCCACTCCGTGTATCGTTGCCCTGCCCCTCGGGCACCACGGTCGGATCCACATGGCA	1
366	AAAAACCGACGACCTTCGAAAGGACTCGCAACGTAGACGGCCCGACAGCCGCCAGCCGCCCCACCGCATTGGCAAATGTAAGAAACATCCAATGATTTCCGGGGGACCATCGCTACGCGGGCACCACGGTCGGATCCACATGGCA	1
367	AAAAACCGCCCCCGATCCTTCCCGCCAGTCTAGATGTAGCGTCTCTACTAAACGCGTTTCGTTGGCGACAGGATTTCGACGACTAGGCCTTTTCAATGTGACTCTGCGGCACCACGGTCGGATCCACATGGCA	1
368	AAAAACGCACCTCGGGGAAATACGACCGCTTAAGATTGTGACGGATCGGTCGGGGGTCATTGCAGCACAGGCACGTGGATGCCGCATGCTTCATCCGTTGATAGCGATAGGGGGGCACCACGGTCGGATCCACATAGCA	1
369	AAAAACGCGGGTCGTGTATTTCCTTGAGTGGGAGCGCACATGTAGCCCTGGCGTGTAGATTGTCGCGGTTGCCGGGTGTTCCACCATTGAGGAGACGTCAGCTTCGTGCTGGGCACCACGGTCGGATCCACATGGCA	1
370	AAAAACGCGTCGAGGTGTGCCAAGTGACAGCTGCTCATTAATCCCTTCCCGAGCTTTAATACACCAAGCCGCCATTGTAATACCGGCCCTCCTATCATTGCGACACATTTAGAGAGGGCACCACGGTCGGATCCACATGGCA	1
371	AAAAACTTCACCGACGAGTCATTGCTGTTGTCTCCCCAGCGCCTGGCTCGCTATCAACCTCACCTCAATGGCTGCAACGGTGGTGTGACTTGTTCCGTAGGAGCTCCGCGTGGGCACCACGGTCGGATCCTGGCA	1
372	AAAAAGAGCCGGTCAGACCTGGCGCCCTCCAGCTAACTCTCACGCCTCCCGTAATGCTCCACAGCGTACAACATACAGTTCGAGCTCCCGATCCATATAGACCAAACCCTCACGTCTGGCACCACGGTCGGATCCACATGGCA	1
373	AAAAAGGAGTAAGCAGCGGTTATACACTGGGTCCAGGTCCCGAAAGATGAGTACAAGCTGAGTCTGCCGCTTGTGTTATTAAGCGAGGAGGGCAAGGGAGAGGGCACCACGGTCGGATCCACATGGCA	1
374	AAAAAGGCACAGTTTTGGACTCCCCAGCTAACCCATTCACGATTTACCTTCGTACGTCAGTTGTAGAGCCAGCGCCTACCGACCTTCGAGTCGGTTTAACACACCTTGCCACAGCTGGCACCACGGTCGGATCCACATGGCA	1
375	AAAAAGGGATGGGTTGCAGTCTTGTGGACGCAAGCCAACTTCCTTTCTCAAATGTGGCCGTCAATGGACGGGAGGTTTGATGGAACTAGTCAGAAGAGATATTGGTGACCTCGGCACCACGGTCGGATCCACATGTCA	1
376	AAAAAGGGCGCCCGGCGGACTGCGGGCACCGTGTTAGCGACGCGCTCCGGATCCATGCGGTGAAGTAGCCTGGTACCGAGCTGAGCGCAACGGGTTTCTGTTGAGGATAACTGGCCCAGGGGCACCACGGTCGGATCACATTGCA	1
377	AAAAAGTGTGGACATTGCTGGGATGGGGTATCTTGAGGGTTCACTATGTACTGCTCTGTGTTCGGCCATAGGGTGCAGAGTTGCTGCAGTGGGTAAGACATGGATAGGCTAACGCCGCGGCACCACGGTCGGATCCACATGGCA	1
378	AAAAAGTGTTAATGAGGGCTAGAGCGGGACAGTTGCATTGAGAGTAGTCATTGGATGGACAGAGGAGGACAGCTGGGCTGTAGGGCGGATGTAGATTATTGCAAGGCACCACGGTCGGATCCACCTGGCA	1
379	AAAAAGTTACCCCACTGAACTAAGGGCGTAGGGGTCACGGACCAGCGCGGTGGAGACATGCCTCCCCCTATACATGGTGCTATCACCCTCTTGTATGTACGCAAACCAGAGCATCCCTGGCACCACGGTCGGATCCACATGGCA	1
380	AAAAAGTTGCTTGGGGCACCACTCGGCCACGACGGCACGCCACTATGGATCGTAAGCCGCCACCCCATCTGAAACCTTGTAAGTAGCCCCAATTAGGTGCGCCCCCTCCTTAGTCCCAACGGCACCACGGTCGGATCCACATGGCA	1
381	AAAAATACAACGCACGACGCCACAGCTATCGTATGCAAGGCGACCAGGGCCTGGGCCAAACATAAACGGGGTTATACTACACTACTGTTACTTGCAGGGCACCACGGTCGGATCCACATGGCA	1
382	AAAAATATAACCAACTTCCGTTCTACGGGCGCCGCCACCCCCCGGGTTACACGATGCCAGATCACGGTGCCTCTGCAACATCGGCGAACCTTCGATCGTCGATCCTAACGCTCATAGGCACCACGGTCGGATCCACATGGCA	1
383	AAAAATATCCTGATATGCGGGTTGCCCGTCCAGAATCTCCGCTTCGATGGCACTCGAGGGTTCCGCGGGAAAGCCAGTGTATCGCCGCTGCGAAACTCAAACGACATCCCGGCACCACGGTCGGATCCACATGGCA	1
384	AAAAATCAATCCTATCATGGATCTAGAGGTCCGCAATTAACACCGGGCGATACTGTTCAGAATTCATTCACTTGCCTAAACCCGTCTCCAGTCTGCATGAAAACTCAGGCAGGCACCACGGTCGGATCCACATGGCA	1
385	AAAAATCAGGCTGACACACCCGCCTAGACGTGAAGACGCCATCCAATATTAGCCTCCCCTGCACAATGTTCGTGCACGCGTAATGCTCACTTGTGGTGACATATGTCCCCTGCGTCCGGCACCACGGTCGGATCCACATGGCA	1
386	AAAAATCGGTGGATAGGGAAACCCTACGGCGAACGGTCTTCGGACTCCGTTCTGTATGTGGAAGGTCCCGCTTTGTGGAAATGTACTTTGCAAGCGGATGATTTCCGTCAGCGGCCGGGCACCACGGCGGATCCACATGGCA	1
387	AAAAATCTCTTTTACTGATTTGGCTACTGTGTGGGGGAATGTTTTAGATTAAGAACTCGATACAGCCATTAGATACCTTCACATTCTCTTGTCTCTTCTGTCTGAATGCCGAAGCGGCACCACGGTCGGATCCACATGGCA	1
388	AAAAATGACAGAAGAAGGTTCGTTGCAGGTCCATTTGAACCGTTGCTAACGATGGGCGGCAAGATAGGGCCCGGTTTCAGGACTTTGACAAATGGGCTCCAGAGTCACGGCCGAGTGCATGGCACCACGGTCGGATCCACATGGCA	1
389	AAAAATTGCGAGCGCTTTTGCGACACGAACGGTAGCTAAGCCGATATTCTAGCCAAATATGTGGTATTGAATGGTTCTCGCGGGAGGCGTAGGGTTGCTGGTCCTTCGGGGATACTGACCGGCACCACGGTCGGATCCACATGGCA	1
390	AAAACAACCCGCTAATACCGCGTCACGAAATCACGGGGATAGGCACCGACTTTACCCCGCTTGAGCGACCTGTGATGGCTCCTGTAACCCATCATGACCCGCTCTAGTTTTCAAGGCACCACGGTCGGATCCACATGGCA	1
391	AAAACAACCTATTGCTCCCCAATAAATTCCTTGACGGACCGGCTGAGCACCCGAACCGAGACCATCTGGGATTGGTCGCCGACCTGAGACTGTGACGTTGAGGGACAAAGCGGGGCACCACGGTCGGATCCACATGGCA	1
392	AAAACAACCTGTAGATCACGCTCGCAATTGGTAGTCATCGTCACGGATTCCGCCTTACTTAGTCACGACCTGACGTTACCACATAAGCCCGTAGATCGGTATTATGCCGGCACCACGGTCGGATCCACATGGCA	1
393	AAAACAAGAGGGTCGTGGTAATTAGGACGCTTGGCTGATCGTGCTGCACCGAAGACCGCCGATAGAGTCGGTCGACATGGGATAAGGGTACGGGGCACGAGCAGGAAGGGAGGCACCACGGTCGGATCCACATGGCA	1
394	AAAACACCTCCGTAACTCCGTGTCTCTGGCGCTGGCCCGCGTGTCAAAACCTCGCCTGTCCAGATGCGTAGGTCCCGTTATTGCCATCCCCCACCTTCACTGCAACGTACGCGGGCACCACGGTCGGATCCACATGGCA	1
395	AAAACACGGACGCTTCACTGCCTCTTCAGCACGACCGCAGCCCCCGTGCTTGCGGCTGGTAAATGCTAGAATCAGCGACCCTACGCGTTTAGATGGCCACTCCCACCACACGGATCCTGGCACCACGGTCGGATCCACATGGCA	1
396	AAAACACGGGCTCCACAGCAAAGAGAACCCTTCAATGGTCTAGAGGGTGTCTAAGACACTCAGATACATGGGTGTCTGAATGGTCTCCCCCAGAGGCCGTTTCTTCGTGGCACCACGGTCGGATCCACATGGCA	1
397	AAAACAGAATCATATGCAACTATGCAACTAACGCTCATACACCAAGGAGTTAGTTTTACCCTCGAGGGGCTGAATAGCAGCGGGAATTCGTTTCACTGATAACAACAAATCGCTGGAAAGGCACCACGGTCGGATCCACATGGCA	1
398	AAAACAGCTGTTTCTCGCTCTTCCATAACCGATTCCAGCGCTTTTACGTCCGTAAGGTTGGACGGGCAAACTCAACTGGGGGTAACTGTATCCGATAACGGTTGACGTTGTTACGGCACCACGGTCGGATCCACATGGCA	1
399	AAAACAGGTCACGCTGGAAATTCAGATCGTTTGCTGTGGACCTTATTCTATTAACCCCTTCGCCCGGCGAAGTACCGCTTAGTGCTCCCCTGGAGGCAAGAACCACGCTCCATTGGCACCACGGTCGGATCCACATGGCA	1
400	AAAACAGTGGTGTCACAGAACTGGAAGGTTTGGAGCTCTCCGCCATTTCATCAGCTGTAGGTGCGTCGAGAAATTCACTGCTGTGGGAGAAACTGGACGATAACGAATACGTTAGGCACCACGGTCGGATCCACATGGCA	1
401	AAAACATGGTAACAACGAACGACCGTCGATTTAGGGGCGAAATGCTGCTAAGACTCCCAACCTTAGCACGAGTTATCTACTAGTTATTAATCGCCCATTAAGGTATACGTTTAAGTTTCAAGATCACTCTGCGCCGGCACCACGGTCGGATCCACATGGCA	1
402	AAAACATTCCGCCCCGTAACGCTGAACACTACGCAACCGCACGGGAACGTTCGGACAGCTTTCAAGATTTAAGTGTCCCCAATCACGTCTGCCTTATTCCATAGCAATTACAATCCTTGGCACCACGGTCGGATCCACATGGCA	1
403	AAAACCAAGCCATTGATCCGCCTGGTTTGCAAGATAGGTTGACAAGACAGGAGCGGAGGGTCGGGCTCTGTGTGCGCCTAGTCAAGTTTTAATTTGTCTCTGGAAAGGAAGTGGCTGAGGGCACCACGGTCGGATCCACATGGCA	1
404	AAAACCACCAGCAGAAGCTTAATCCGCAAGGTTATAGAGAGGAGTTCACTAATGGCAGTTGTATGGGAATGTGGGAAAGCGCACGCACAGACGAGAGCTACGGTATAGGGCGAGGTGGGCACCACGGTCGGATCCACATGGCA	1
405	AAAACCACGCACCCATGGCAGGCGAGCTACACCTTCACACGTCCAGCACCAATACCTACGAGGCTTCTGTAATTGGTCCACCTATTTACGGGTAGAGTCACCGGCACCACGGTCGGATCCACCTGGCA	1
406	AAAACCACTACTTGAGCCCGCAATTATCCCACAACTTTCCTGATCCTGCAACTGGTATCCAAGAAAGACTCAGTTTCATTCACTATCTAGTGATCTCTTTTGGCGACTTGCCTCCCTTGGCACCACGGTCGGATCCACATGGCA	1
407	AAAACCAGTCCCTCCCATTCACATTTACAGTCGTCCCACGCGCGATCCAGTTCGGGTCATATGACTTCCCATAAGCTGCTACCGTGGTCCTTACTACCACCCTGCTCTACCACCTGGCACCACGGTCGGATCCACATGGCA	1
408	AAAACCATGCAGCTGCACCAAAATAAGGTCACATGAGCAAAATATTCTATACGGAACTTCTAGTGACCTACGAACCCTTAGCCGCGGACATTATCTCCTCGGGGCCCTGCCTTGGGCACCACGGTCGGATCCACATGGCA	1
409	AAAACCCAGCGCTGCAGCCTCCGCGCCCTGCACTTTGTGTACGCCGCTCGTTGGCAGTTTTGTCCAAGCACAAAAGTCGTGTTCGATACTAAACAGTGCCCTGACTCGGTGCAAGCGGGCACCACGGTCGGATCCACATGGCA	1
410	AAAACCCAGTCGTCGGGACTGCACACCTTTACCACTTTAACCCATCATCACACACGTTTCATTAAGTAACTGGTGAATCCCCGGGTCCAGAAACGCCAGTCTACTTATTCGAGGCCCATGGCACCACGGTCGGATCCACATGGCA	1
411	AAAACCCCAACGGGGAGCATAGTTGCCGAATTTTCTTCCCCACAAAGACCTTTACCCAAATTGGATATCATCATCTACCACCGTTTTCACGGCACCACGGTCGGATCCACATGGCA	1
412	AAAACCCCGCACTAACTTAAAGCAACAGCTCCAATGCGCCGCGTTCAAACTAAACTGAGCTCCGAGTTGCATGGACAATAGCCAAGATCAGTTGGACGCCTTTTCGATTAGAGGCACCACGGTCGGATCCACATGGCA	1
413	AAAACCCCGGGTCCAGTATTGCATCCTACCACCATGGTCGCTGTTCGCGTGACGGTCGAGGAGCCTCCACAGTCGTACTGCGTGCTCAACATGCTATCGATTAACGTCTGTAGGGCACCACGGTCGGATCCACATGGCA	1
414	AAAACCCGTACGCACTTATCAGCGATGTCGTTAGTACTGCCGACCAAATGGCGTCCCTCTGCTGGCCCGTTGTTACTCCACCCCAAAACATGGAACCCATGATTACTGACGTTTCTGGGCACCACGGTCGGATCCACATGGCA	1
415	AAAACCCGTGTTATAAGTTCTTACGCACCGGTACATCTGTAAGTGATCCATACTTGCAATTTAAAAATACGTAACTCCCTACTATAACTTCCGGCACCACGGTCGGATCCACATGGCA	1
416	AAAACCCTCGCTGAGCTTGACCTTCCGGCTTGGTCCGAGGATTCCTTCGCCGTCCGCCGGCTACAACATCACATCGACGCCATGAACCAATTTAAGTCCCGAAGGAATATTTTACTGGCACCACGGTCGGATCCACATGGCT	1
417	AAAACCCTTGGTTTCCGTGATCAAAACTCTATTCAACTCGGCTCCTCATCGTGGACCTCTACAGGCGACGGCAAACCCATTCGCCAACAATGAATATAGTTGAAATGGTTTTAGTCGGCACCACGGTCGGATCCACATGGCA	1
418	AAAACCGACTTCGCAGGGAGGGCCAGCTGTTTGGAGTCCAGGGGAGGTGGGCGGACAATCGATAGTGACTACATTAGACTACTCTACGGTCTCATGCCTTGGATGGCGTGGGCACCACGGTCGGATCCACATGGCA	1
419	AAAACCGCCGGCTTACCCTTCGCCGCCAGAGCCCCTAGCACCTCGACTTCCAACGTTGCTCCTGTAGCGCCTCGCACGTTTCGGTGGGCAGACACCAAAGAAGAGTCACACGGCACCACGGTCGGATCCACATGGCA	1
420	AAAACCGGCTGTGAGGACCAACGCCTCCCGTTCCGTATTCGAGCCTCACGCTGATCCAATTCATCCTAGGGCTCATCGAAGAAACTAACGTTTACTTAACCGGCGGCATGCTGGCACCACGGTCGGATCCACATGGCA	1
421	AAAACCGGGCCGGTTCGGCCGACTACGCGCGGTGGGACCTAGCATCGTCTGACGGGCAACGAGGGGTAAACTTCGACGTCCAGATTTAACTTGCTCATATGTGGCTCTCAGGTCGGCTCGAGGCACCACGGTCGGATCCACATGGCA	1
422	AAAACCGTACTAATAGATGGTCCCAGTTGTTGTCAAGTTAGTAGAGGGGCATTAACCTGGGTTCGGAGAAGGCGGATCGGAAACGGCACCACGGTCGGATCCACATGGCA	1
423	AAAACCGTCGGGCCACGGAGCAAGTCCTTCCCTGCCCTCTCACTATTGGCCCCTAGCTTGCGCGTTGAGCTCGCACGTGCACTGCTGGGGGTAAGTAGTTCTCAAATACTTGTCGGGGGCACCACGGTCGGATCCACATGGCA	1
424	AAAACCTCGTGTGCACCCGCTTACCAGCAACTGAGTTCTGTTGATTCTCCGTGGACTTCCGCCCCAACACGCCTGGCTAATGTCCGGTGCTATTGACGTCTTACGAGTACCCGGAACGGCACCACGGTCGGATCCACATGGCA	1
425	AAAACCTGCAATTATAAAGCTCAAGATGCCAGGCCACGATGATCTCCTCTAGGCCCTAGAGATGCATGAGTTGACACGTTGACCCATCTTGGAGTTAAGCTACTTTGGTACCATACGGGCACCACGGTCGGATCCACATGGCA	1
426	AAAACCTGCCTGGTGACCCAATAACTCGGGCAGCTAGTGCTTCCCAAAAAGTTCCCGTTCTGGACAGCTGAGCACGCAGGCCCTCCCCACCAACGACTGTCTTAAGTCCTATACTGAGGCACCACGGTCGGATCCACATGGCA	1
427	AAAACCTGGAAACGAGTTCTTAGCCGTCTGATATGCCCTGCTCGGGATGGTCGAATTACGGAGGTGGTAGTCAGCGGGCCCGGTACGCTGAAGTGCAGGTCGTGAGCTGCATGCCGGGAGGCACCACGGTCGGATCCACATGGCA	1
428	AAAACGAACCGTAAAGGTGCCGGTTTGTTGATAAAAACTCGGGGAGCCCCCGTTATGTTATACACGCCAGCCCTAATACATGAGGACCACGCGTCTCCAAGCGCGGCACCACGGTCGGATCCACATGGCA	1
429	AAAACGAGTTGCCATAATAGGCTTCGGTCAGGCCTTTCTCACCAGTTAGTCTCCAGTTGCCTACTATGGCGTCTGCGCAAGTTACTGATTATTAAATGTGTTCATTACTCAAGGGCACCACGGTCGGATCCACATGGCA	1
430	AAAACGCAACGGATGGATTTGCAGCCCTTCCTCAGGCCACATAAATGGTAAGCGCTCCGCCTGACGGTATCGGTCGATTGATAAGTGCAGAAGTCTAGTTCTTGAACCTTAGGGCACCACGGTCGGATCCACATGGCA	1
431	AAAACGCCAATACGTCAACATCAGTTATAGGACAACACGGCAGATGGTTTCCTCCTTTCCATTGCTGTGATATCCCTATCGAACAACAACAACTGGACTAGTTTTACGGCACCACGGTCGGATCCACATGGCA	1
432	AAAACGCCACACCCGCACCTTCCCCTCAATGCGACCTCCAACTCCTCTTACCACCTAAGCTAAGATGCACAGCGACTTCGCACCCCAACATGAATCAGTATCCCTAGCCCCGCACAGGCACCACGGTCGGATCCACATGGCA	1
433	AAAACGCCCGGCTTTTCCTTATGACCGATCTTCTCGATGCCTCGGCACCCTAACCAATACCGAAACCGCGGCTGATGAAGAACGGTCGGATGAACGACGCCCCGGGCACCACGGTCGGATCCACATGGCA	1
434	AAAACGCCCGTACCTGTGCATCCACGAGCAGGATTCACACACTGCGTAGCACCGGATGAGTACTACCTCATTCTAATCAGTTCCACCCGTGGCCCGTACATCCCGTTGCCCCTCACTGCGGCACCACGGTCGGATCCACATGGCA	1
435	AAAACGCCTACCCTCCGGCGCGACTAGAAAGACCCTTCCTCCCCCCAGATGTTTATGCCAATGACGTTCGAGGTTTACCATCCAACAGTCCAACTCACTAGTTACCTACCCCTACTTGGCACCACGGTCGGATCCACATGGCA	1
436	AAAACGCCTCGTCTTCGCGTACTTCATCTGCAGGCCGAATCTAGTTGTCGTTCGCCGTTCGCGCCTGACTCTGAGTGAACGATAGACGGGTACCGAGTCCGGTCAACCCTCTCGGATTTATCCCGCGGCACCACGGTCGGATCCACATGGCA	1
437	AAAACGCGGGGAGTCTGCGTGAGCCGTTCGAGACACAGTTAAGTGAGACACGTTGAAAAGACCTGCCGGCTTACTTGCCGATTCGGACTGCACCCTCTAACGGCACCACGGTCGGATCCACATGGCA	1
438	AAAACGCTTTAAATGGCATACCCTCGTGCCGTACGCGGCCCCGGCGCCTGCCTAACCGCAAACCCGTTCCACCGCCATTCTCTACCAAGCGGAACTTATTCGCAGGCCTAGTGCCCAGGCACCACGGTCGGATCCACATGGCA	1
439	AAAACGGACACTCGCGCTCCAGATGTCACTAGCGTGTGTTACGTCCGATAAGTGTAACACTCTCACCGGCGTTGACGGTCACAGCACCGCGGCGGGCCATTTAGCACTACCTTAGGGCACCACGGTCGGATCCACATGGCA	1
440	AAAACGGGCGATGCCTATATAATTTTAAGGGAGGAGGAACGGGTAGGCAGGGCGATTAGTATAAACGTGCTCCCGCGGTCGACAGGCGTATCTGTGTCGTTGGGGCGCTGTGGGCACCACGGTCGGATCCACATGGCA	1
441	AAAACGGTAACGGATGCCGCTGTGACGCCCGCACTAGTCTCATCGACTTGCGCTGACGTGTCTAAGCTTTTGTACTCGTAGGTGACTGAACATCACGTCCCGATTCCGCTTGGCACCACGGTCGGATCCACATGGCA	1
442	AAAACGTAGTTCGGGCGCTTTGCGAAACGTTCGGCTGTAGGATTTTCACCGCACGGACCAGAGAAAACCCTTTGTGCAAGGTATAACCAAGGTCAGGTCCTAACGGCTTAGGAGTGGTGAGGCACCACGGTCGGATCCACATGGCA	1
443	AAAACGTGAACCACGGCGGGGGTGCCCAGCTACAGGAGTTCACAGTACCTTATGCGAGCCCCGTCCTGATCCTCATATACGCTGACAATCTGCGGACGGTTCCTCGAGATAGCGCCGCGGCACCACGGTCGGATCCACATGGCA	1
444	AAAACTACGTGTTAAGAGTCCCGGCTAAACATGATACGATCGCCTGATAGCTCATAGCCGCCTATGCCGGTACACTTTTAACTTCGTACGATTCGCTCAACGAGCTGGCACCACGGTCGGATCCACATGGCA	1
445	AAAACTCGCCCTAAGGTCGGTCGATCAAAGGCCTCCGAGAGTTGATAACCATCAAAATGCCGTTTACACCAAAGCACGGCCCTTTTTTCGGTAGTCTACATAACGAAGACGGCACCACGGTCGGATCCACATGGCA	1
446	AAAACTCGGGCGCTGCGTGTGATGCGTTTACTAGTTTTCTGCATTCTGCACTTTTTCCAGCAGTCTATCGTATTAGGTACCGCAGAAGCACTCAGTACTGCCTATTGAATGGCACCACGGTCGGATCCACATGGCA	1
447	AAAACTCTCCACCTTATCCGAGCAATCGTTTTAGGATCATTTGACTCGCTTCACTCACAATTGCATCCCAGTCCACACTTGGCATACTTAATACTTGTTCTGCCGAATGCTTGCTAGGCACCACGGTCGGATCCACATGGCA	1
448	AAAACTCTCTTACACTTGCACCACTAATGCTCCATTTCTGCGAATCTCACATCCGCATTCGGGATTGCCGTAAGGCGCAACATCCCACCGTAGCAGACCAGCTTGATCCCAGTTCAAGGCACCACGGTCGGATCCACATGGCA	1
449	AAAACTCTGTGATACTCATCGCGCAGAGTATCAGACTTGGGGCTCGCCTTCAGCTGTCTCGCAAAACGCTCATCATTAGTGGGAATGTGTGGCGAGGGTGAGCAAGAGGGGAAAAGAGATGGCACCACGGTCGGATCCACATGGCA	1
450	AAAACTGTGCACCAAGGTAGCGAAGCGCTTGTCCGCTACGCATATTCGTAGATGATTCGCGTTCATGGGAGCTTAGGTATCCCCACGTGTAATATCCACTCCCGGCACCACGGTCGGATCCACATGGCA	1
451	AAAACTGTTGTCGCGAGCCGGGGCTACGTAAAACGCAGTCTTGCCCGATATGGGTTCATGGCTAAGTTTAAGATCTACAGGACTAAGGGCGGGCACTGCTTATCTATTCTGAAGGTCCGAGGCACCACGGTCGGATCCACATGGCA	1
452	AAAACTTACCTAGGAGGGCACCACTTCGACTCCACCCCCAAACTATCTGCTATGCCTTCATCTATGCGAAGATTGCGACTTCCCCGAATCACTGCTATTCTCTGAAGTATTAACGGCACCACGGTCGGATCCACATGGCA	1
453	AAAACTTCATTCCTACCCCTGGCCAACCACCACGGCGGCAGTCTCTGGAATACAGGGCCACGGCTGAGGGATTGCGGATGACCTGTGGAACTCATTATGCGGTGGATGGGCACCACGGTCGGATCCACATGGCA	1
454	AAAACTTCGCAAGTTCGCCCACCGGCTCCTCAGACTCCGCCCCTCACATACTCGTCATACGTAGTATGTCGCGAGATCGCATTAGCCACCTCGCTCCGTTCTTTCTACAGTGCCCGGCACCACGGTCGGATCCACATGGCA	1
455	AAAACTTGACCCAGTCCGTCATTCCGGGCGTCCACGACGTTACCTATAATCGGTCCTGCTCCAGCAGGCTCCGATCTGGCGTGTCCATGTACCTAGTCGCGATTTGGCACCACGGTCGGATCCACATGGCA	1
456	AAAACTTGTCCGCACAGAGCAACCTTACATACGTTCCCTAGAAACACGCGTCTACTCGTTCGGTAACTGGTTGCGTCACCGTGACCTAATGCAAGCTGATTCTTTAATTCCCACAATGGGCACCACGGTCGGATCCACATGGCA	1
457	AAAAGAAAACTAAGGTGTAGTGTGTGTTAAGATGGTAACTGTGCGCGAAGCACTTCCTCACTTATTATCCGCCTTTTCGCGATATATTAGATAGACGGCGCGTCTGGGGGACACAATCCGGCACCACGGTCGGATCCACATGGCA	1
458	AAAAGAAACTGTAGCCAGGGATGGTCGCGAACAAATCCTATGTACGTCGGACCCTCCCCAAGAGCCGTTCGACTCGAATCGGTCACGGTAACAACCCCACTACGAGGGCACCACGGTCGGATCCACATGGCA	1
459	AAAAGAACAGGTTGTACTAGAACATCTCCCAATGTAGAGTCACCGTACTTGTGCCCTTTCTAAGGTCGCGATCATATGCCGCTCTTGCCTCCCTGACCAACCTAGTGGGATCCAATGGCACCACGGTCGGATCCACATGGCA	1
460	AAAAGAAGAACGAGGATATACACTTTTTGTAGGTGTGAAGAGCGCGTGGTAGTACGTAAATAGTCGGACGGACTTGTGGTGGGAGTTGGTAACGGCGGGACAGGGGGGCACGACGTTGGCACCACGGTCGGATCCACATGGCA	1
461	AAAAGAATAGCAATTTTACTGTACAACAGCATTGCAAAACCTGTCGGATCATTGAACGTAAAGGAATAAAGAACACGAGATACTACTTCTACTTAGAGGTTTCTCGCAGGGCACCACGGTCGGATCCACATGGCA	1
462	AAAAGAATGCCACTCCAAGCTCACTTCCTTTACGGTCCAACTGCTGGACGGTGACCTTAAATGTTCAAATTCTACATGATGCCCCCCTGCCTGGCTTCCTATCACCTCGTCGAGGAACGGCACCACGGTCGGATCCACATGGCA	1
463	AAAAGACAGCGGGGTGTCGGCTTGACGGTAAGTATAAATAGTAAAAATGGATTGAGGCCGCATGTCGGAGAACATGTGGTTCAAGACAGAAGGCCATAACCGGGTCATGACAGGCGGCACCACGGTCGGATCCACATGGCT	1
464	AAAAGACTTTAAAGGGGACTGCGATAATAGGGGACGTAGCGGTTAAGGCGTAGTTGATAAGTATTTGTGATGTCATTCCGACGGCGACCTCGTAGGAAAACAGGTGGCGGGGAGTGGGCACCACGGTCGGATCCACATTGCA	1
465	AAAAGAGAAGGCAAAGGAGGCCCGATGGGGGTAGAAGTTCAACAATGTCCAAGCGCTGAGTCAAGCCTCACGGTGGTTATGCACTAGATTCTGTTCTAAACCGGACTACGATGGTGAACTTGGCACCACGGTCGGATCCACATGGCA	1
466	AAAAGAGGCGCTTCCCGCTTCTCAAGACTGTGGTTTTCGCCCTAGGGGAGAGCGCGGTAAGATACAATCAGCTGTTGGGACGTAAACACGCCTGGGGTGCGGTGAATACTAATGATCAGAGGCACCACGGTCGGATCCACATGGCA	1
467	AAAAGAGGGAACGGTTCAACGGTCCGGGTGCGTTACCGACTTCCAATCGCGGAGGCCTAAGTGAAAACAATCCCTGCTAAATTTGTTACAGGGTATTTCCGAATGTTGCGGGTGGAACATGGGCACCACGGTCGGATCCACATGGCA	1
468	AAAAGAGTTTGTTCTAGTAGCAACCGGCGAATTCCACAGAATCGTACGCTCTGGTCCACTGGACGAGCGAGTACAGGTGACTTGCGAAAGGACGGGGCCAACTGATCAAAGAGGCACCACGGTCGGATCCACATGGCA	1
469	AAAAGATAACGGGGTTCACTAACGCCTAGACGCTCTTAGGTCATACCACAACGTCCTTGGATATCAAGTCCCCTGCGGATGAGGCATGGCTCACAAGAGGTTGAGGTGGGGGTATCCGAGGGCACCACGGTCGGATCCACATGGCA	1
470	AAAAGATGCGAAATGGTGGGCTTGGGGGTATGAGGATGGAACCTTAATCTAGCGAAAACGTTGGTATCGTTATGCTCTAGACGGTGCGGTTATGGGGAATGCGGGGATGTTACCAGCAGGCACCACGGTCGGATCCACATGGCA	1
471	AAAAGCAACGAATATGCCCAGTTGGATGGGTGGCTCTGCTACTCGTGTAGCTAGTATTGTGGTGGGAAGGGGTCAGTTGCATTGATCCGGGGCCTTCGACACATGTGTCATGTAGCGTTGGCACCACGGTCGGATCCACATGGCA	1
472	AAAAGCACTCCACCACTCCGCTCGCTACAACCACCTATCTAGAGGCCCCAACCGAATTAAAGTCTCCCCGTTGCAGCGCACTATGAGTAATTAGGTAGCCCTGGCACCACGGTCGGATCCACATGGCA	1
473	AAAAGCCGCATGCCACCCCCTCCTGCCTCGCGCCGGTGGCCTCAGTCCCCGTTTCTGTACCGTTCTCCTTATACCCCTCGCACTGTTTGCTGTCCGTAACCTGGATATTTTGGCACCACGGTCGGATCCACATGGCA	1
474	AAAAGCCGTAGTTCCTTCCTGCCAGCCCATACTTCTACGGCCTCAAATCTTAGAATTGCCTGCAGGATAACTAGCCCAACTAGCCTCGGGCGTTCTCCAGGCACCACGGTCGGATCCACATGGCA	1
475	AAAAGCCTCTGATGTATCACCACCCCCGGCACGTCGTCGTTACCTTAGATATAGCGTATTCTGAGTCTACCAACTGGCTCATGCTCCTGCAAATAGACTTTTTGTCGCTCTTTTTGCGGCACCACGGTCGGATCCACATGGCA	1
476	AAAAGCGGGTCTCACGTGAATAACTGCGGGCGAGCCGACCTACTCTCAAGAATTTCGGGATTGATGAGATAAATGAGGTGACCCACCTCGATGACCACTATGCATGACTCATGTCTGCAGGCACCACGGTCGGATCCACATTGCA	1
477	AAAAGCTAATGAAAGCGCCCCTCACCGGCCCGTCCTCTGACGTAAGACACGTTTTCATTTACTCGAAAGGACCGCATCAGTAGCATCCCAATCAACAACTGCGTGGCACCACGGTCGGATCCACATGGCA	1
478	AAAAGCTAGTTAGTGTGGCTTTGGGCGGCACGATCATTAGGTAATCCTCGCCAGATATTATAGTTGGGACGTGCCAGAATTCAACAAACATAAGCTACAACCTAGCTCGTGGGGCATGGGCACCACGGTCGGATCCACATGGCA	1
479	AAAAGCTCCACACCCAGGGAACCCCACATAAAGGGCCTCAATAGTTCATAGCCGAATGCCGCGAACTCCCCTTTTATCTTGGCTCCTGGACAGTCGTCCGTCGAGGATCGGGCACCACGGTCGGATCCACATGGCA	1
480	AAAAGCTCCAGCATCGCCTTCACCAACTCCAGGTTGACAGCTGTCATGTTTGCTGTATTAGAAACATCCATGATTTATCTACGCTTGATGGGTCGCTTCTCCTGGAGGGGCACCACGGTCGGATCCACATGGCA	1
481	AAAAGCTGAGCGCTGCATGCCCGTGAAACCCGCGCGCATAAGGGTGGCCGAGTGATTTATAGTAACGTTGTCAAAAGCTTCCAAATGAGCACTATAACTATTCGTCCTCCTTGGAGGCACCACGGTCGGATCCACATGGCA	1
482	AAAAGCTGCGCCCCATCGACCCACCTCTCGTCGTATACTCCTTGAGATCGACTCCGTTACGAATCGTATAGGCCAACTCGGACTCCCCTCCACGGTACCTACCCTCACAAAGAAATCCGGCACCACGGTCGGATCCACATGGCA	1
483	AAAAGCTTGCGATCAAGTTCGTCCTCCATATGTCTCTAACATCCATGAAGCGCGTGCTACTTAAATCTGCAGAAGGGTAGGGAGCGAGGTTAGATCGCCGGGCATATACAGTGAGGCGTAGGCACCACGGTCGGATCCACATGGCA	1
484	AAAAGGACTTGTCCCCTTCCCACGTGACTGGGTGTGCAGTCAATGCGGCAAACAGTGGGGTGGCAGGGGAGAGTACCTTCTGATAGCTGTAGTGGCGGCTGACTGCAAGTGGCGGCACCACGGTCGGATCCACATGGCA	1
485	AAAAGGAGAGCGGAGGGCGCCATATGTAATTCGTAAGGTGATTGGAAATGGTTGCTGAAGTCGTGTGGTTAAAACACCTGCGGTCCTAGGCCCGGCGTGAGACCATGGAAGGAGGGTTGGCACCACGGTCGGATCCACATGGCA	1
486	AAAAGGATCGCTCGCGAGAGACTGCTACATGGCCACTACGTTAAATTCGACTGCGTTTGCTGCTCCGGATTACAGTTATATCCGTTGATCTCCGTTTCGATAAATATTCCACTAAGGCACCACGGTCGGATCCACATGGCA	1
487	AAAAGGATCTGGTCACTCTTCCACAACCGAGAGACGCAATGTAGCACCGATTCGTATTCAGTCTGGTGGTCGGGAGAGCTCAAGTGAGGTCGGCAGCTATTATGCCAACTGATGGCACCACGGTCGGATCCACATGGCA	1
488	AAAAGGCCGCGTTGGCATCGAACAGTCACAAGCCATGAGTTGGGATATAACTCACCCAGGGAGGTTGGGTGTGATAAGTGTCTGCGCCCGTGGAACGCGATTGATGGGGCCAGTGAACCGGCACCACGGTCGGATCCACATGGCA	1
489	AAAAGGCCTTTAATGGACCTACGTGTACATACCCCGGTCCGGATGATTAAGTCACTTGTAGTAATAATCTCGGTTAGCATCCCGGAATGTAAACCCCGCTTGATTTTGTCGTGGGCACCACGGTCGGATCCACATGGCA	1
490	AAAAGGCGACACAACATCGGGCTACGGACTCAGGTGCAAAGCTGCCCAATGATTCGCGGGTACCAGAAACTAGGACAGAGTAGAAAGGAGATCACCAGCTTTACTCGAATAACCTCAAGGGCACCACGGTCGGATCCACATGGCA	1
491	AAAAGGCGTACCGACCGTAGTGCCAGTTCAGCGCTCTGACTGTTCCAGGACCTCCAAGTCTCTATATCCGAATCCACTGGTCAGCCCAGCCATTCCAACCTCCAACGGGCACCACGGTCGGATCCACATGGCA	1
492	AAAAGGCGTCACCTCAATGTCATTCCATCGTTATTTCTTCACAATCGTCCAAACGTTCCGTAGTTTGTTCTGTTCGCCTATCGTTACCTGTGAGGCACTACTATTCCCAGCAGACGGGCACCACGGTCGGATCCACATGGCA	1
493	AAAAGGCGTTATCTGTGCCTCTCTCTTGGGGAGTCTTTTCTCAGTAGGCGAATTAATGCGCTCTGCTTCACCTCTTTTAAAGTTTTACCGGCTCCATACGACCCCTTCCGTGTGGGCACCACGGTCGGATCCACATGGCA	1
494	AAAAGGGACACGTAGCCGGGGAGAAGCGTTAATCCGGAAGTCACGTTGCGCAATCTTGTTTGCACCAGCTTTTTCATTGAACTCGCAAGTTTGACAACGAAGGGAGGACTATACACCGAGGCACCACGGTCGGATCCACATGGCA	1
495	AAAAGGGACTTCAATACCTCTGCCGGTATCCCACTTGTATACGAGTCCACGGACACACGCGGCGAAGACCAGCGTATTCTACTACAGTATTCCTTGTGGACGACCGTTGTCCCCTGCGGCACCACGGTCGGATCCACATGGCA	1
496	AAAAGGGGAGTGCCGGCACAAAATCAAGGCAGGGTAGGAGCATCGACCTGCGTCCGAAACAGTGTGTGGACAGGCCACTAATTTCAACATGGCGGGCGAATGTGATGTGGGTTTAGTACTGGCACCACGGTCGGATCCACATGGCA	1
497	AAAAGGGGCGCCGTGCTGCCTTGGCTGACGCCGCCCCGGCGCCGTAGCGCCCCTCATAACCTGAGCGCCGGTTTCGCCGAAGTACTATTACTACTGAGAAAAATAGCCTGGCTGAGCGGCACCACGGTCGGATCCACATGGCA	1
498	AAAAGGGTAAGATTAAGATTATTTACACGGGCTCTATCGCGAGACCGACAAACGGCCTCAAAGCGATGGGTTGACCCCATGCGCTTAAGTTAGGTACGACGCATGATACGCGGCAAGGCACCACGGTCGGATCCACATGGCA	1
499	AAAAGGTACACACATCCCATACCCATCGAACCACCCCGCCGGGCGATCATACAATCGCCATAGCCCTGGTCGCCACCTAGTTTATTCATGCAACCCGTGCATCTCACGGCCGACCTGGGCACCACGGTCGGATCCACATGGCA	1
500	AAAAGGTACGAGGGGGGTTTGGTGGCCGACGTGGATAGGGACGGTAACAGCCGAAGGTTATTGAGCTACGCCCGTCGTAGTGGAGCCCATTCAGCCTTCACTGCTTGAGCCAGGTAAAGCTTCCGGCCGTTTCCTGCAACTACATAACTGGCACCACGGTCGGATCCACATGGCA	1
501	AAAAGGTAGAAGGACAGGAGTGTTCTAGAATGGAGCGAATGTTGGCAGAAAAAATGTAAACGATCTCGTTTCCATATACGTATGGGTCGGTATGCGCACGGTGCAAGGCTCTAATAGTCGGGCACCACGGTCGGATCCACATGGCA	1
502	AAAAGGTCCAACTGTGAATGATTTCCCCCGCCTATCAAGTATTCAACCAAAAAGGGTGGCCGTAAGACCCCGTAGCAGGGTTCGAACACGCTAGATAGTTATACATGAACGGGGCACCACGGTCGGATCCACATGGCA	1
503	AAAAGGTCGTACTGGTGGTTCTGCAGGGCGCGGGGAAGGGATGGGTTGATGGGCATGGTCATACGCGTGACGTAGGAGTTAGAGGGCCGGAGAGGGTCACGGAAATGCAGGGGCACCACGGTCGGATCCACATGGCA	1
504	AAAAGGTGCGAATCTTACATCTTAAAATAATGAGCTTGGGGTAGTCTTCCCTTACTGTACTGTCTATATCTTAATAACGACGGATTCCTCAATTATCCCACGGTAGCCATGGCACCACGGTCGGATCCACATGGCA	1
505	AAAAGTAAAAAATCGCGACCCGACTAAATTATGACTGATCATCTCTAGTCGACTAGGTTACCGCCCCTTGAAAGTCAGGTGTAGTAGGTTGCATCTAGTGGATGGCTGTCAGCCGGCGCGGCACCACGGTCGGATCCACATGGCA	1
506	AAAAGTAACGGGTTTACTATACGTTTGCACGGATCGTGTCTAAGAGTTTTTTGCGGACTCCATGATGCATTCGAACCTCCTGACACACTTCAGTTCGTCACAGCCAGCGCTCGAACGCCGGCACCACGGTCGGTCCACATGGCA	1
507	AAAAGTCAGGTAGTGCGAGGACTTGCATGCGGAAATGCTGTCGGCACGATGTCTTCTTTGCGTATTTTGGCCGTGTCGACGCACGTTGATTGTCGACGCTTTAGTTCCTCAGCCTGCATGGCACCACGGTCGGATCCACATGGCA	1
508	AAAAGTCGTCATTAGTTTCGACGGCATACCCGCATTGCTCGAGGCCAGGGCGAGAGATCATACATCACACTGTTTCATAGTGGATACCTTGGCCTTAATCTACACAGAATAATTGCGGCACCACGGTCGGATCCACATGGCA	1
509	AAAAGTCTCGTTTGGAACCCTTCCTTACATCCCACTCTGACCTATCGGCGGCTACGATTAACACCCAGCACCGTATCCCGACTCTTACTGGCGCTATTCCAATGTTACGCCGGTGGCACCACGGTCGGATCCACATGGCA	1
510	AAAAGTGAGTTAGTGTAAGGAAATAGATTTTGGCGTACTTAACCGGTCCCTCCGAAAATCCGTTCCGCGCGCTGGGGCCTGGTTGTGAGGTGGGCTCTAGTGATGGTGAGGCACCACGGTCGGATCCACATGGCA	1
511	AAAAGTGGCAACAAGTTAAGGATGTTCGTGGATCACTATTCCTCCGACCGATCATACAGTTCTTCTTACTGCGTTTATAAAAGTGAGACTTACCTCGTGCTACCTGCTTAGGGCACCACGGTCGGATCCACATGGCA	1
512	AAAAGTTACACTGCCGCCGTCCTTTGAGACACCATGTCCTCTGGAGGAATTTACCGTTTCGCGCAAATTAACTGCCTTGCCACGTGCCCGCGAATTGACCGACTTCAACACATCGGCACCACGGTCGGATCCACATGGCA	1
513	AAAATAACGCTGCCCCCGCTACCCGTTCCCTTTATCAGAACTGTGAAAGGAATACGGCTCCATCTTGTCCAGCCCGAGCTAGGTCAATCTACCTTCTCAGCGTTCCTATCTTCGGGCACCACGGTCGGATCCACATGGCA	1
514	AAAATACGGGTGGGGGGACATAGCTACGTCTGGGGAGGCAGTTAATATTTGTGAAATTCGATGCTACACTGTTGTTGTACGTCTGGGTACTCGGAGGACAAGGTGCCCGATTGGGTCCCGGCACCACGGTCGGATCCACATGGCA	1
515	AAAATACTTTCCGGTCATGCTCTAAGGATGGTATCACGGACCTGAACAGTTCATGCACACTGCTTTGCTCTTAGGGCGACGGTCTTTGGCATTTATTTACTCCGGCACCACGGTCGGATCCACATGGCA	1
516	AAAATAGACCCTGGTCTGCCATGCCAGTGCTTCCAGTAGCTCGGATCTCCGAAAATATATCTTCTTACCAGACATAACACTAGTGCTCGACCCTAATGTTGCATACGAAAAACCAACTTGGCACCACGGTCGGATCCACATGGCA	1
517	AAAATAGGCTGTAGTCCCTGCCGTCCTTTATTCCAAAATGCACGATATAGGTGGTAAATGACGAAGGTACTCTCCGACGATCCATGCCGCTGCACCTGAGTTGAGTCTATATCAGGCACCACGGTCGGATCCACATGGCA	1
518	AAAATATAACCGCTATAATACCAGCAGAAGTCTACAGGCGTGGGAGGGGTTTCAGCACTGGCGCGCGCGAGGTAGATAACTTGCATACCGCGCGTCTTGCTGTTGTACGCCGGGTCGGCACCACGGTCGGATCCACATGGCA	1
519	AAAATATCCCAAGTCAGACTGATTTCTACTGTTCTACATTAGATCAGTGCTCAGCTATCTATATTGCACGCCTCGGTCCTAAAGTAAGTACGCTGCGGAGCCATATTAATCTGGGGCACCACGGTCGGATCCACATGGCA	1
520	AAAATATGACCCACTGCAAAGTTCGGTCCCCGCCGTTTATTAGTATACCGCCTTGCCCTCATAGCACGTTCCCTGTGGAAATTCTCTTGGCGTGTCTCATTGGTGCGATAGGACCAATGGCACCACGGTCGGATCCACATGGCA	1
521	AAAATATGGTCTCCTTGACCCTCTCCGACGAACCCTGCGTCCTAACAACCACAAAACCATCAGCACGGCTCTTGTTCCGCCATGTTACAACCACTATAAGATCACTCCTAATGACCGGCACCACGGTCGGATCCACACGGCA	1
522	AAAATATGTAGTTAGAGCTTGAGGTCTTCCATAAAAAAAAAAGACGCGGCCGGAGCTTGGGGAGTACAGTGATTGGTGCAACGTCAGAGCGTTTGACGGGGAAACCTTGGTTATAGTGGCACCACGGTCGGATCCACATGGCA	1
523	AAAATCACAGGCGGCGATACATCAACGGCTGGCAACGCAGCGACCTCCCAGGCGTATGGTTACGGATCCAGAGGGAAATTAATGTGGAGAAGACGGGATTTACAGATGGTTTAGGGCGGTGGCACCACGGTCGGATCCACATGGCA	1
524	AAAATCACGTATGCTCGTGTATGCACTATTCTAGGTCTAAATTAGGATCTGATACGCTCCTACCGAACGCCAGAGGTGACCATCGCTATCTGCTTCGAAAGCTATGAGTTTGGGCACCACGGTCGGATCCACATGGCA	1
525	AAAATCACTCGTTACCGTGGGTCTCACCATGCACGACCTAAGCCTCTGAGAATAGTCCGGGCGATCTGGCCCGTTAAGCTCTAATGCGCAAATCCCGAGTTCCCCAGACTCTGGCGGGGGCACCACGGTCGGATCCACATGGCA	1
526	AAAATCATCCTGAGAGGCACCGCCCCGCGCTGGAATCACGCATGTCGACGTTAGCAACTATCGCCTAGTTCAACCTATAACGACTAGGAACGGGCACCACGGTCGGATCCACATGGCA	1
527	AAAATCCCAGTGCACCCCTAGCCATTTGGCGACTCCATCCTGGGAAGCAAGGCCGTCAGTATATACCAACCTTTCGGATAAGATAACCCTACAATGTTATCTACCCTTGTGCTAGGCACCACGGTCGGATCCACATGGCA	1
528	AAAATCCCGCTGCTAAACTATTGCTAGCTGATACAGTCATGAGCTGACAGATCGAGTGCCTGGGGCGCTGGGTGGTTATCGATCGCGTTCCGCGGCTTCTCACATTAGGTCCGCCTCTTGGCACCACGGTCGGATCCACATGGCA	1
529	AAAATCCGCCCACGTGTAGTGGTTTCGGAGATTGAGTCAATCGCTATAAGCTTCGACTGTCCGTTGCACTAAGTGAACGGGAGGCGCCGGGGAAGCTTCGTGGTAGCTGGGCGCAGGTTGGCACCACGGTCGGATCCACATGGCA	1
530	AAAATCGCCGCTATTGCGTCTAAAGCACGTGTTGTAAACTTCGTCTTTCGTCTACGACGCGTTTTCCAGTTTAGTCACGGACTATTGGTTTGGCCAGGGACACCTAGTCTGCAGGCACCACGGTCGGATCCACATGGCA	1
531	AAAATCGCCTCGCTCACGTCCCCTCTACTCCTTCAGTGTAGTTGCTCTTGAACTTACCCTTCCCAACTGCAAACCCTGTGGCCCGATAGATAATTTTGTAATTGTTGGTGGTTGGGCACCACGGTCGGATCCACATGGCA	1
532	AAAATCGTGGGCAGGAGTTTAAGTGTGAATGGTCAAGTTTGGTTGGTGTAAGGTTCCAGTCGAAAGTCCCACCCAGTCAAGGCCTCTCGACACCGGAGGGCGGTATACGCATGGAGGCACCACGGTCGGATCCACATGGCA	1
533	AAAATCTCATTAGGACGGGACGCCGGTAATCCTTGTGCGGTACCTTGATGTAAAATCCCGAGATCGATTGATCCGGATTGTATTCCTGTTGATGTGGTGTAGTGTAGTATCCGGGCACCACGGTCGGATCCACATGGCA	1
534	AAAATCTCCCGGTTTAATCTTACAGTACTTATCCTGCTCATCCCGAGCGCTAGATTAAGGAAACATATGAGCCTCTAAACCCCTCTCTGGCACCACGGTCGGATCCACATGGCA	1
535	AAAATCTGACTGCCCTTGGAGAAACGCCTGATCGACACTTCCCCTTCAAATCCGATTGAAACCACTCAAGTCACACCCCGTGCCCTCGTACAGCCTTGGCGCCAATGCGTTTTGGCACCACGGTCGGATCCACATGGCA	1
536	AAAATGACTGACACCGCATTGATCTCGATTACAGCGCCTCTCACGCCTTGTGGGAGTGGGCGTGCTTGATTAAGCCGGTGTTGTCCTGTCCTTCACTTTAAGGCACCACGGTCGGATCCACATGGCA	1
537	AAAATGAGCTATTAATATTCCGGGGGCTGGGGCGCATGCTGCTCACTGGACGGTAGCTGGTTGGGATGCAGCTGTCGGCCCCCCGAGCGTCGTGTCTTTCGGAGGGTTTAGTGGGGTCGGCACCACGGTCGGATCCACATGGCA	1
538	AAAATGAGCTGAACAACTGGGTTAGCTGAAATGTGAGCGGTTCTCTGCTTCCGTCGCGTGGTTTATCTTCGAACCACAGTCTATTTAACCACAGAACAAGCGGCGGTTCAGCGGCACCACGGTCGGATCCACGTGGCA	1
539	AAAATGATTCGTACCCTTATGAACGAAAATGTGGTGCGAGGTTGGTTGACCAATGATCTCCCAGGGGCGGGCCTTCGCGTGGGGCTGTGCAACGGGGCGGTCTACTTATTCATAACAACGGGCACCACGGTCGGATCCACATGGCA	1
540	AAAATGCAGGGCAAGAATAAAGCGGCGGGGGATGTTTCCGGACTGGGCGCTGATATTCTGCTCACACTGACATGTGGGATGGGAATGGTAAGCTGGTGGAACACGTATGATGGCCTGGCACCACGGTCGGATCCACATGGCA	1
541	AAAATGCGATTACTGCACTGCTTCAACCCCACTCGCTTCACTGGTTTCTACAGACCGTCCGTTTCCCTCCGCCTCCTATGTTATCTTTCCAACCCAATGACTATTAACGGCGCACTATGGCACCACGGTCGGATCCACATGGCA	1
542	AAAATGCTTGGGTAGATGCTAATGGGTTGACAATATCACATTCCAACCTCTTCCCCGGAAACCCGAAGCCCGATCACCTCAACACCCGCCCAGCGAGGTTCGGGGGGCACCACGGTCGGATCCACATGGCA	1
543	AAAATGGAGCTGCGGCAGATACAAGTTTGCTCTAGTTGGAAGAGTTTCGATGAGTAAAATTGAGGTAGGAAGTCGTGGTCCGGCAACGGGCTCTATGGCGCCGAGGTGTGTTCCGTAAGGGCACCACGGTCGGATCCACATGGCA	1
544	AAAATGTCTGGCACTCGGCTCGGGATGCCATAATGCGGGCCATAGGCCAGCGGGGACTGCGATACCGCTCAGCAGGGCTCTTGGCGGGGGTATGTCAGATCTGCGTTAGCGTCCAGGGCACCACGGTCGGATCCACATGGCA	1
545	AAAATTAAAACCGGAAGACACGCGCCACCGACGGTCACCCCTTCCAAAAGAGAAGAATCCCCAGACACAGACGCATGGGCGAGCGGTACAATTTGTCAAGTCCGGGGCTACGGGGATTTGGCACCACGGTCGGATCCACATGGCA	1
546	AAAATTAAACCGAGCATAGGCTTTAGGATACGAGACAGGTACGCAAGGAAAGGTGAGAGCAAACGCCTGAGCCCAGCGCCTGCGTGCGGCCTCTTCGGGCCTCCTTCCTTGGACACTATGGCACCACGGTCGGATCCACATGGCA	1
547	AAAATTACGCTCGGCAACAGATCCTTCCTCCCGTGAGACCCCCAGACCTATCAAAACGCCAAGGAGCCTCTGGGTAGTAGCTACTAAGTATGAACCCTCCGTCCAGAAGACCATACGGCACCACGGTCGGATCCACATGGCA	1
548	AAAATTAGAGTTAAGGCGGGCCGGTGCCGACGGGGGAGAGCGCCTTGGGCCGATTAGTCTGCACCAACAGCCCGTTATTTGTCGGACCAGGTAAGTTGGATTCATAAACTAAAAAAAACGGGCACTACGGTCGGATCCACATGGCA	1
549	AAAATTATACACACAATAAGTTGATTCGCCGTCCTACTGCCCCGCCCAGAGAGCCCAACGTTAGCCCGGTTTTCCCCAAAATGAGCAGCCTCGCTCGCTTGGGTGAAACGGCTCACTGGCACCACGGTCGGATCCACATGGCA	1
550	AAAATTATTGCTTGTACGTGTCTACATTGGAATGCCCACTCCGGAACAAGAGCCGGCGACCACTGTCTACATCTCTCCCCCTCTGGGCATGGTAGACGACACCACATGGGCACCACGGTCGGATCCACATGGCA	1
551	AAAATTCCATCGCAATGAGGCTAAATGCACCGCACTCATCTACCCGCCACCCGTGCCCGATTTTGTCATACGCAGCAGGCCCATTGGCGCTGTAGACAAGCTTCCGTTTCTGCCGGCACCACGGTCGGATCCACATGGCA	1
552	AAAATTCCTAGCGTAGTGGGGAGTCTCTCGCCCCGCAACCGAGAGGAAGACCTCTTCTCGCAGGATACTTTATGAGGCTCGACAACGACTGATCGGCACCACTTCCTGCACCTGGCACCACGGTCGGATCCACATGGCA	1
553	AAAATTCGACTACAGGCGATAGTGTATACTTACTAACAAAGACACTTCCAGACGACTCTCACGATAATGCAACAGGTCGTCGGCCACCTAACTCGAAGTTAAGCGAACCGTGCGCCGGCACCACGGTCGGATCCACATGGCA	1
554	AAAATTGCCAGTATACAATCGCCGCAGCAAACCTCAAGTAGCCTTCTCTGTTGTAGTCATCCTGAGGATGCCACCTGAATCATACGTCGCTGTCCACCTATTAGGCACCACGGTCGGATCCACATGGCA	1
555	AAAATTGCCCGAGAGGGTTGTTTACCGAAGCCCCTCTATCACAACAACCTCGTCCTACTCGCCCGAATCCTTCGACAAATCGCCCCGCGAACCAGCTTGCAACTAAGGGATTTACCTTGGCACCACGGTCGGATCCACATGGCA	1
556	AAAATTGGAGCGGGACTGGGAGGGGGGGCAGTATATGCTTCGTCACTATGGGCAAGGTTATGCGGTCACCAACTGATCGTGAATGAGCAGCCAATGTCACGGGGGTGGAGACTGGGCACCACGGTCGGATCCACATGGCA	1
557	AAAATTGTCGATCCACTAGGCACGGCTCACGAGGAGCTTTAGGCCTTCTCTATTGCTCGCCGCATCGCGCTTACATTAATCAGACCGGCCTGACAGGTTCTCGATATCAATGAGGCACCACGGTCGGATCCACATGGCA	1
558	AAAATTGTGCGAAAGAGCACACCCCGGCTTTTCAAGGACAAACTTTGATACCACCCATCTTTTGGCCTGCCGGGGCAATCCATGATTCTATCGCACGAACTTAGATAGCCCGGCACCACGGTCGGATCCACATGGCA	1
559	AAAATTTCGTCCCTAGAGGTACGAGTTTGTCTCATTGGCGCCCCAACCGAATTATTATCTTTCTCCTCATCATCGGTGCTGAACCGCGAGACGTTACGTACCCTGGTAATATGGCACCACGGTCGGATCCACATGGCA	1
560	AAAATTTGCGTAGCGTCAATCTAGCGTTCAGATGTCCCGGTTGGCCTCGGGGTTTACCAAAGGGCATGGTAAAAGCCTGTGGGAAGTCGGAAGGGCGCGACGGATGTTGCATTGAGAGGGGCACCACGGTCGGATCCACATGGCA	1
561	AAAATTTTAACGATCGAGCCCCTGGTTTCAAAGATAGTCCTGTCCTTCTGTTACTACATACATGCCAATTCCCAACCCTTATTATTCCTCGTCACTAGAACAGGAGCCCGATCGATCTCGGCACCACGGTCGGATCCACATGGCA	1
562	AAACAAAGACTCGCAGCACAAGGTATACACTCTGTCATGCACTACTACATTTTGTGTAGCTCAAAGGACCATTCTTTTGGCAATTGTCTTGAGTGGGCTACCTGCCCGAGTGCTAACTGGCACCACGGTCGGATCCACATGGCA	1
563	AAACAAATCCGCGTGTCTACGGATGGCTATAGTTCCCATGGCAGAGAGGGTCGAATCCTCAAAATGCGGCTGCCGGCTTCGACGATAGCCAGCACCTATACAACCTTGCGGCCGGGAGGCACCACGGTCGGATCCACATGGCA	1
564	AAACAAATCCGTTAAAACCGCGCAGCCCAGGATACCAGAAATACTGCAGCCAGTTCGTCAGCCTCTCCCGCATCGAGTTTGGTTCCAAGACAGGTCGTGAACATCCCGGGTTTTGGCACCACGGTCGGATCCACATGGCA	1
565	AAACAAATGATCTCGCCTCCTCTCAGACTCCGCGGTCCTGCGCAGGTTAAAGGACAACCGCATTCGAAGCCCATGCTAACCGATTACATCCCGCCGGTCACATGATTCACTCCAGCGGCACCACGGTCGGATCCACATGGCA	1
566	AAACAACACCCATTGCTTAGCTAACGATCACCCTTGTTTGCGCACGTGTAATGATGCATAACTCTGTTATTTATAGGCGCACGCCGGCACCTAATTCGTTTCTCCCAGGTGCAGGCACCACGGTCGGATCCACATGGCA	1
567	AAACAACCCGCCGCATCCAGCACTCTGCACCCTTTTTGATACCGCGCGCTTTGTCAGGCGGCACCACACAAATGTCCGGCGGAACACCTGGCCTCCTTTCCCGAGTCTGCTTGGCACCACGGTCGGATCCACATGGCA	1
568	AAACAACCTAGCACTGCTGCCACATATCCCTTGCGTCACGTCAAATTGACTTTCACCCGCGCATACCTGGTTTCACGTTACCTGCGCCTACTCAGCAATATTCTATGTGGAAGCAGATTCGTCAGTTGTGTTCCCTATCCCATTTCGGTTCGCCCGACATGTTATGGGCCGGCACCACGGTCGGATCCACATGGCA	1
569	AAACAAGACCGAGGAGCTATTCTCGGGTATTCGCATCAGTCCCGCCCCACGTGTTATGCGCTCTGCACTTTCTTTGATGATCCACCCGTACTTATACGGGTCATGCATGCCCCTGGCACCACGGTCGGATCCACATGGCA	1
570	AAACAAGTTGGGGCCGAGACGGTGGGGACGGCGCTTTTAACCATTGCAGGCGGGATCAAGGCATGGTATGCCCGAAGCCATTTGAATTTGACACGTGGAGAGTGTTTAGAAGCAAAACGGGGCACCACGGTCGGATCCACATGGCA	1
571	AAACAAGTTTTTACTAGCTACCTCCATCGACACACGCCTGTCGCCCGGCCACGTGCCCCGTCTCATCCTTTTCAACATAATCTATGGGGTTTGCTGGTGCGAATGATCCGCGATTCGGCACCACGGTCGGATCCACATGGCA	1
572	AAACAATACCGCTAAAGGTCTCGCTATACTGGGAGACAAGCGGCCCGATGGCTGAGGGCACGTAGGAAGAAGGGCAATCGTATTGTGCCAATTAGGAAAAGTATTCCTAATGGCACCACGGTCGGATCCACATGGCA	1
573	AAACAATCCTATTTAGTACGCTCCCCATCTCCGCCCTTGAAATCGTCATGACTGGCTGTGTCGATTGTGGCTTAGTATGCCTACTTGGCAGACTTACCAACATAGGTCTCTGTAGTCAGGCACCACGGTCGGATCCACATGGCA	1
574	AAACAATCTTACGGGTACCCGCGGTTTAGCTTACTTCGCTCGCTGGCGACCCAACCCTACCCAACTCGGCCCTCGTTACCAAGTAGCTGTGGCCTCTTTAGCGGTATCACTAGGAAGCGGCACCACGGTCGGATCCACATGGCA	1
575	AAACACAAAATTATCGTAGCCGCCTATCCTTCAGCGCCACATAACCCCCGCGTCACTGAGCGACACAACGAGCTATTACCTCCTTTGTGTCGCCAGCATTACGTTCCTCCTGGCACCACGGTCGGATCCACATGGCA	1
576	AAACACACGTCCCGGGTGATTACAAAAGCCTGTTGTCTTTCTTGTGCGCTTGGTTTTGTCCGTTGAGATGCCCCCAGTCTCGCCCGCGCGTAGCTTATTAGCTGAGGGTCCGTACCGGCACCACGGTCGGATCCACATGGCA	1
577	AAACACACTCAGGAGATTCAACACAGTTTCAGCCTTGACACTGCGACCTATATTCATACGCTCTTCCAAATTCCGGTTCCCGGTGTTTAGCCGGACATTATTCCCAAAGTCTCCTGCGGCACCACGGTCGGATCCACATGGCA	1
578	AAACACAGTTCTTAAACCACCAGTAATCCACCCTTCTCAAGCATGCCGTAATTTTCACACCTACTCATCCGCCGTCCCACCTTATCACTAACGACTTTCCCGTTCGGTTCATAATGGCACCACGGTCGGATCCACATGGCA	1
579	AAACACATCTTCACCATTCCTAGGTATCATCTAGACGTCATCACTTTGTAATCATACAGCACCTCCTTGGTAGCTCCTTCACAACCGTACGCTCTATTGGCTAGTCGCTGTTAATAGGCACCACGGTCGGATCCACATGGCA	1
580	AAACACCCAACTGCTTCGCGATACCGAGGCACCCTGCTGGTAACTAGGAGTTAGACAAACTTCAACAGATAATTAAGTGCCTGGAACTGGCGTGCAGTCCCATGGGCTCACAGCATAGCGGCACCACGGTCGGATCCACATGGCA	1
581	AAACACCCACATACACCACACCCCCAACGTGTGCCAATTGCTGAGCTAACGTCTTCGACACATCGTCCAAGGTCAACCTTGCGTCTTCCTACCTTTGCTGCCCTCATAATGCTTCCTCGGCACCACGGTCGGATCACATGGCA	1
582	AAACACCCGCTGGCTACAGTTTCTACCACTCTAGCATTAAATTCACGCCGTCCAAGGTTCCATGGCTCGCGACGCTTTAACATCCGCACGCGGCACACCTATCACCCCTACTCGCCTTAGGCACCACGGTCGGATCCACATGGCA	1
583	AAACACCGTCAGAGGGACCTAGTAGCCGCCAGCTCGGAGCAGAACAATTGGCTAAGTTACGTCTAAAGCTTTAGCTTGAATAGACAAAACGTCTGCAACTGTTAACGGTAGGCACCACGGTCGGATCCACATGGCA	1
584	AAACACCTAAAGACGTCGGCGATGCGCACATTCACTGGCTGAGCCGCAGTATAATTCGCCTGGGTCCTTCCCCCTTTGTCGTCTGGAGCACTGTTATACCCCCAGAGTCGTCCATCGGCACCACGGTCGGATCCACATGGCA	1
585	AAACACCTAGAGCCGCCGAACCACATCCCTGTACGCTCGAAGTAATCCCTACTCTTCTCGTACATACCAGCCGCCTAAACGTGACTTTGAAATCTGTGCAATAAATCGTTGGGTAGGCACCACGGTCGGATCCACATGGCA	1
586	AAACACGACTCCGCTCGCAAGTCTCGCACAACCTCGCCGTACTTACAGTATCACATCAGTGATTGACTCTGCCCATCCCAATCTTCTGTGTTCTGGTAGCGGGGGCACCACGGTCGGATCCACATGGCA	1
587	AAACACGCCTGGAATGCCTAGCCCTGGGTCATATGCTCAGATGGCAGGCTCCTAGACCAGCCATATATATGGTGTTTTTGCCATAATAGTCTTGTTACCAAGGACACGCCTGGCACCACGGTCGGATCCACATGGCA	1
588	AAACACTGCACTCTTCCCTTCATTGACTGGAGCTTTAATCCGGAAGCTTTATGATGTTGAATACGCCCCACTCACTAGAGCGTCCTTGTCCGCCGTGTGGATAAACTTTAATTGGCACCACGGTCGGATCCACATGTCA	1
589	AAACACTGTTCACGACTTGGCAACCCCGATCTTGCGAGATTACCAGTCTTCATAGCAGCCTCATTTATTTGCTTCCGTCAGCCTTACAAACATTGCATTCTCCCAGCATCGCCCCGGCACCACGGTCGGATCCACATGGCA	1
590	AAACAGATTAGTCGTTTAGGCGGAAGTATGGAATGTTGTTGACGAGGTCTTGCCTGCCCAGTCTAAAATATCGAGTGCGTTAACCGATCTAAACGACATGCATGAGTGTAGTGGCACCACGGTCGGATCCACATGGCA	1
591	AAACAGCCACTGGTCGGAAACTGCAAGGCAGTGCAGTCCTTGCACGTGGGGCGGGACAATCTAAGGCTGCTAAGGTAAGAATAAACGGCAATTTCGGAAAATCTCCAGTGTAGGCACCACGGTCGGATCCACATGGCA	1
592	AAACAGCCGGGCCGGATGTGTTAGCCCACTATTATAGGCTATCTTCCAAATATGCGCATGACGCCGCAACCGGCTTCCCTCCGAACATAATGCCGCGACTTTCAATGATCGTCTTACAGGCACCACGGTCGGATCCACATGGCA	1
593	AAACAGCGGATATACAGCTCCCAGTGGTGTTGCGCTTCCGCGCTCGCCGTTACCTATTATTTAAGACACTCCTCGGTTAAACCAGTATTCTCACGACTGACTTTTGTTCGGGTGGGCACCACGGTCGGATCCACATGGCA	1
594	AAACAGCTGAGCCGCCTCACCTTGAAGCAAAAAGGAATGCAAAAAACCGAGCGGTCAGGTCCTAGCGAGTTCCGCCATCCCATACATCTGCCGCGGAACGCGCCTCCCGTATAGGCACCACGGTCGGATCCACATGGCA	1
595	AAACAGCTTGCTCGTGAACCCGTCATACTGACGCTCCGCTCAACCAATCCCGCTAGATTTTGAGCTATTACACATTTTCGGGGGGTCCGGCCAAACTCATACATCGATTCGCAACCGGCACCACGGTCGGATCCACATGTCA	1
596	AAACAGGACAACTACACAAGGAGTAGAACGACACATTGAGATCTTTGCAATCTGTAACGGTTTATAATGCATGATTATTAAAGCCCCCGACATAGCGGACCTTGCGTAGGCACCACGGTCGGATCCACATGGCA	1
597	AAACAGGCCCTTTAGGTCCGCGATTACGGCGACGCCCACTCCCTTACCGTATCTTGTACTGTTAGACCCAGTCCTTTTCTTCGAATCAACAATGTTCCTCATACTGGTTGGCACCACGGTCGGATCCACATGGCA	1
598	AAACAGGCGTGTTTATAGTAAGGGACCCAGGAGCCGTAGATATACTCAGGTAGCGCGCCCTATAACGGGAGAGGACCGCATTAGGATACAACCCTTTACGACTACAGCGGCACGGGCACCACGGTCGGATCCACATGGCA	1
599	AAACAGGGCGCAACGGATAGCGTCCAATATGGGTTCGGGTAAGGTGTGCGAAGATATTATGGCGTTCTGTTGGGGTAGAGTTATGGAAGATATAAGGCTAAGGATTGAGAGTTACATTGGGCACCACGGTCGGATCCTGGCA	1
600	AAACAGGGGCCACATGCCAAGGCCTCCCCATCCCAGGGGTACAACATAAATTGGCAGAGCCACTTAATTACGCCTACGACGTCTAGCATCAGGTCAAATTCATGCCTAGATGTGGGCACCACGGTCGGATCCACATGGCA	1
601	AAACAGTAAAAGTACGACGTGAGATAGTATACGTGGCGATGCGTAATACATGACACTGCCACCGGGAGAGCCGAACTACTGGTAGCGGGGGTGAAAGCAACGGTCGGACTGAATTAGGCGGGCACCACGGTCGGATCCACATGGCA	1
602	AAACAGTATCCGAGCCATCTTTCCCTGTTACCACTCCAACGTGTCTATTGACAACTTGCAAGGGCCACCATCTCCCTCCCCGATTTGAGGGCCCGTCTGATGCCAAGCGCGCTCTAGGGCACCACGGTCGGATCCACATGGCA	1
603	AAACAGTCACCAGATCGTTTGCTTTAGATGGAGTTTGACCGATCGTGCCGCCCACTGGAACAAAGTTGCTATCTTGGCTTCGAATGTTCCACATGCGATAGCCTAGGAGTGAATAGCAGGGGCACCACGGTCGGATCCACATGGCA	1
604	AAACAGTCTTCGAAGATCCGACGATCTCGTCTCCACACCCTGTTTTGAATTGGCGAGCATATCTACCGCCACCGACTACCAGATCTAAGCAGGCAGCCGCCGTCAGTCTCGTACGGCACCACGGTCGGATCCACATGGCA	1
605	AAACAGTGCCCCCGCACCACGGACCACCCAAAACCTGATGCGTCACTCGTTGGGGGCATTCGTATTTATGGCCGAATTTTTATTGACGCAGCCGTGATAAAATTTCATCATCCGGCACCACGGTCGGATCCACATGGGA	1
606	AAACATAAACCGCGGTGACTCTCCCTGATATTTAAGAACCTACCGGGGTACGCTAGCTCCGTTAAAGAAGCTCATACAGTTATGGTATTCGAGATCTAATACATCGGCTCAACGGCACCACGGTCGGATCCACATGGCA	1
607	AAACATAAGGGGTGATCCCCATATAATATGTACTCTGGAGGCGTATCTCCACTGATATGCAGTTGAATGTCGGTACCAGCCACGATGGGTATTCGGCTGTGCATCGGATAGGGGCAATTCGGCACCACGGTCGGATCCACATGGCA	1
608	AAACATACTCATCCCCATTTCCGCACAATCTAATCGCGGTTTCCCCTTGAACAGTCTCAGCATTCACCACTGGGCGCATACCCTAAATTAGACATTTCATCTTTCCATTGCGCCACTGGCACCACGGTCGGATCCACATGGCA	1
609	AAACATACTCGGCGTAAGGCTCTGTTCCAAGCAGATGTGCACAATAACAGTACCTGTGATTTGCAGCTCCATATCATGGTCAACCAATTAAAAACAAGTTCTTGATTTACCCAGGGCACCACGGTCGGATCCACATGGCA	1
610	AAACATCAGCGGCTCGGCTAGTTGTCTGGATCTGGACTTGAGTGTAACTCAGAGGCGAGGCTTAACATGGACTGCTCTTTTCACGTATAGCACGGGAGCTGGTGGGGCCAATTGGCGGGGCACCACGGTCGGATCCACATGGCA	1
611	AAACATCAGCTTTCCCCCTTCACTCCACCTATTGTAGCCTGTGACGCGCCCTACGCGGACGTCCTAGACCGAGGTTAACTAGTTGATAACTCCTAGGGACTCCAGAGAGCCCGCCGGCACCACGGTCGGATCCACATGGCA	1
612	AAACATCCCAGACCCTCGCGGCGTTTAATGGCATCCCCCATGCACCGAGCAACCACGCCCGGCCTCTTACTGATATAAGCCTAAGTGCTCCCTGGGCGTGTCCGAGGATCCTTGCCCCTGGCACCACGGTCGGATCCACATGGCA	1
613	AAACATCCCATGCTGATATCTAACCGACACCAACGGATCTTTCCCCCCGTGTTTGGTCTCAAAACCGCGCGGAATTTATACCCCTCACACTCTATGTATCAAACTCTACGCTTGGCACCACGGTCGGATCCACATGGCA	1
614	AAACATCCTTGCGTTGGACCCTTGCTTAATAACGTACCCCGGAGGGCATGTTTCTTGCGGTTATACGAAACAAAGTGCGCGCATGGCAACTGAACTACTACTGGCGGCACCACGGTCGGATCCACATGGCA	1
615	AAACATCGTATGGCGCATGTGTCCCCTTTTGGCACTTTCGAGTTGCCACAATCGGTACTCAATGCAGAGCACCCAGGGGGCGCACTTTTCCTTCACACATATGGCAAAGCCGGCACCACGGTCGGATCCACATGGCA	1
616	AAACATGAAAAGGTGAACTGGCCTTAGAGGGACTATCAAGCAATAAGTCGTTTCGGATCAAGCCTATAGCCAGGTGTATTGGCGAAACGGGGCTTTGTCTAAAGAGTGCTGGAGAAGCGGCACCACGGTCGGATCCACATGGCA	1
617	AAACATGCTGCCAACATCCGTGAGAGTCTGAAGCACACAGACGACGTGTGAGGCAGAGGCCCAAAGGTTACGAGCGTTTGAGTAGCCCTGCTCGGAATCGGAAGGCTAAGTGCACGGAAGGCACCACGGTCGGATCCACATGGCA	1
618	AAACATGGACTACGCCACAGCGAGCGGCTCATCGCCTCAGAGTCGTCTACTCTCACATCCTGGAATGCTACGCATCGTGAGCCCAAACTAGCATTTCCATGACGGGATTTGCGGCACCACGGTCGGATCCACATGGCA	1
619	AAACATGGTGGAAATGGCGTGGTGCACATGTAATGCGGGGGGCCACCGCGGCTACGCTATTGAGTCCCTTGTAGACGGCATCGGCCAGTGCCTACGTTATCGTATTGCATGCCGGGGCGTGGCACCACGGTCGGATCCACATGGCA	1
620	AAACATGTCAGGTTGTTTCGAGGTTAGATCCGGAACGGCAGGGCAACCGAGGGTTGGACCGGGTTCAAACTGATTACTTTATTCCTGTCTTGTCTGCAAGGTCAGGGGCTCCGGAGGGCACCACGGTCGGATCCACATGGCA	1
621	AAACATTACGATCAAATCTATGACCGTGTTTCCCGACGTTGTCATTACCTGAAGGATCCTGGTCGCTTGCCATAGTTACTGCTCGCAGCTTAATGGGGTGGGAACTGGCGACGGCACCACGGTCGGATCCACATGGCA	1
622	AAACATTTAATGGAGGTACTACGTACGCGTCCGCTTCTTTCCTAGCGCGTCCTGCACTCCGGACCAAACTTGGCCTGCTGCGTCGCAAAGTGCACCACGCTGTGCGTTTTGTATCGCTGGCACCACGGTCGGATCCACATGGCA	1
623	AAACATTTTAATCGGTATTCAACCAGGACTCTTGACGCCTGTGGCTAGCCGGAAGAAAGTTAATCTAAGCAGCTTCCGGGCATGGGGTGCCGGAGCCACGAGCCGAACGAACTGTATCAGGCACCACGGTCGGATCCACATGGCA	1
624	AAACCAAATTTAGGGGCCTGGTGGCGCAAGTGCTTGGCGTTCTAGATCGCCAAGTAAACACCGGGGGCAACATTGGTTGTGGGTGTGTGACCAGGATGCTGTTGATGTTGGCACCACGGTCGGATCCACATGGCA	1
625	AAACCAACGCTGAGGCATCTTCAAGGATGACACATAGAGTTACTGATTCCTCAGTAAACAACCTCCATACGTCAATATGTTTATCCCCGTATACGTACGGCGCTAGATCCATCCAAGGGGCACCACGGTCGGATCCACATGGCA	1
626	AAACCAACTCCCACTAGGACATCCGTGGTTACGGTTTCATCCACCCTAATTTCGCATAAAATTAAACTACTAATGAAGCTCACCCTATTGTGACCACTCCCGCTGGCGCGACCGGTTAGGCACCACGGTCGGATCCACATGGCA	1
627	AAACCAAGCAAGGACAAGGCCCAGGACGGGTGCGCGTCTGAGTACTTTGGCCGAGCATACTGCAGAGTATTCGATGTTATTAATTTTCGTTCAACCAACCGGATATAAATATAGGGCACCACGGTCGGATCCACATGGCA	1
628	AAACCAAGTCGCTAGTTCGGAAGGAGTTGAGTCGATCGCCGCCAGGTTTAGATAGGTGGGGATGTAGAGTTAGTAAATAAAGCCATGGCACATGACTCGCTAAAAGCAACTCGTTCATGATGGCACCACGGTCGGATCCACATGGCA	1
629	AAACCAATCCCACATTCGCCTGTAGCAACAGGCTGTAGTCTCCAGCCGATAGGTAATTACTTAACCGCTGCTGATTAGCCTAATTCCCTTGAGGGGCACCACGGTCGGATCCACATGGCA	1
630	AAACCACCATCCAGAAAATGTTGATCACGCGCCCATCAGCCTACGATCCAATTGAGGTCACCATTGGAAACAGGCACATTTGGTCAGCTTCCCTACTCCATTATGGCACCACGGTCGGATCCACATGGCA	1
631	AAACCACCCACATCGTGGGCGTTTACAAGACCTGCCGAGCTAGAAAATAGTCGGCATTGCACGGCTAGGTCTCTGTACTCTTGGGTTGCGCACAGGGCGGATCGTGGCATGTTCAAAGGGCACCACGGTCGGATCCACATGGCA	1
632	AAACCACCCCACGCCCCCATCAGGCGCGCATCCTATATCCCCAACGCGCGAGAGTATCAACGTGGCCAAAGTGCGACCTGTTTCTCAGTCCTTATTTTCACCGACCCCTAAGGTTGTGGGCACCACGGTCGGATCCACATGGCA	1
633	AAACCACCGCACCTTGGAAGGATTACCACTTTTTTAGGGCCGGACAGAAGAACTTCTGAGCAGCAGCCGTGAGTCCCTTATTCCCTCGAACCGGCCAGATGGGGCTAACATACGGCACCACGGTCGGATCCACATGGCA	1
634	AAACCACCGCTGACCCCCCTAGACCGAGTATTATAATCCGTTATCACACCTGAAAGCTCAACCACCTCCGCAGCGTTAGCGCGCGGCGACGATCCCTAACCAGATCTGAAGGCACCACGGTCGGATCCACATGGCA	1
635	AAACCAGACAAAGGGCTGAACCGTTCTCGCAGGCGGAGTCGGCCGTCTCAAAACAGATCGTGTGGGCTATCCGATTAGGCATAAACAGCGGGGTCGCACGGCGAGTAACTGCAACTAGATGGCACCACGGTCGGATCCACCTGGCA	1
636	AAACCAGACGACGGCATCTGAAATCCTCTAAAAGCAGGTCAATAGACAATTTTTCATAATGGTTAGGCATATTCAATAAAGCGTTAAGATCCCTCGCTGTAGTACGGCACCACGGTCGGATCCACATGGCA	1
637	AAACCAGCAGTGGCAACACCAGGTGAGTTTCCCGGCCCAACCTCCTATCTCTCACCGCATCGACTGACTGCGTTAAGTCTATATAACATTACCGGGCGACCTAGCGGCACCACGGTCGGATCCACATGGCA	1
638	AAACCAGCTTGGTTCCGTAGCTCTGCCCACGGCCGCCTGCATGTAACGTCTCGGTCTAAGTGCATTGTCCATACGATTCACTAGCGATGGTCCTAACCTTTATTGGCACCACGGTCGGATCCACATGGCA	1
639	AAACCATATGGACCGGGAGCGTAAGGTGTGTCACTTCCTCTCTTCCCTGTATACGGACATGAGCTCAGGTTACTCCCTGACTCGAAAGGCGATAGCACCACAGCAAAACATTGCCGGCACCACGGTCGGATCCACATGGCA	1
640	AAACCATCCAGTCGGGCAAGGCGACTATCTGTCATAATTGATCACCGCGTTCCTAGGCACCTGCTGAGCTGATCCCCCACTTATTGTTTTAGCCCGGCGCCCATTAGTGCGGCACCACGGTCGGATCCACATGGCA	1
641	AAACCATCCTGCATGATACCAGCGAGAACTAAGTGCGCTGCAGCCATTCAGTGGACTCTCTTAACGTAACTCCTTTTAATTTACATCGAAACCTATGGGCCGTTCCTGCTTCACGTGGCACCACGGTCGGATCCACATGGCA	1
642	AAACCATCGTGCTTTCTTACTCGGCCGTCAGCCGGTCCCCCACCATGCATGACAAATAATCAAATGGGAGAGTATCGTTCATCCGAGTGGTCTTTAAGGCTCTCAGTCCGTTTTGATCCGGCACCACGGTCGGATCCACATGGCA	1
643	AAACCATGTAGCACCATGTTCATGCTAAGCACCCTGTCCGGGGCCCGACGCGCAACCGCTTCTACCACCTCAACCCTATATCGCTAATATGTGTTGGCTGGTGTAAAGTTAGGCCTAGGCACCACGGTCGGATCCACATGGCA	1
644	AAACCATTCCAGCACATCACCGACATTTTTAGCGCCTAGCTGCCGCTACTGCAGATTGGTTAGCCCCCGTATACGGGACATATTAGTTGATTTACTGCAACACGCCATCTTAGACGCGGGCACCACGGTCGGATCCACATGGCA	1
645	AAACCCAAGATTCGACTGGCTTTACTAGGTAGTTTCCTTAAGCTGCGTTAGTTTGGTCCGTTGCGAGTGAGCATACAGCAGGCGGACCCCGGCGTATATGGCCTGACGCGAACGGCACCACGGTCGGATCCACATGGCC	1
646	AAACCCAAGGTATGTCCTCCTACCGACTCACGTCTGAGTACCGGCGATGAAGCCCCTCCATGCGACCGTCCGGTTTTATGGTGAAGTTGCGCTCACCTGTAAGGCGGTAGCTTTTGGCGGCACCACGGTCGGATCCACATGGCA	1
647	AAACCCAAGTCAGTCTTTCCGTCCCTGCCCGGCTAAAGCGCACTATTAACTAGGCATCTAACGCATCCACGACACGACATGCGCAGTCTATCCTGGTAGGCTGCCCTGATCCATGGCACCACGGTCGGATCCACTTGGCA	1
648	AAACCCACCATGCATAATGCCGACGCGGATACTTCTTCCCCCCCTTCGGGTTAGAATCCGAGTAACCAGTCGATCCGCCAGTCTACCGATTCCGCCTCTTGTATAAAGCCCATTGCGGCACCACGGTCGGATCCACATGGCA	1
649	AAACCCACTCCAATTTCCGCCACTCCCTCAGCCCTTGAGCCACCCCAACTGACGACCCCCTCATGCACATAGGTTGCAATGTGATGCGTTAGACAATGTTTCACCCGGCCATCTGGCACCACGGTCGGATCCACATGGCA	1
650	AAACCCAGCACACCACCGCCAGCACAAAATCATGACCGACGGTCTCATACGGAGCAATGCTGGTAGATCTCTAGCTCTTTTACCTCTGCAACCCGGGTATTGGGTGTCATGGAAGGCACCACGGTCGGATCCACATGGCA	1
651	AAACCCATACCCATCCTCATCTTTGCAGCTATGCTGCGTCGCCATTTCGCTCATCTGTACGAAGCCGACTCTTTCCCCATCGTGTTTGCCATATCAAGGTTCTTCATAAATATCAAAGGCACCACGGTCGGATCCACATGGCA	1
652	AAACCCATCAATCTATCGTAGACTTACTACGGTATAGGATGAGGTACGTAAAACAAGGCCCCGAGTCCGGGAGCTATTAAACTTTTAGCGAACGCTGTAACGGGCACCACGGTCGGATCCACATGGCA	1
653	AAACCCCAATCCGGGCCTCTCACATTCTACGGCTACTAACTTTCAGTACCTTCCGCACACATGACTTGGCTCCTGGCATAACCCATTAACCAAGTGCATAGAATTCGCCCCCCAGCCCCGGCACCACGGTCGGATCCACATGGCA	1
654	AAACCCCAGTCTTAAGCCACACGTGTGTTAGTCCTCCTCAGTAGCTCTTGACAGTTTTATTGACCGCTGGCACATCCAATACCCAGGTAGGTTGGGATAGGTATTTAGGCACCACGGTCGGATCCACATGGCA	1
655	AAACCCCAGTGTATCCACTTCCGTCTATTCACTTAACCGTACCGCCATGCCTGGCCGATCCGTTCCAATGTAGACGCCAGCCGCCCTCATCCTGCATCTCGTTATACGACAACTTACGGCACCACGGTCGGATCCACATGGCA	1
656	AAACCCCATATGGGCCCCGGCAGCGGCGGCATGAGTGCACCATCGTAAAAACGAAGCGTCGACGCTACATTTTATGTGACCAACCAGTTTATTTAGTAGGCACCACGGTCGGATCCACATGGCA	1
657	AAACCCCCACAAAGGACAAGTGCCGCAATACTCATCTTTGCGACCTTGTAAACCTGGAGCAATCACACTCTCCCAGTCCTATCATCGGCCGACCATAGTGTACAAGGTTAGGCACCACGGTCGGATCCACATGGCA	1
658	AAACCCCCCGCTGACAACGAAGTTCCCCACTGTAGGTTATGGGCGTGCATCCGTGCCAGCCACCCTCACTCCTAGTACTCATCGTGAAACTTCGAATAATCCTGGGCCCTATCCTCGACGGCACCACGGTCGGATCCACATGGCA	1
659	AAACCCCCGTGAGTGACACATCAACACATCCCGCGCCCCATAAGCCACATCCAGCCAACTCGTATCGTATCTCCACAAGTGTTTGTTTAAATTTTTGCTCATAACTCGATAACGGCACCACGGTCGGATCCACATGGCA	1
660	AAACCCCCTCATGACACTAGCTTAAATCACGCTTCTCGCCTTGCTGTCCTGCCCCGGGAACCCCGGACCCAGTTTTTCTTGCTTCACGATCAACACCGAACGAAAGGCACCACGGTCGGATCCACATGGCA	1
661	AAACCCCGAGTTTTGTTTCCGGCTTAGCGTTAACACATGAACCTCTGTATTGGCCATGCAGTCTTCAGCGTATCCGCACCCCTAAATGATATTAATGCCGCGATAACCGCTTTTCATGGCACCACGGTCGGATCCACATGGCA	1
662	AAACCCCGCCACTATCTATCGGCCTGGCTCCTATCCTAACTTCATTGACATTATCTCACTGCATTTCATCCCTTCGATCCGGACTAGAATACCGCGCAACCGCCGGGCACCACGGTCGGATCCACATGGCA	1
663	AAACCCCTAACTAACCATACCTGAGAAACATTCACAGCAACACCTGTCCGCTCATTATGTCCATCTACCGTGTCCACGGCACTATTCCGCCTACTTTGAGGCTCATTTAAGTGGCACCACGGTCGGATCCACATGGCA	1
664	AAACCCCTATCCCGTACCGGTCCACGAAACATATTTTTCCGGACCCGATCCCGACAATCCTTTAGATCAAACACATTATTTGGACCTAAGACCGACTCCACCCTGTGTATACTCTGTGGCACCACGGTCGGATCCACATGGCA	1
665	AAACCCGAGCTCCGCGCCCCTTCTCCTCAACGCCGACGCCTTGTCACACCAAGTCCGCGCAACGGGATGCTCATCAGGTAATTGAATTGTTATACCCCTGGGTTGATAGCTGTTCCGCGGCACCACGGTCGGATCCACATGGCA	1
666	AAACCCGCCCCTGATCCAGTGTGGTCCACGTCACGACCCGCACTTAATCAGCCCGTTCCCCAGACTTACATCCCAAGACTGTGAATTATATTCCCCAAGCGTCATGCTAGGCGAGGCACCACGGTCGGATCCACATGGCA	1
667	AAACCCGCCCTGACGTGTCCGCATGCGGAAGGTGTTAAGCAAAGCGACGGATACTGCATCTTACCTCTAGTCCGACGGTTCAAGAGTTGTAATGTCCTTCCACGTTGCTGCCGACCGGCACCACGGTCGGATCCACATGGCA	1
668	AAACCCGCTTGGATGGTCGCTGCAGGCTTTTCGCTTATAAGTGGTCTTTGAACCGCGATATGAGGACGCTGAGCGAAAGGGGCGCTGGGTTAAGTATGTCCGGGCTTACGGGGTTCCAGGGCACCACGGTCGGATCCACATGGCA	1
669	AAACCCGGAGGTAAGGCCCTTACTTCCGTGAATGCAGACGGGAGGGCGGATACTATGTAGCTGGAATTCCGATGTTGGTATGAGGGTAGCCTCCATGTAGTTACGACGTAGAGTTGGTGGGCACCACGGTCGGATCCACATGGCA	1
670	AAACCCGTCTTAGCTATTTGCCGATGAACGCCACTGCTGCGCCCTGTACTACCCAACAAAATCTCAATCATTATACTCCTACCCCTTCTGGGAGCGAACCGCTTCGAAGCGGGCGGCACCACGGTCGGATCCACATGGCA	1
671	AAACCCGTGTCCCCCTGGCTACTGAGGCCAGCCTTGACAAAGTTCTTCAATATGCGGATAGCTTAAGAGAATGCGAGTTTATTAAAACGGAACAGCTGGGCACCACGGTCGGATCCACATGGCA	1
[truncated: 79,361 more rows]

## Sheet: pool 3 DAse
1	GAGGGCTGGTCAATGCACCAATCGGATGGTCGGCCTTCGCCGGGATACATTAGAGTCTACCTCCGGACAGCTGGCAGGAACGGATCATGGTAGCGTCGATCTGAGGGTCAAGGTTGGAGGGCACCACGGTCGGATCCACTCGCTT	3
[truncated: 75,129 more rows]

[truncated: 21 more sheets: pool 4 DAse, pool 5 DAse, pool 6 DAse, pool 7 DAse, pool 8 DAse, pool 9 DAse, pool 10 DAse, pool 1 MIRzyme, pool 2 MIRzyme, pool 3 MIRzyme, pool 4 MIRzyme, pool 5 MIRzyme, pool 6 MIRzyme, pool 7 MIRzyme, pool 8 MIRzyme, pool 9 MIRzyme, pool 10 MIRzyme, pool 11 MIRzyme, pool 12 MIRzyme, pool 13 MIRzyme …]
